# Supplementary material for: Migratory movements of fin whales from the Gulf of St. Lawrence challenge our understanding of the Northwest Atlantic stock structure
Source: Sci Rep. 2024 May 20;14:11472. doi: 10.1038/s41598-024-62173-1 (PMC11106244; doi:10.1038/s41598-024-62173-1)
Supplement: Supplementary file 1 — Supplementary Information 1. [file 41598_2024_62173_MOESM1_ESM.csv]

tag_id	date_time	location_class	lon	lat
2014_106740	2014-11-05 16:45	0	-69.15357	48.44965
2014_106740	2014-11-05 19:19	B	-69.20452	48.43073
2014_106740	2014-11-05 19:29	1	-69.20429	48.43028
2014_106740	2014-11-05 21:14	B	-69.19398	48.42436
2014_106740	2014-11-05 21:20	B	-69.19418	48.42424
2014_106740	2014-11-05 21:39	B	-69.19336	48.42378
2014_106740	2014-11-05 21:57	B	-69.19242	48.42362
2014_106740	2014-11-05 23:34	B	-69.14984	48.41305
2014_106740	2014-11-06 00:52	B	-69.10229	48.41275
2014_106740	2014-11-06 02:33	B	-69.05713	48.45194
2014_106740	2014-11-06 05:51	B	-68.98608	48.52134
2014_106740	2014-11-06 07:37	B	-68.9486	48.55957
2014_106740	2014-11-06 07:43	B	-68.94967	48.56206
2014_106740	2014-11-06 09:34	B	-68.89301	48.6051
2014_106740	2014-11-06 09:48	B	-68.8847	48.60973
2014_106740	2014-11-06 10:59	B	-68.85527	48.63178
2014_106740	2014-11-06 13:10	B	-68.79019	48.67451
2014_106740	2014-11-06 15:34	B	-68.72713	48.71435
2014_106740	2014-11-06 15:43	B	-68.72659	48.71411
2014_106740	2014-11-06 16:20	B	-68.71126	48.7382
2014_106740	2014-11-06 19:08	B	-68.6007	48.83864
2014_106740	2014-11-06 19:21	B	-68.51398	48.89892
2014_106740	2014-11-08 10:49	B	-65.35407	49.11037
2014_106740	2014-11-08 12:25	B	-64.97412	49.03662
2014_106740	2014-11-08 15:00	B	-64.45053	48.94153
2014_106740	2014-11-08 15:19	B	-64.38785	48.93007
2014_106740	2014-11-08 15:20	B	-64.35934	48.93424
2014_106740	2014-11-08 15:44	B	-64.28642	48.91531
2014_106740	2014-11-08 17:02	1	-64.0289	48.82917
2014_106740	2014-11-08 18:37	B	-63.8074	48.76817
2014_106740	2014-11-09 07:17	B	-63.77264	48.6164
2014_106740	2014-11-09 14:42	B	-63.92969	48.70678
2014_106740	2014-11-09 17:02	B	-63.9505	48.72256
2014_106740	2014-11-09 18:45	B	-64.07563	48.7266
2014_106740	2014-11-09 23:30	B	-64.47782	48.82005
2014_106740	2014-11-10 15:10	B	-64.51176	48.95263
2014_106740	2014-11-10 19:30	B	-64.59133	49.04108
2014_106740	2014-11-11 00:16	B	-64.63862	49.01969
2014_106740	2014-11-11 02:33	B	-64.61263	49.09977
2014_106740	2014-11-11 10:16	B	-64.60217	49.20133
2014_106740	2014-11-11 13:05	B	-64.68514	49.22401
2014_106740	2014-11-11 20:06	B	-64.97898	49.24754
2014_106740	2014-11-12 06:29	B	-65.33562	49.2718
2014_106740	2014-11-12 10:03	B	-65.45311	49.25562
2014_106740	2014-11-12 11:42	B	-65.52596	49.22704
2014_106740	2014-11-12 12:18	B	-65.55182	49.22382
2014_106740	2014-11-12 14:22	B	-65.67837	49.24183
2014_106740	2014-11-12 15:12	B	-65.71939	49.20726
2014_106740	2014-11-12 17:55	A	-66.13778	49.23022
2014_106740	2014-11-12 19:37	B	-66.45546	49.20437
2014_106740	2014-11-12 19:59	B	-66.45403	49.19397
2014_106740	2014-11-12 20:24	2	-66.45242	49.18207
2014_106740	2014-11-12 21:34	B	-66.45878	49.18092
2014_106740	2014-11-12 21:34	B	-66.4636	49.1795
2014_106740	2014-11-12 22:05	B	-66.46207	49.17789
2014_106740	2014-11-12 23:14	B	-66.4652	49.17567
2014_106740	2014-11-13 01:50	B	-66.47139	49.17384
2014_106740	2014-11-13 07:55	B	-66.46441	49.17401
2014_106740	2014-11-13 10:11	B	-66.44658	49.17864
2014_106740	2014-11-13 10:42	B	-66.44689	49.18193
2014_106740	2014-11-13 19:31	B	-66.41743	49.19913
2014_106740	2014-11-13 19:44	A	-66.42041	49.20006
2014_106740	2014-11-13 19:58	B	-66.41236	49.18913
2014_106740	2014-11-14 09:22	B	-66.57435	49.07096
2014_106740	2014-11-14 09:42	0	-66.57912	49.07038
2014_106740	2014-11-14 13:41	B	-66.71787	49.09622
2014_106740	2014-11-14 14:38	B	-66.67752	49.08848
2014_106740	2014-11-14 19:20	B	-66.70088	49.08885
2014_106740	2014-11-14 21:15	B	-66.70988	49.09564
2014_106740	2014-11-14 21:15	B	-66.71302	49.09543
2014_106740	2014-11-14 23:58	B	-66.70275	49.12012
2014_106740	2014-11-15 01:34	B	-66.76229	49.14969
2014_106740	2014-11-15 14:58	B	-66.999	49.3857
2014_106740	2014-11-15 19:04	B	-67.08767	49.45577
2014_106740	2014-11-15 23:56	B	-67.01282	49.40138
2014_106740	2014-11-16 00:46	B	-67.0884	49.3985
2014_106740	2014-11-16 01:36	B	-67.19352	49.42005
2014_106740	2014-11-16 02:25	B	-67.14773	49.40656
2014_106740	2014-11-16 09:02	B	-66.80635	49.17197
2014_106740	2014-11-16 09:02	B	-66.73666	49.14508
2014_106740	2014-11-16 09:02	B	-66.73762	49.14464
2014_106740	2014-11-16 10:46	B	-66.71973	49.15194
2014_106740	2014-11-16 17:18	B	-66.67375	49.15737
2014_106740	2014-11-16 20:24	A	-66.60315	49.15441
2014_106740	2014-11-16 20:51	B	-66.5886	49.14396
2014_106740	2014-11-16 22:06	B	-66.53881	49.13633
2014_106740	2014-11-17 01:24	B	-66.50351	49.16611
2014_106740	2014-11-17 09:11	B	-66.40811	49.22818
2014_106740	2014-11-17 11:51	B	-66.33826	49.23619
2014_106740	2014-11-17 17:06	B	-66.16829	49.24742
2014_106740	2014-11-17 20:36	B	-66.05247	49.2555
2014_106740	2014-11-17 22:15	B	-65.99354	49.26506
2014_106740	2014-11-17 23:56	B	-65.90631	49.27596
2014_106740	2014-11-18 00:11	B	-65.91227	49.27272
2014_106740	2014-11-18 01:44	B	-65.83362	49.27972
2014_106740	2014-11-18 14:52	B	-65.84033	49.28614
2014_106740	2014-11-18 19:38	B	-65.84052	49.2876
2014_106740	2014-11-18 21:16	B	-65.79048	49.28151
2014_106740	2014-11-19 01:07	B	-65.74894	49.34284
2014_106740	2014-11-19 10:48	A	-65.65972	49.48303
2014_106740	2014-11-19 11:01	B	-65.67595	49.49192
2014_106740	2014-11-19 13:39	B	-65.84603	49.60585
2014_106740	2014-11-19 14:29	0	-65.90584	49.63276
2014_106740	2014-11-19 14:36	B	-65.90776	49.62908
2014_106740	2014-11-19 15:22	B	-65.98665	49.63618
2014_106740	2014-11-20 01:01	B	-66.1212	49.33076
2014_106740	2014-11-20 06:42	B	-66.11287	49.17726
2014_106740	2014-11-20 12:20	B	-66.5382	49.17854
2014_106740	2014-11-20 18:13	B	-66.70596	49.1255
2014_106740	2014-11-20 18:45	B	-66.70874	49.12181
2014_106740	2014-11-20 20:00	0	-66.70155	49.11334
2014_106740	2014-11-20 21:49	B	-66.69406	49.11408
2014_106740	2014-11-20 22:07	B	-66.72418	49.10673
2014_106740	2014-11-20 22:22	B	-66.72601	49.10648
2014_106740	2014-11-21 04:45	B	-66.69341	49.12331
2014_106740	2014-11-21 08:07	B	-66.66163	49.13615
2014_106740	2014-11-21 08:07	B	-66.66147	49.13625
2014_106740	2014-11-21 09:49	B	-66.66839	49.13953
2014_106740	2014-11-21 10:04	B	-66.6826	49.13626
2014_106740	2014-11-21 16:14	B	-66.68778	49.12951
2014_106740	2014-11-21 16:14	B	-66.69076	49.12898
2014_106740	2014-11-21 17:55	B	-66.69436	49.13767
2014_106740	2014-11-21 19:58	B	-66.70584	49.14813
2014_106740	2014-11-21 19:58	B	-66.71394	49.14686
2014_106740	2014-11-21 21:39	B	-66.7132	49.14988
2014_106740	2014-11-22 00:23	B	-66.72146	49.15474
2014_106740	2014-11-22 19:38	B	-66.63089	49.13556
2014_106740	2014-11-22 19:38	B	-66.60882	49.14733
2014_106740	2014-11-22 22:22	B	-66.53266	49.13276
2014_106740	2014-11-23 07:54	B	-66.28605	49.12934
2014_106740	2014-11-23 14:51	B	-66.13074	49.17575
2014_106740	2014-11-23 15:39	B	-66.10504	49.19076
2014_106740	2014-11-23 16:01	A	-66.10086	49.19131
2014_106740	2014-11-23 17:33	B	-66.08851	49.20353
2014_106740	2014-11-23 19:34	B	-66.07348	49.22155
2014_106740	2014-11-23 20:52	A	-66.08865	49.22665
2014_106740	2014-11-23 23:37	B	-66.05313	49.25555
2014_106740	2014-11-24 05:53	B	-66.01261	49.23219
2014_106740	2014-11-24 07:32	B	-65.98471	49.23725
2014_106740	2014-11-24 07:44	B	-65.98289	49.23598
2014_106740	2014-11-24 08:15	B	-65.97659	49.23361
2014_106740	2014-11-24 09:28	B	-65.98054	49.23214
2014_106740	2014-11-24 11:08	B	-65.96934	49.23838
2014_106740	2014-11-24 11:34	B	-65.96399	49.23743
2014_106740	2014-11-24 13:37	B	-65.97097	49.23745
2014_106740	2014-11-24 17:29	B	-65.98958	49.23857
2014_106740	2014-11-24 19:03	B	-65.99819	49.23901
2014_106740	2014-11-24 20:25	B	-65.99151	49.24112
2014_106740	2014-11-24 20:58	B	-65.99339	49.24372
2014_106740	2014-11-24 23:23	B	-65.98866	49.24973
2014_106740	2014-11-24 23:35	B	-65.99418	49.25287
2014_106740	2014-11-25 10:55	B	-66.01234	49.22927
2014_106740	2014-11-25 15:43	B	-66.09356	49.24049
2014_106740	2014-11-25 16:36	A	-66.09778	49.24377
2014_106740	2014-11-25 17:10	B	-66.09348	49.24185
2014_106740	2014-11-25 19:13	B	-66.05479	49.24565
2014_106740	2014-11-25 20:42	B	-66.03187	49.24547
2014_106740	2014-11-25 20:52	B	-66.02814	49.24675
2014_106740	2014-11-25 21:40	B	-66.01339	49.24979
2014_106740	2014-11-25 21:48	B	-66.00881	49.24388
2014_106740	2014-11-26 07:13	B	-65.72924	49.26308
2014_106740	2014-11-26 07:13	B	-65.72899	49.26291
2014_106740	2014-11-26 08:50	2	-65.65942	49.26697
2014_106740	2014-11-26 08:51	B	-65.65975	49.26691
2014_106740	2014-11-26 10:43	B	-65.68022	49.26398
2014_106740	2014-11-26 16:58	B	-65.69596	49.24524
2014_106740	2014-11-26 18:52	B	-65.86995	49.25018
2014_106740	2014-11-26 20:34	B	-65.86703	49.25172
2014_106740	2014-11-26 21:17	B	-65.88902	49.24662
2014_106740	2014-11-27 00:16	B	-65.88728	49.24414
2014_106740	2014-11-27 00:16	B	-65.90164	49.24648
2014_106740	2014-11-27 02:03	B	-65.90397	49.24594
2014_106740	2014-11-27 05:16	B	-65.94064	49.24414
2014_106740	2014-11-27 08:14	B	-65.98021	49.23581
2014_106740	2014-11-27 08:45	B	-65.9948	49.23652
2014_106740	2014-11-27 09:27	B	-65.99778	49.237
2014_106740	2014-11-27 10:37	B	-65.99104	49.24027
2014_106740	2014-11-27 11:08	B	-65.98877	49.24344
2014_106740	2014-11-27 15:07	B	-66.01282	49.24044
2014_106740	2014-11-27 23:50	B	-66.06417	49.22459
2014_106740	2014-11-28 01:39	A	-66.07029	49.22303
2014_106740	2014-11-28 03:18	B	-66.10453	49.21866
2014_106740	2014-11-28 06:52	B	-66.08693	49.22682
2014_106740	2014-11-28 09:01	B	-66.07522	49.23077
2014_106740	2014-11-28 10:25	B	-66.0792	49.23309
2014_106740	2014-11-28 10:41	B	-66.08402	49.23489
2014_106740	2014-11-28 11:06	B	-66.09015	49.2371
2014_106740	2014-11-28 14:43	B	-66.12279	49.24462
2014_106740	2014-11-28 15:26	B	-66.12554	49.24246
2014_106740	2014-11-28 16:40	B	-66.14081	49.23905
2014_106740	2014-11-28 18:17	B	-66.1593	49.23044
2014_106740	2014-11-28 20:16	B	-66.18444	49.21846
2014_106740	2014-11-28 22:10	B	-66.20714	49.20542
2014_106740	2014-11-28 23:15	B	-66.22338	49.19852
2014_106740	2014-11-29 01:15	B	-66.20509	49.19745
2014_106740	2014-11-29 14:26	B	-66.17151	49.23205
2014_106740	2014-11-29 16:33	B	-66.11965	49.24546
2014_106740	2014-11-29 18:22	B	-66.11479	49.24139
2014_106740	2014-11-29 19:59	A	-66.11335	49.243
2014_106740	2014-11-29 20:08	B	-66.11152	49.24258
2014_106740	2014-11-29 21:40	B	-66.09003	49.24223
2014_106740	2014-11-29 21:40	B	-66.09001	49.24224
2014_106740	2014-11-29 22:44	B	-66.0824	49.23921
2014_106740	2014-11-30 02:39	B	-66.04486	49.23849
2014_106740	2014-11-30 09:53	B	-66.01521	49.21815
2014_106740	2014-11-30 10:01	B	-66.02405	49.21943
2014_106740	2014-11-30 11:34	B	-66.0146	49.23795
2014_106740	2014-11-30 21:30	B	-66.06621	49.25684
2014_106740	2014-12-01 01:34	B	-66.08714	49.24271
2014_106740	2014-12-01 06:15	B	-66.08155	49.23533
2014_106740	2014-12-01 07:55	B	-66.0736	49.22894
2014_106740	2014-12-01 07:55	B	-66.07404	49.22863
2014_106740	2014-12-01 09:30	B	-66.05663	49.22355
2014_106740	2014-12-01 09:30	B	-66.06152	49.22332
2014_106740	2014-12-01 11:08	B	-66.03739	49.22384
2014_106740	2014-12-01 11:10	B	-66.03763	49.22504
2014_106740	2014-12-01 11:12	B	-66.03816	49.22438
2014_106740	2014-12-02 06:10	B	-66.18118	49.2079
2014_106740	2014-12-02 07:47	B	-66.24822	49.20237
2014_106740	2014-12-02 09:04	B	-66.24778	49.20415
2014_106740	2014-12-02 09:37	B	-66.24873	49.20521
2014_106740	2014-12-02 15:59	B	-66.24852	49.20296
2014_106740	2014-12-02 18:50	B	-66.23295	49.19604
2014_106740	2014-12-02 19:16	B	-66.2404	49.19502
2014_106740	2014-12-02 19:33	B	-66.24438	49.19535
2014_106740	2014-12-02 21:08	3	-66.27136	49.19619
2014_106740	2014-12-02 21:10	B	-66.27162	49.19615
2014_106740	2014-12-02 22:48	2	-66.27306	49.19604
2014_106740	2014-12-03 01:37	B	-66.26714	49.20308
2014_106740	2014-12-03 05:55	B	-66.27835	49.19895
2014_106740	2014-12-03 07:37	A	-66.28839	49.18132
2014_106740	2014-12-03 08:29	B	-66.31948	49.17596
2014_106740	2014-12-03 09:27	B	-66.35251	49.16797
2014_106740	2014-12-03 19:09	B	-66.69007	49.07016
2014_106740	2014-12-03 20:08	B	-66.72477	49.05624
2014_106740	2014-12-03 21:01	B	-66.80148	49.03975
2014_106740	2014-12-03 21:46	B	-66.84025	49.04825
2014_106740	2014-12-03 23:56	B	-66.87874	49.01982
2014_106740	2014-12-04 01:17	B	-67.02773	49.02218
2014_106740	2014-12-04 17:10	B	-67.06873	48.92942
2014_106740	2014-12-04 19:43	B	-67.09944	48.99235
2014_106740	2014-12-04 20:46	B	-67.06057	48.99777
2014_106740	2014-12-04 21:24	B	-66.99931	49.01043
2014_106740	2014-12-04 21:44	B	-67.00072	49.01634
2014_106740	2014-12-04 23:02	B	-66.86337	49.05079
2014_106740	2014-12-04 23:17	B	-66.85633	49.05843
2014_106740	2014-12-04 23:19	B	-66.85463	49.06061
2014_106740	2014-12-05 02:36	B	-66.46311	49.13581
2014_106740	2014-12-05 07:15	B	-66.40873	49.19643
2014_106740	2014-12-05 07:24	B	-66.28245	49.2038
2014_106740	2014-12-05 07:51	B	-66.24718	49.21243
2014_106740	2014-12-05 09:04	B	-66.10881	49.23394
2014_106740	2014-12-05 09:05	A	-66.10378	49.23422
2014_106740	2014-12-05 09:32	B	-66.05739	49.23498
2014_106740	2014-12-05 17:03	B	-65.98247	49.22323
2014_106740	2014-12-05 20:32	B	-65.98219	49.22543
2014_106740	2014-12-05 20:57	B	-65.98459	49.22474
2014_106740	2014-12-05 22:50	B	-65.97226	49.22841
2014_106740	2014-12-06 00:32	B	-65.96128	49.23148
2014_106740	2014-12-06 01:26	B	-65.94377	49.23237
2014_106740	2014-12-06 02:15	B	-65.92004	49.2361
2014_106740	2014-12-06 07:02	B	-65.91722	49.23684
2014_106740	2014-12-06 08:35	B	-65.91183	49.2382
2014_106740	2014-12-06 09:03	B	-65.90995	49.23869
2014_106740	2014-12-06 10:33	B	-65.90724	49.23859
2014_106740	2014-12-06 10:48	B	-65.90793	49.23878
2014_106740	2014-12-06 12:44	B	-65.91264	49.24324
2014_106740	2014-12-06 15:17	B	-65.9133	49.24687
2014_106740	2014-12-06 18:33	B	-65.93411	49.24513
2014_106740	2014-12-07 00:12	B	-65.96157	49.22303
2014_106740	2014-12-07 01:05	B	-65.96213	49.21722
2014_106740	2014-12-07 21:49	B	-66.1214	49.20838
2014_106740	2014-12-07 21:53	B	-66.13107	49.21269
2014_106740	2014-12-07 23:31	B	-66.12578	49.20932
2014_106740	2014-12-08 00:44	B	-66.15293	49.22393
2014_106740	2014-12-08 01:32	B	-66.15531	49.22876
2014_106740	2014-12-08 03:14	B	-66.13258	49.23151
2014_106740	2014-12-08 04:57	B	-66.10769	49.2301
2014_106740	2014-12-08 06:40	B	-66.09406	49.23423
2014_106740	2014-12-08 09:09	B	-66.07643	49.24292
2014_106740	2014-12-08 09:17	B	-66.07487	49.24274
2014_106740	2014-12-08 09:51	B	-66.07059	49.24536
2014_106740	2014-12-08 14:50	B	-66.02793	49.26185
2014_106740	2014-12-08 15:20	0	-66.02333	49.26373
2014_106740	2014-12-08 16:30	B	-65.98975	49.26537
2014_106740	2014-12-08 18:06	B	-66.01371	49.2536
2014_106740	2014-12-08 19:40	B	-66.05892	49.23325
2014_106740	2014-12-08 21:19	B	-66.07441	49.23189
2014_106740	2014-12-08 22:58	B	-66.08239	49.22986
2014_106740	2014-12-08 23:28	B	-66.08272	49.22991
2014_106740	2014-12-09 01:12	B	-66.08901	49.23572
2014_106740	2014-12-09 02:03	B	-66.08891	49.22973
2014_106740	2014-12-09 08:41	B	-66.03293	49.25371
2014_106740	2014-12-09 09:28	B	-66.08617	49.23902
2014_106740	2014-12-09 10:19	B	-66.08049	49.24381
2014_106740	2014-12-10 02:33	B	-65.88999	49.29792
2014_106740	2014-12-10 09:38	B	-65.74139	49.26956
2014_106740	2014-12-10 17:49	B	-65.52512	49.25496
2014_106740	2014-12-10 18:51	B	-65.43224	49.26259
2014_106740	2014-12-10 19:43	B	-65.41536	49.25946
2014_106740	2014-12-10 22:00	B	-65.34998	49.25129
2014_106740	2014-12-11 00:28	B	-65.23686	49.24059
2014_106740	2014-12-11 02:09	B	-65.16161	49.22647
2014_106740	2014-12-11 06:11	B	-64.97716	49.21254
2014_106740	2014-12-11 07:51	B	-64.89017	49.19853
2014_106740	2014-12-11 07:51	B	-64.89208	49.19907
2014_106740	2014-12-11 11:20	B	-64.7793	49.1696
2014_106740	2014-12-11 11:58	B	-64.762	49.17372
2014_106740	2014-12-11 14:24	B	-64.74585	49.21004
2014_106740	2014-12-11 15:17	B	-64.75715	49.2111
2014_106740	2014-12-12 07:44	B	-64.91172	49.20811
2014_106740	2014-12-12 10:02	B	-64.91866	49.23974
2014_106740	2014-12-12 14:01	B	-64.96316	49.24687
2014_106740	2014-12-12 15:47	B	-64.96926	49.28107
2014_106740	2014-12-12 17:23	B	-65.00092	49.30613
2014_106740	2014-12-12 19:13	B	-65.05444	49.31789
2014_106740	2014-12-12 21:21	B	-65.05476	49.29728
2014_106740	2014-12-12 22:10	B	-65.0502	49.28274
2014_106740	2014-12-12 22:37	B	-65.05968	49.28442
2014_106740	2014-12-13 01:27	B	-65.09115	49.26782
2014_106740	2014-12-13 05:41	B	-65.07167	49.23195
2014_106740	2014-12-13 07:29	B	-65.03866	49.22804
2014_106740	2014-12-13 09:13	B	-65.0235	49.2274
2014_106740	2014-12-13 09:58	B	-65.01769	49.22958
2014_106740	2014-12-13 14:29	B	-64.98369	49.23721
2014_106740	2014-12-13 15:38	B	-64.96739	49.24091
2014_106740	2014-12-13 17:21	B	-64.88411	49.23034
2014_106740	2014-12-13 18:55	B	-64.80474	49.22117
2014_106740	2014-12-13 20:51	B	-64.81152	49.223
2014_106740	2014-12-14 01:04	B	-64.82742	49.22641
2014_106740	2014-12-14 15:04	B	-64.88782	49.20624
2014_106740	2014-12-14 18:44	B	-64.77786	49.18749
2014_106740	2014-12-14 18:48	B	-64.7797	49.18811
2014_106740	2014-12-14 20:32	B	-64.75004	49.16963
2014_106740	2014-12-14 20:32	B	-64.73947	49.17018
2014_106740	2014-12-14 21:26	B	-64.72175	49.16529
2014_106740	2014-12-14 22:17	B	-64.71673	49.1654
2014_106740	2014-12-15 01:39	B	-64.70495	49.15988
2014_106740	2014-12-15 06:58	B	-64.69207	49.16339
2014_106740	2014-12-15 10:30	B	-64.67744	49.15876
2014_106740	2014-12-15 10:30	B	-64.67881	49.15948
2014_106740	2014-12-15 12:59	B	-64.63927	49.14218
2014_106740	2014-12-15 15:13	B	-64.60444	49.12287
2014_106740	2014-12-15 22:43	B	-64.60159	49.1328
2014_106740	2014-12-16 01:16	B	-64.57869	49.12479
2014_106740	2014-12-16 08:22	B	-64.51958	49.10823
2014_106740	2014-12-16 10:18	B	-64.50977	49.09727
2014_106740	2014-12-16 12:01	B	-64.48331	49.09907
2014_106740	2014-12-16 14:19	0	-64.44936	49.09594
2014_106740	2014-12-16 18:32	B	-64.51187	49.11959
2014_106740	2014-12-16 21:25	B	-64.552	49.12245
2014_106740	2014-12-16 21:52	B	-64.56068	49.12518
2014_106740	2014-12-16 23:45	B	-64.50218	49.09996
2014_106740	2014-12-17 07:52	A	-64.25545	48.96586
2014_106740	2014-12-17 13:59	B	-64.11325	48.89442
2014_106740	2014-12-17 18:14	A	-64.02118	48.83427
2014_106740	2014-12-17 19:16	B	-64.027	48.84129
2014_106740	2014-12-17 19:58	B	-64.01829	48.8468
2014_106740	2014-12-17 21:05	B	-64.00137	48.84744
2014_106740	2014-12-17 22:42	B	-64.00051	48.84948
2014_106740	2014-12-17 23:12	B	-63.99075	48.85088
2014_106740	2014-12-18 01:22	A	-63.98727	48.85285
2014_106740	2014-12-18 01:26	B	-63.98433	48.85272
2014_106740	2014-12-18 08:10	B	-64.03368	48.81776
2014_106740	2014-12-18 10:55	B	-64.02938	48.81881
2014_106740	2014-12-21 07:24	B	-64.31981	48.99855
2014_106740	2014-12-21 09:02	B	-64.33599	49.00984
2014_106740	2014-12-21 09:16	B	-64.33634	49.01252
2014_106740	2014-12-21 09:16	B	-64.33606	49.01242
2014_106740	2014-12-21 11:13	B	-64.35415	49.03799
2014_106740	2014-12-21 21:00	B	-64.52926	49.13168
2014_106740	2014-12-22 05:45	B	-64.72713	49.17879
2014_106740	2014-12-22 08:35	B	-64.77797	49.18131
2014_106740	2014-12-22 15:30	B	-64.95022	49.24215
2014_106740	2014-12-22 18:58	B	-65.01779	49.25847
2014_106740	2014-12-22 22:19	B	-64.99567	49.24827
2014_106740	2014-12-23 08:55	B	-64.96874	49.24034
2014_106740	2014-12-23 08:55	B	-64.85328	49.22941
2014_106740	2014-12-23 11:18	B	-64.94423	49.21514
2014_106740	2014-12-23 20:31	B	-64.87063	49.2516
2014_106740	2014-12-23 21:47	B	-65.34189	49.36597
2014_106740	2014-12-24 10:01	B	-65.36754	49.2906
2014_106740	2014-12-24 10:30	B	-65.11883	49.24825
2014_106740	2014-12-24 10:53	B	-65.11207	49.24351
2014_106740	2014-12-24 11:43	B	-65.09207	49.2377
2014_106740	2014-12-24 13:12	B	-65.04809	49.25486
2014_106740	2014-12-25 06:52	B	-64.43985	49.04117
2014_106740	2014-12-25 09:35	B	-64.34172	48.93137
2014_106740	2014-12-25 12:50	B	-64.04687	48.83022
2014_106740	2014-12-25 14:31	B	-63.93206	48.76299
2014_106740	2014-12-25 16:40	B	-63.56915	48.61494
2014_106740	2014-12-25 20:07	B	-63.0368	48.55126
2014_106740	2014-12-26 01:57	B	-62.94154	48.46291
2014_106740	2014-12-26 08:06	B	-62.17918	48.28642
2014_106740	2014-12-26 08:19	B	-62.15075	48.27851
2014_106740	2014-12-26 08:19	B	-62.1518	48.27872
2014_106740	2014-12-26 08:23	B	-62.14407	48.27718
2014_106740	2014-12-26 09:12	B	-62.05194	48.24513
2014_106740	2014-12-26 12:29	B	-61.68812	48.04511
2014_106740	2014-12-26 14:51	B	-61.43538	47.92103
2014_106740	2014-12-26 20:34	B	-60.63745	47.58154
2014_106740	2014-12-26 23:52	B	-60.15897	47.34709
2014_106740	2014-12-27 04:51	B	-59.48144	46.98144
2014_106740	2014-12-27 06:28	B	-59.38623	46.87038
2014_106740	2014-12-27 08:17	B	-59.44075	46.73746
2014_106740	2014-12-27 12:10	B	-59.14664	46.43643
2014_106740	2014-12-27 13:55	B	-59.1571	46.41543
2014_106740	2014-12-27 16:22	A	-59.016	46.21849
2014_106740	2014-12-27 17:56	B	-58.91407	46.10576
2014_106740	2014-12-27 20:14	B	-58.7683	45.94229
2014_106740	2014-12-27 23:03	B	-58.58476	45.73919
2014_106740	2014-12-28 13:32	B	-58.32041	45.53801
2014_106740	2014-12-29 02:37	B	-58.37276	45.56403
2014_106740	2014-12-29 06:10	B	-58.38837	45.56678
2014_106740	2015-01-01 17:09	B	-58.50956	45.87897
2014_106740	2015-01-01 21:24	B	-58.55463	45.91854
2014_106740	2015-01-02 02:53	A	-58.66822	46.02893
2014_106740	2015-01-02 16:56	B	-58.61655	45.77331
2014_106740	2015-01-03 09:11	B	-58.71784	45.58228
2014_106740	2015-01-03 09:20	B	-58.69522	45.56139
2014_106740	2015-01-03 10:54	B	-58.6946	45.55392
2014_106740	2015-01-03 14:04	B	-58.68673	45.56172
2014_106740	2015-01-03 15:00	B	-58.68283	45.56142
2014_106740	2015-01-03 20:33	B	-58.68698	45.57393
2014_106740	2015-01-04 08:52	B	-58.65116	45.6034
2014_106740	2015-01-04 14:32	B	-58.63862	45.61817
2014_106740	2015-01-04 18:12	1	-58.62917	45.62791
2014_106740	2015-01-04 18:15	B	-58.62815	45.62748
2014_106740	2015-01-04 20:15	B	-58.58157	45.60866
2014_106740	2015-01-05 09:55	B	-58.4988	45.61777
2014_106740	2015-01-05 10:08	B	-58.47017	45.62903
2014_106740	2015-01-05 11:40	B	-58.4662	45.66159
2014_106740	2015-01-05 12:24	B	-58.46177	45.67977
2014_106740	2015-01-05 12:28	B	-58.46096	45.68074
2014_106740	2015-01-05 14:02	A	-58.53554	45.74525
2014_106740	2015-01-05 16:17	B	-58.4348	45.72229
2014_106740	2015-01-05 23:23	B	-58.41936	45.64285
2015_141345	2015-08-10 01:59	3	-63.20286	49.93384
2015_141345	2015-08-10 06:18	B	-63.24432	49.91391
2015_141345	2015-08-10 07:34	B	-63.26807	49.90118
2015_141345	2015-08-10 07:51	B	-63.27719	49.90135
2015_141345	2015-08-10 08:45	B	-63.30327	49.90255
2015_141345	2015-08-10 09:12	B	-63.31343	49.91327
2015_141345	2015-08-10 09:35	B	-63.35215	49.92634
2015_141345	2015-08-10 10:21	B	-63.4265	49.95607
2015_141345	2015-08-10 10:22	B	-63.42475	49.96022
2015_141345	2015-08-10 10:47	B	-63.4038	49.95834
2015_141345	2015-08-10 11:54	B	-63.35516	49.95662
2015_141345	2015-08-10 12:29	B	-63.33373	49.95453
2015_141345	2015-08-10 14:13	A	-63.24864	49.93999
2015_141345	2015-08-10 14:27	B	-63.24723	49.93948
2015_141345	2015-08-11 00:35	B	-63.30975	49.932
2015_141345	2015-08-11 00:40	B	-63.3101	49.93145
2015_141345	2015-08-11 00:58	B	-63.31173	49.93019
2015_141345	2015-08-11 01:37	B	-63.31887	49.9292
2015_141345	2015-08-11 02:32	B	-63.33186	49.93449
2015_141345	2015-08-11 06:05	B	-63.39234	49.94198
2015_141345	2015-08-11 07:44	B	-63.43021	49.94523
2015_141345	2015-08-11 08:44	B	-63.43308	49.94718
2015_141345	2015-08-11 10:04	B	-63.4925	49.95298
2015_141345	2015-08-11 10:04	B	-63.47802	49.949
2015_141345	2015-08-11 10:09	B	-63.48089	49.94931
2015_141345	2015-08-11 13:51	A	-63.49276	49.94801
2015_141345	2015-08-11 14:49	B	-63.50251	49.98137
2015_141345	2015-08-11 15:59	B	-63.4971	49.9768
2015_141345	2015-08-11 17:10	B	-63.4981	49.97618
2015_141345	2015-08-11 17:34	B	-63.47589	49.96752
2015_141345	2015-08-11 18:15	B	-63.45275	49.96182
2015_141345	2015-08-12 00:35	B	-63.28327	49.91486
2015_141345	2015-08-12 01:22	B	-63.26269	49.91648
2015_141345	2015-08-12 02:17	B	-63.24135	49.90797
2015_141345	2015-08-12 03:02	B	-63.22168	49.90415
2015_141345	2015-08-12 08:07	B	-63.09127	49.86798
2015_141345	2015-08-12 08:15	B	-63.09056	49.86444
2015_141345	2015-08-12 09:17	B	-63.15794	49.89541
2015_141345	2015-08-12 09:50	B	-63.19339	49.91098
2015_141345	2015-08-12 11:17	B	-63.29105	49.93989
2015_141345	2015-08-12 11:37	B	-63.3	49.96674
2015_141345	2015-08-12 13:32	B	-63.43269	49.99404
2015_141345	2015-08-12 14:24	B	-63.47735	50.02903
2015_141345	2015-08-12 14:31	B	-63.48518	50.03249
2015_141345	2015-08-12 15:12	A	-63.52298	50.05656
2015_141345	2015-08-12 17:19	B	-63.76291	50.05069
2015_141345	2015-08-12 17:24	B	-63.75487	50.04189
2015_141345	2015-08-12 19:01	B	-63.70871	50.03336
2015_141345	2015-08-13 00:15	B	-63.34657	49.94305
2015_141345	2015-08-13 05:40	0	-63.31262	49.92663
2015_141345	2015-08-13 07:18	A	-63.34786	49.96538
2015_141345	2015-08-13 07:24	1	-63.38137	49.96259
2015_141345	2015-08-14 00:36	B	-63.35476	49.9243
2015_141345	2015-08-14 00:46	B	-63.35609	49.92379
2015_141345	2015-08-14 02:20	B	-63.36281	49.92168
2015_141345	2015-08-14 07:09	B	-63.38326	49.87935
2015_141345	2015-08-14 07:13	B	-63.38095	49.87919
2015_141345	2015-08-14 08:44	B	-63.45437	49.91938
2015_141345	2015-08-14 08:49	0	-63.45508	49.9209
2015_141345	2015-08-14 08:50	B	-63.45585	49.91938
2015_141345	2015-08-14 08:51	B	-63.45589	49.91892
2015_141345	2015-08-14 09:32	B	-63.45082	49.89875
2015_141345	2015-08-14 09:37	B	-63.45313	49.89908
2015_141345	2015-08-14 10:23	B	-63.48569	49.89772
2015_141345	2015-08-14 10:26	B	-63.48648	49.89721
2015_141345	2015-08-14 10:29	B	-63.48432	49.89665
2015_141345	2015-08-14 11:11	B	-63.44451	49.88898
2015_141345	2015-08-14 12:04	B	-63.39023	49.8947
2015_141345	2015-08-14 12:51	B	-63.35008	49.90113
2015_141345	2015-08-14 13:45	B	-63.31424	49.9163
2015_141345	2015-08-14 14:26	B	-63.28955	49.92023
2015_141345	2015-08-14 15:23	B	-63.27686	49.92493
2015_141345	2015-08-14 15:30	B	-63.28327	49.9251
2015_141345	2015-08-14 18:34	B	-63.29807	49.8945
2015_141345	2015-08-14 18:47	B	-63.30776	49.88843
2015_141345	2015-08-14 19:26	B	-63.27921	49.89969
2015_141345	2015-08-15 00:20	1	-63.24192	49.9366
2015_141345	2015-08-15 01:18	B	-63.24691	49.94361
2015_141345	2015-08-15 01:55	B	-63.23498	49.95277
2015_141345	2015-08-15 05:17	B	-63.24747	49.97242
2015_141345	2015-08-15 06:59	0	-63.26377	49.97553
2015_141345	2015-08-16 00:53	B	-63.30431	49.9023
2015_141345	2015-08-16 05:03	B	-63.30463	49.95814
2015_141345	2015-08-16 06:50	B	-63.31174	49.98332
2015_141345	2015-08-16 06:53	B	-63.31149	49.98433
2015_141345	2015-08-16 07:45	1	-63.34542	49.97584
2015_141345	2015-08-16 08:29	2	-63.25356	49.93235
2015_141345	2015-08-16 09:27	B	-63.18537	49.92584
2015_141345	2015-08-16 09:31	B	-63.18458	49.92871
2015_141345	2015-08-16 10:49	B	-63.1455	49.93095
2015_141345	2015-08-16 11:06	B	-63.14822	49.93429
2015_141345	2015-08-16 11:16	B	-63.14626	49.93378
2015_141345	2015-08-17 00:33	B	-63.06669	49.95311
2015_141345	2015-08-17 01:17	A	-63.04493	49.95278
2015_141345	2015-08-17 06:34	1	-63.26286	49.87935
2015_141345	2015-08-17 07:13	A	-63.27091	49.88293
2015_141345	2015-08-17 08:50	A	-63.24712	49.87258
2015_141345	2015-08-17 09:01	B	-63.24788	49.88543
2015_141345	2015-08-17 09:11	B	-63.25206	49.88996
2015_141345	2015-08-17 10:35	B	-63.20158	49.88892
2015_141345	2015-08-17 10:35	B	-63.20249	49.88993
2015_141345	2015-08-17 10:45	B	-63.19582	49.8899
2015_141345	2015-08-17 12:17	B	-63.1393	49.88992
2015_141345	2015-08-17 13:23	B	-63.11278	49.88328
2015_141345	2015-08-18 00:19	A	-62.73435	49.9305
2015_141345	2015-08-18 00:53	0	-62.71407	49.90649
2015_141345	2015-08-18 00:59	0	-62.71083	49.90944
2015_141345	2015-08-18 01:48	A	-62.69709	49.92578
2015_141345	2015-08-18 02:38	B	-62.66185	49.90995
2015_141345	2015-08-18 04:43	B	-62.60135	49.9042
2015_141345	2015-08-19 00:38	1	-62.55093	49.89451
2015_141345	2015-08-19 06:14	2	-62.60925	49.9674
2015_141345	2015-08-19 07:50	B	-62.58365	49.96419
2015_141345	2015-08-19 07:51	1	-62.58375	49.96395
2015_141345	2015-08-19 07:55	A	-62.59858	49.95724
2015_141345	2015-08-20 00:13	B	-62.39811	49.92741
2015_141345	2015-08-20 00:52	A	-62.39412	49.92826
2015_141345	2015-08-20 01:09	B	-62.37819	49.93021
2015_141345	2015-08-20 01:52	0	-62.33541	49.93073
2015_141345	2015-08-20 01:57	B	-62.32945	49.93227
2015_141347	2015-07-30 18:07	B	-64.22964	50.13225
2015_141347	2015-07-30 18:53	B	-64.17119	50.11631
2015_141347	2015-07-31 00:26	1	-63.7585	50.0149
2015_141347	2015-07-31 02:08	B	-63.71321	50.02404
2015_141347	2015-07-31 06:26	A	-63.91647	50.02795
2015_141347	2015-07-31 07:48	B	-63.97106	50.05239
2015_141347	2015-07-31 08:07	B	-63.98014	50.06021
2015_141347	2015-07-31 08:48	A	-64.03672	50.08755
2015_141347	2015-07-31 09:24	B	-64.07189	50.08148
2015_141347	2015-07-31 09:31	B	-64.07984	50.08069
2015_141347	2015-07-31 09:46	B	-64.10764	50.06982
2015_141347	2015-07-31 10:29	B	-64.19944	50.05391
2015_141347	2015-07-31 11:05	B	-64.26831	50.04743
2015_141347	2015-07-31 12:37	B	-64.38044	50.05336
2015_141347	2015-07-31 15:18	B	-64.39142	50.09227
2015_141347	2015-08-01 00:13	B	-64.3843	50.10695
2015_141347	2015-08-01 00:54	B	-64.4032	50.10848
2015_141347	2015-08-01 01:02	B	-64.39986	50.10654
2015_141347	2015-08-01 01:49	A	-64.39537	50.10569
2015_141347	2015-08-01 03:27	B	-64.38352	50.10785
2015_141347	2015-08-01 06:16	B	-64.40991	50.11115
2015_141347	2015-08-01 07:54	B	-64.42861	50.10667
2015_141347	2015-08-01 09:08	B	-64.4301	50.10118
2015_141347	2015-08-01 10:22	B	-64.43424	50.10945
2015_141347	2015-08-01 10:42	B	-64.4369	50.106
2015_141347	2015-08-01 11:59	0	-64.44659	50.09235
2015_141347	2015-08-01 13:58	B	-64.39752	50.10961
2015_141347	2015-08-01 14:54	B	-64.37625	50.10084
2015_141347	2015-08-01 15:40	B	-64.34782	50.10275
2015_141347	2015-08-01 16:04	B	-64.33349	50.10348
2015_141347	2015-08-02 00:20	B	-64.01909	50.06263
2015_141347	2015-08-02 00:39	B	-64.0071	50.06
2015_141347	2015-08-02 01:27	B	-63.9873	50.05212
2015_141347	2015-08-02 03:07	B	-63.94285	50.03676
2015_141347	2015-08-02 06:05	B	-64.10893	49.97926
2015_141347	2015-08-02 07:44	B	-64.19177	49.98318
2015_141347	2015-08-02 08:27	B	-64.23256	49.97466
2015_141347	2015-08-02 08:28	B	-64.23229	49.97454
2015_141347	2015-08-02 08:47	B	-64.2013	49.97018
2015_141347	2015-08-02 09:22	B	-64.14061	49.96271
2015_141347	2015-08-02 10:26	B	-64.0399	49.94543
2015_141347	2015-08-02 11:54	B	-63.8892	49.92772
2015_141347	2015-08-02 12:00	B	-63.86637	49.924
2015_141347	2015-08-02 13:37	A	-63.63813	49.91537
2015_141347	2015-08-02 14:36	B	-63.63805	49.92721
2015_141347	2015-08-02 15:18	B	-63.56923	49.93721
2015_141347	2015-08-02 17:36	B	-63.64963	49.98661
2015_141347	2015-08-02 20:06	B	-63.66662	49.98246
2015_141347	2015-08-02 21:53	B	-63.64782	49.97542
2015_141347	2015-08-03 00:16	B	-63.52972	49.98119
2015_141347	2015-08-03 01:03	A	-63.51339	49.97997
2015_141347	2015-08-03 02:50	A	-63.4748	49.95944
2015_141347	2015-08-03 05:52	B	-63.51019	49.98855
2015_141347	2015-08-03 05:56	B	-63.51281	49.99038
2015_141347	2015-08-03 07:37	B	-63.58018	50.03208
2015_141347	2015-08-03 09:10	B	-63.64482	50.07534
2015_141347	2015-08-03 09:33	B	-63.64443	50.09777
2015_141347	2015-08-03 09:53	B	-63.63424	50.07977
2015_141347	2015-08-03 09:53	B	-63.63423	50.07969
2015_141347	2015-08-03 11:14	B	-63.60249	50.01302
2015_141347	2015-08-03 11:38	B	-63.58855	49.99667
2015_141347	2015-08-03 11:38	B	-63.58837	49.99741
2015_141347	2015-08-03 13:13	B	-63.53292	49.95464
2015_141347	2015-08-03 13:23	B	-63.52583	49.95073
2015_141347	2015-08-03 14:12	1	-63.48777	49.93091
2015_141347	2015-08-04 00:40	B	-63.3642	49.91608
2015_141347	2015-08-04 00:58	B	-63.09296	49.82909
2015_141347	2015-08-04 01:36	B	-63.169	49.85638
2015_141347	2015-08-04 02:26	B	-63.18529	49.91496
2015_141347	2015-08-04 05:38	B	-63.31738	50.01596
2015_141347	2015-08-04 07:23	B	-63.35146	50.00009
2015_141347	2015-08-04 07:23	B	-63.39311	50.00873
2015_141347	2015-08-04 08:59	B	-63.46581	49.93767
2015_141347	2015-08-04 09:02	B	-63.53805	49.94517
2015_141347	2015-08-04 11:12	B	-63.54458	49.93799
2015_141347	2015-08-04 11:31	B	-63.54791	49.93675
2015_141347	2015-08-04 12:49	B	-63.55964	49.92694
2015_141347	2015-08-04 13:50	B	-63.55444	49.9209
2015_141347	2015-08-04 14:37	B	-63.55768	49.93605
2015_141347	2015-08-05 00:25	B	-63.52993	49.91902
2015_141347	2015-08-05 00:25	B	-63.52901	49.91901
2015_141347	2015-08-05 01:17	B	-63.51424	49.92034
2015_141347	2015-08-05 01:22	B	-63.51408	49.924
2015_141347	2015-08-05 02:03	A	-63.50667	49.92867
2015_141347	2015-08-05 07:15	B	-63.56899	49.92528
2015_141347	2015-08-05 08:29	A	-63.58318	49.92688
2015_141347	2015-08-05 08:50	B	-63.56171	49.92832
2015_141347	2015-08-05 09:34	B	-63.51938	49.93267
2015_141347	2015-08-05 10:10	B	-63.47958	49.93695
2015_141347	2015-08-05 10:49	2	-63.44286	49.95222
2015_141347	2015-08-05 11:13	B	-63.45082	49.9506
2015_141347	2015-08-05 12:38	B	-63.41738	49.94807
2015_141347	2015-08-05 14:16	B	-63.44913	49.93817
2015_141347	2015-08-06 00:53	B	-63.50143	49.99755
2015_141347	2015-08-06 01:43	B	-63.50006	50.00015
2015_141347	2015-08-06 01:48	0	-63.50544	50.00274
2015_141347	2015-08-06 07:00	B	-63.41509	49.99233
2015_141347	2015-08-06 07:58	B	-63.44534	49.99022
2015_141347	2015-08-06 08:35	B	-63.44344	49.96703
2015_141347	2015-08-06 09:22	B	-63.44531	49.93447
2015_141347	2015-08-06 09:38	B	-63.43895	49.93175
2015_141347	2015-08-06 11:06	B	-63.40141	49.90885
2015_141347	2015-08-06 12:18	B	-63.4069	49.88647
2015_141347	2015-08-06 14:53	B	-63.41665	49.89264
2015_141347	2015-08-06 15:10	B	-63.42135	49.88945
2015_141347	2015-08-06 16:49	B	-63.43011	49.89357
2015_141347	2015-08-07 00:40	B	-63.47411	49.91754
2015_141347	2015-08-07 01:22	B	-63.47002	49.92146
2015_141347	2015-08-07 05:04	B	-63.47134	49.90929
2015_141347	2015-08-07 06:48	A	-63.49777	49.90605
2015_141347	2015-08-07 09:06	A	-63.50734	49.91595
2015_141347	2015-08-07 09:16	B	-63.5075	49.91427
2015_141347	2015-08-07 09:56	B	-63.50532	49.90983
2015_141347	2015-08-07 09:58	B	-63.50702	49.90947
2015_141347	2015-08-07 10:43	B	-63.496	49.91224
2015_141347	2015-08-07 10:55	B	-63.49631	49.91383
2015_141347	2015-08-07 11:38	B	-63.49248	49.92002
2015_141347	2015-08-08 00:31	B	-63.53346	49.95324
2015_141347	2015-08-08 01:01	B	-63.53014	49.95453
2015_141347	2015-08-08 01:54	B	-63.52436	49.94567
2015_141347	2015-08-08 02:40	B	-63.51823	49.93766
2015_141347	2015-08-08 06:38	B	-63.49101	49.90053
2015_141347	2015-08-08 08:17	B	-63.49464	49.89579
2015_141347	2015-08-08 09:03	B	-63.49704	49.89622
2015_141347	2015-08-08 09:31	B	-63.49854	49.89489
2015_141347	2015-08-08 11:13	B	-63.51307	49.90946
2015_141347	2015-08-08 13:13	B	-63.52425	49.92198
2015_141347	2015-08-08 14:08	0	-63.54309	49.90976
2015_141347	2015-08-08 15:00	B	-63.54908	49.90523
2015_141348	2015-11-18 19:07	0	-68.82122	48.7282
2015_141348	2015-11-18 19:19	A	-68.82222	48.73732
2015_141348	2015-11-18 20:24	1	-68.81434	48.76118
2015_141348	2015-11-18 21:05	0	-68.81715	48.71452
2015_141348	2015-11-18 22:02	3	-68.83565	48.69943
2015_141348	2015-11-18 22:15	3	-68.85315	48.69917
2015_141348	2015-11-18 22:46	0	-68.88886	48.7024
2015_141348	2015-11-18 22:55	B	-68.89133	48.69854
2015_141348	2015-11-18 23:42	B	-68.89281	48.68158
2015_141348	2015-11-18 23:56	3	-68.88612	48.67893
2015_141348	2015-11-19 00:31	3	-68.87767	48.66437
2015_141348	2015-11-19 01:26	B	-68.89583	48.67777
2015_141348	2015-11-19 02:11	A	-68.88953	48.68035
2015_141348	2015-11-19 03:05	B	-68.88904	48.68253
2015_141348	2015-11-19 07:23	1	-68.88943	48.68288
2015_141348	2015-11-19 08:01	B	-68.89258	48.67964
2015_141348	2015-11-19 08:32	B	-68.89398	48.6774
2015_141348	2015-11-19 09:03	B	-68.89159	48.67665
2015_141348	2015-11-19 09:15	B	-68.89346	48.67509
2015_141348	2015-11-20 00:07	B	-68.79531	48.55431
2015_141348	2015-11-20 01:07	A	-68.79267	48.54447
2015_141348	2015-11-20 01:07	1	-68.79258	48.5445
2015_141348	2015-11-20 01:51	2	-68.79355	48.53806
2015_141348	2015-11-20 05:32	B	-68.82972	48.58027
2015_141348	2015-11-20 07:12	2	-68.84554	48.60182
2015_141348	2015-11-20 07:27	B	-68.84618	48.60648
2015_141348	2015-11-20 08:59	B	-68.8461	48.63569
2015_141348	2015-11-20 09:10	B	-68.84587	48.63856
2015_141348	2015-11-20 09:48	2	-68.87267	48.65878
2015_141348	2015-11-20 10:44	0	-68.87961	48.65585
2015_141348	2015-11-20 10:45	B	-68.88059	48.65554
2015_141348	2015-11-20 11:28	3	-68.91878	48.64841
2015_141348	2015-11-21 00:39	B	-68.58999	48.88919
2015_141348	2015-11-21 03:11	B	-68.36051	48.87854
2015_141348	2015-11-21 06:59	B	-68.4268	48.95638
2015_141348	2015-11-21 08:32	A	-68.40888	48.97819
2015_141348	2015-11-21 08:42	B	-68.40765	48.98116
2015_141348	2015-11-21 08:56	B	-68.40477	48.98601
2015_141348	2015-11-21 09:26	B	-68.40999	48.98706
2015_141348	2015-11-21 10:44	B	-68.42461	48.9891
2015_141348	2015-11-21 11:03	1	-68.42861	48.99006
2015_141348	2015-11-21 12:21	B	-68.42633	48.98203
2015_141348	2015-11-21 14:40	1	-68.41845	48.96855
2015_141348	2015-11-22 00:23	1	-68.298	48.97571
2015_141348	2015-11-22 01:06	1	-68.29187	48.97434
2015_141348	2015-11-22 02:01	B	-68.2921	48.98706
2015_141348	2015-11-22 02:49	A	-68.29213	48.99385
2015_141348	2015-11-22 05:08	B	-68.31413	48.99072
2015_141348	2015-11-22 06:54	A	-68.32653	48.98586
2015_141348	2015-11-22 08:29	B	-68.3219	48.99974
2015_141348	2015-11-22 09:02	B	-68.31916	49.00502
2015_141348	2015-11-22 09:43	2	-68.32144	49.01116
2015_141348	2015-11-23 00:48	1	-68.2917	48.98242
2015_141348	2015-11-23 01:06	B	-68.29885	48.97753
2015_141348	2015-11-23 02:24	B	-68.32032	48.9896
2015_141348	2015-11-23 06:40	B	-68.37765	48.99356
2015_141348	2015-11-23 08:20	1	-68.38381	48.98516
2015_141348	2015-11-23 08:36	A	-68.36804	48.9777
2015_141348	2015-11-23 09:10	B	-68.35869	48.98948
2015_141348	2015-11-23 10:13	A	-68.34725	49.01081
2015_141348	2015-11-23 10:15	A	-68.34967	49.01126
2015_141348	2015-11-23 10:50	2	-68.36984	49.00125
2015_141348	2015-11-23 11:51	B	-68.35946	49.02198
2015_141348	2015-11-24 00:28	3	-68.4335	48.99981
2015_141348	2015-11-24 00:39	2	-68.43174	48.99754
2015_141348	2015-11-24 01:23	1	-68.42308	48.99343
2015_141348	2015-11-24 02:06	1	-68.4154	48.98825
2015_141348	2015-11-24 06:26	0	-68.41285	48.97787
2015_141348	2015-11-25 00:11	A	-68.3701	48.99949
2015_141348	2015-11-25 01:01	3	-68.38602	49.00585
2015_141348	2015-11-25 01:44	B	-68.40038	49.00517
2015_141348	2015-11-25 01:46	3	-68.40332	49.00448
2015_141348	2015-11-25 02:41	0	-68.39946	48.98558
2015_141348	2015-11-26 00:43	B	-68.46493	48.89182
2015_141348	2015-11-26 01:27	0	-68.49739	48.884
2015_141348	2015-11-26 02:19	B	-68.5619	48.84073
2015_141348	2015-11-26 03:09	0	-68.59631	48.83848
2015_141348	2015-11-26 06:06	B	-68.77385	48.72926
2015_141348	2015-11-26 07:39	B	-68.79359	48.7156
2015_141348	2015-11-26 07:49	B	-68.79933	48.71411
2015_141348	2015-11-26 08:55	B	-68.80173	48.71812
2015_141348	2015-11-26 09:14	B	-68.80909	48.71298
2015_141348	2015-11-26 09:28	0	-68.81691	48.70967
2015_141348	2015-11-26 09:44	1	-68.82663	48.71339
2015_141348	2015-11-27 00:22	A	-68.84817	48.71103
2015_141348	2015-11-27 00:40	2	-68.84068	48.70743
2015_141348	2015-11-27 01:10	1	-68.83217	48.70092
2015_141348	2015-11-27 02:01	A	-68.82285	48.68612
2015_141348	2015-11-27 02:44	B	-68.83735	48.67486
2015_141348	2015-11-27 05:51	1	-68.83896	48.67512
2015_141348	2015-11-28 00:13	1	-68.84944	48.70122
2015_141348	2015-11-28 00:42	3	-68.85359	48.70719
2015_141348	2015-11-28 01:38	A	-68.81517	48.72938
2015_141348	2015-11-28 02:25	3	-68.8448	48.72839
2015_141348	2015-11-29 00:24	A	-68.69768	48.6749
2015_141348	2015-11-29 01:13	B	-68.69225	48.67122
2015_141348	2015-11-29 01:21	A	-68.69175	48.67051
2015_141348	2015-11-29 02:04	2	-68.6844	48.66639
2015_141348	2015-11-29 05:30	A	-68.71046	48.69011
2015_141348	2015-11-30 00:07	B	-68.95925	48.6426
2015_141348	2015-11-30 00:49	0	-68.96797	48.64092
2015_141348	2015-11-30 00:56	3	-68.97652	48.63674
2015_141348	2015-11-30 01:41	2	-68.9096	48.67434
2015_141348	2015-11-30 03:26	1	-68.95585	48.6679
2015_141348	2015-12-01 00:20	A	-68.94104	48.59584
2015_141348	2015-12-01 00:37	B	-68.94369	48.59063
2015_141348	2015-12-01 01:22	B	-68.94185	48.56887
2015_141348	2015-12-01 02:15	B	-68.95075	48.56016
2015_141348	2015-12-01 03:04	B	-68.95114	48.56526
2015_141348	2015-12-01 06:51	3	-68.95898	48.58832
2015_141348	2015-12-01 08:21	B	-68.94813	48.61255
2015_141348	2015-12-01 08:29	A	-68.94665	48.61403
2015_141348	2015-12-01 08:43	B	-68.94475	48.61559
2015_141348	2015-12-02 00:19	1	-68.82346	48.73583
2015_141348	2015-12-02 01:00	2	-68.81265	48.72149
2015_141348	2015-12-02 01:29	B	-68.8026	48.7235
2015_141348	2015-12-02 02:02	B	-68.78938	48.72143
2015_141348	2015-12-02 02:43	3	-68.7741	48.72188
2015_141348	2015-12-03 00:41	3	-68.93697	48.64364
2015_141348	2015-12-03 00:53	0	-68.93005	48.64416
2015_141348	2015-12-03 02:20	A	-68.87879	48.64895
2015_141348	2015-12-04 00:23	0	-68.95045	48.66852
2015_141348	2015-12-04 01:17	1	-68.90817	48.67477
2015_141348	2015-12-04 02:05	0	-68.92074	48.66146
2015_141348	2015-12-04 02:53	B	-68.91307	48.66329
2015_141348	2015-12-04 06:14	1	-68.92423	48.68469
2015_141348	2015-12-05 00:55	A	-69.03281	48.50303
2015_141348	2015-12-05 01:31	B	-69.02788	48.50192
2015_141348	2015-12-05 01:37	2	-69.02774	48.50201
2015_141348	2015-12-05 03:21	A	-69.00391	48.55861
2015_141348	2015-12-05 06:09	B	-68.9568	48.61973
2015_141348	2015-12-06 00:33	B	-69.05355	48.57501
2015_141348	2015-12-06 01:02	B	-69.04587	48.57907
2015_141348	2015-12-06 01:17	1	-69.07516	48.5731
2015_141348	2015-12-06 02:10	0	-69.0364	48.62503
2015_141348	2015-12-06 03:01	A	-69.00487	48.6638
2015_141348	2015-12-06 07:32	B	-68.91622	48.70223
2015_141348	2015-12-07 00:13	A	-68.73323	48.72385
2015_141348	2015-12-07 00:26	B	-68.72861	48.73159
2015_141348	2015-12-07 00:55	B	-68.7216	48.74712
2015_141348	2015-12-07 01:57	B	-68.70211	48.77134
2015_141348	2015-12-07 02:37	0	-68.70184	48.77412
2015_141348	2015-12-08 00:39	A	-68.97257	48.6245
2015_141348	2015-12-08 01:28	B	-68.97244	48.63996
2015_141348	2015-12-08 02:16	2	-68.97971	48.6539
2015_141348	2015-12-08 07:12	2	-68.95433	48.63378
2015_141348	2015-12-08 08:55	1	-68.94819	48.63818
2015_141348	2015-12-08 09:07	B	-68.94853	48.64547
2015_141348	2015-12-09 00:18	2	-68.66723	48.78639
2015_141348	2015-12-09 01:07	A	-68.67907	48.78504
2015_141348	2015-12-09 01:13	3	-68.68734	48.7848
2015_141348	2015-12-09 01:56	3	-68.70361	48.77715
2015_141348	2015-12-09 03:41	B	-68.689	48.76977
2015_141348	2015-12-09 06:58	2	-68.67219	48.74803
2015_141348	2015-12-09 07:32	B	-68.6818	48.7445
2015_141348	2015-12-10 00:36	A	-68.98305	48.64229
2015_141348	2015-12-10 01:37	B	-68.97941	48.63712
2015_141348	2015-12-10 08:42	B	-68.97083	48.70009
2015_141348	2015-12-10 09:50	A	-68.96272	48.71609
2015_141348	2015-12-10 10:17	B	-68.93866	48.73152
2015_141348	2015-12-10 11:31	3	-68.86991	48.76741
2015_141348	2015-12-10 12:02	B	-68.82254	48.77365
2015_141348	2015-12-10 13:50	B	-68.64699	48.79295
2015_141348	2015-12-10 14:42	B	-68.58554	48.81583
2015_141348	2015-12-11 00:07	B	-68.56236	48.78445
2015_141348	2015-12-11 01:14	B	-68.33807	48.82653
2015_141348	2015-12-11 02:09	B	-68.35976	48.8294
2015_141348	2015-12-11 02:58	B	-68.11646	48.87593
2015_141348	2015-12-11 09:46	B	-68.57148	48.85904
2015_141348	2015-12-11 10:00	B	-68.586	48.85244
2015_141348	2015-12-11 12:44	0	-68.61477	48.81607
2015_141348	2015-12-11 15:15	B	-68.83485	48.75907
2015_141348	2015-12-11 15:59	B	-68.84428	48.74744
2015_141348	2015-12-11 16:29	B	-68.85606	48.73859
2015_141348	2015-12-12 00:57	2	-68.89632	48.66225
2015_141348	2015-12-12 01:10	B	-68.90251	48.65872
2015_141348	2015-12-12 01:48	B	-68.92066	48.65391
2015_141348	2015-12-12 06:26	B	-68.93023	48.6498
2015_141348	2015-12-12 07:37	B	-68.97405	48.64324
2015_141348	2015-12-12 10:00	B	-69.03774	48.6082
2015_141348	2015-12-12 10:52	B	-69.06142	48.5986
2015_141348	2015-12-12 11:36	B	-69.04957	48.61712
2015_141348	2015-12-12 14:44	0	-69.01748	48.71778
2015_141348	2015-12-13 00:30	B	-68.97553	48.64847
2015_141348	2015-12-13 00:42	B	-68.97786	48.64848
2015_141348	2015-12-13 01:32	B	-68.98268	48.64648
2015_141348	2015-12-13 02:12	2	-68.97553	48.65115
2015_141348	2015-12-13 06:11	B	-68.91466	48.68545
2015_141348	2015-12-13 07:56	3	-68.90594	48.68097
2015_141348	2015-12-13 08:46	A	-68.90201	48.68559
2015_141348	2015-12-13 09:40	B	-68.89619	48.6875
2015_141348	2015-12-13 09:46	2	-68.89611	48.68767
2015_141348	2015-12-13 10:21	B	-68.91193	48.70561
2015_141348	2015-12-13 10:24	A	-68.91229	48.70786
2015_141348	2015-12-13 11:29	A	-68.93278	48.68442
2015_141348	2015-12-14 00:11	B	-68.87534	48.60838
2015_141348	2015-12-14 00:15	B	-68.87681	48.60793
2015_141348	2015-12-14 01:11	B	-68.89311	48.59839
2015_141348	2015-12-14 01:53	2	-68.89628	48.58248
2015_141348	2015-12-14 02:47	B	-68.8825	48.57168
2015_141348	2015-12-14 07:43	1	-69.01781	48.43584
2015_141348	2015-12-14 08:13	1	-69.07811	48.42263
2015_141348	2015-12-14 09:22	A	-69.09182	48.41374
2015_141348	2015-12-14 09:48	B	-69.08988	48.42378
2015_141348	2015-12-14 09:54	B	-69.08835	48.42666
2015_141348	2015-12-15 00:45	A	-68.95236	48.6881
2015_141348	2015-12-15 01:30	B	-68.93161	48.70859
2015_141348	2015-12-15 05:51	0	-68.81717	48.83386
2015_141348	2015-12-15 07:33	1	-68.84659	48.81368
2015_141348	2015-12-15 09:17	B	-68.76382	48.78208
2015_141348	2015-12-15 09:19	3	-68.76132	48.7823
2015_141348	2015-12-15 09:20	1	-68.75806	48.78782
2015_141348	2015-12-16 00:29	A	-68.79056	48.79548
2015_141348	2015-12-16 00:44	B	-68.79427	48.79998
2015_141348	2015-12-16 01:16	0	-68.80078	48.80944
2015_141348	2015-12-16 02:53	B	-68.78286	48.8113
2015_141348	2015-12-16 05:40	B	-68.77678	48.79796
2015_141348	2015-12-16 07:17	0	-68.78214	48.79287
2015_141348	2015-12-16 08:48	2	-68.77301	48.79717
2015_141348	2015-12-16 09:02	1	-68.75703	48.79178
2015_141348	2015-12-16 09:03	A	-68.75687	48.79178
2015_141348	2015-12-16 09:05	B	-68.75686	48.79167
2015_141348	2015-12-17 00:21	B	-68.75404	48.78163
2015_141348	2015-12-17 00:54	A	-68.75517	48.78099
2015_141348	2015-12-17 02:33	2	-68.76412	48.78621
2015_141348	2015-12-17 07:11	3	-68.78894	48.79695
2015_141348	2015-12-17 08:15	B	-68.77403	48.78701
2015_141348	2015-12-17 08:51	B	-68.76705	48.78143
2015_141348	2015-12-17 10:20	B	-68.7491	48.76689
2015_141348	2015-12-17 10:42	2	-68.7384	48.77665
2015_141348	2015-12-18 00:30	0	-68.31999	48.96262
2015_141348	2015-12-18 02:13	B	-68.25982	48.994
2015_141348	2015-12-18 06:57	B	-68.08245	49.11075
2015_141348	2015-12-18 08:42	B	-68.01917	49.13599
2015_141348	2015-12-18 08:44	B	-68.01983	49.1343
2015_141348	2015-12-18 09:53	1	-68.00337	49.12892
2015_141348	2015-12-18 10:25	1	-68.00629	49.12782
2015_141348	2015-12-18 11:04	1	-68.0046	49.12284
2015_141348	2015-12-19 01:04	B	-67.45232	49.29696
2015_141348	2015-12-19 10:14	B	-67.07675	49.48566
2015_141348	2015-12-19 10:33	A	-67.07013	49.49837
2015_141348	2015-12-19 11:11	A	-67.04407	49.51277
2015_141348	2015-12-19 11:56	A	-67.01327	49.53437
2015_141348	2015-12-19 12:19	A	-66.98341	49.5364
2015_141348	2015-12-19 12:46	1	-66.9628	49.52434
2015_141348	2015-12-19 14:01	2	-66.99739	49.52887
2015_141348	2015-12-19 14:59	B	-66.98533	49.56821
2015_141348	2015-12-20 00:22	B	-66.82737	49.86392
2015_141348	2015-12-20 00:44	B	-66.75656	49.89118
2015_141348	2015-12-20 01:27	B	-66.74098	49.91201
2015_141348	2015-12-20 08:26	B	-66.72866	49.95053
2015_141348	2015-12-20 09:01	A	-66.73611	49.95882
2015_141348	2015-12-20 10:43	1	-66.77255	49.97084
2015_141348	2015-12-20 11:45	B	-66.79195	49.95487
2015_141348	2015-12-20 12:19	B	-66.79131	49.94188
2015_141348	2015-12-21 00:24	B	-67.00387	49.67377
2015_141348	2015-12-21 02:02	B	-67.02033	49.61914
2015_141348	2015-12-21 02:50	B	-66.98974	49.5856
2015_141348	2015-12-21 06:25	B	-67.00633	49.60793
2015_141348	2015-12-21 08:06	B	-67.00758	49.60195
2015_141348	2015-12-21 08:37	B	-67.02351	49.61362
2015_141348	2015-12-21 09:29	A	-67.06206	49.63601
2015_141348	2015-12-21 09:47	B	-67.06023	49.63693
2015_141348	2015-12-21 09:54	A	-67.05899	49.6378
2015_141348	2015-12-21 10:19	A	-67.05692	49.65069
2015_141348	2015-12-22 00:44	B	-67.07043	49.71884
2015_141348	2015-12-22 00:55	B	-67.06717	49.71939
2015_141348	2015-12-22 01:45	1	-67.06195	49.71699
2015_141348	2015-12-22 02:26	A	-67.04554	49.71066
2015_141348	2015-12-22 06:12	B	-67.08374	49.67889
2015_141348	2015-12-22 07:54	1	-67.09021	49.66177
2015_141348	2015-12-22 09:00	B	-67.0639	49.65823
2015_141348	2015-12-23 00:26	B	-66.97621	49.67199
2015_141348	2015-12-23 00:29	2	-66.97363	49.67182
2015_141348	2015-12-23 02:07	B	-66.94833	49.67107
2015_141348	2015-12-23 09:24	B	-66.80968	49.63089
2015_141348	2015-12-23 09:32	B	-66.80611	49.62895
2015_141348	2015-12-23 10:09	B	-66.7991	49.62834
2015_141348	2015-12-23 11:05	1	-66.75092	49.61505
2015_141348	2015-12-23 11:51	B	-66.77021	49.61364
2015_141348	2015-12-24 00:10	0	-67.05367	49.62591
2015_141348	2015-12-24 01:04	B	-67.06338	49.62451
2015_141348	2015-12-24 01:34	B	-67.04438	49.61527
2015_141348	2015-12-24 01:46	A	-67.04229	49.6097
2015_141348	2015-12-24 02:38	B	-67.0274	49.59457
2015_141348	2015-12-24 07:36	B	-66.98075	49.60706
2015_141348	2015-12-24 07:55	B	-66.97593	49.60439
2015_141348	2015-12-24 09:01	B	-66.96439	49.60911
2015_141348	2015-12-24 09:19	B	-66.962	49.61032
2015_141348	2015-12-24 09:40	B	-66.96792	49.61432
2015_141348	2015-12-24 10:41	B	-66.98492	49.62165
2015_141348	2015-12-24 11:00	B	-66.98801	49.62944
2015_141348	2015-12-24 11:15	1	-66.9839	49.63504
2015_141348	2015-12-24 12:21	2	-67.02679	49.62001
2015_141348	2015-12-25 00:42	B	-66.94853	49.70025
2015_141348	2015-12-25 01:02	B	-66.9379	49.70727
2015_141348	2015-12-25 01:28	B	-66.94483	49.70509
2015_141348	2015-12-25 07:22	1	-67.01475	49.70045
2015_141348	2015-12-25 09:01	B	-67.01442	49.70596
2015_141348	2015-12-25 09:02	B	-67.01561	49.70249
2015_141348	2015-12-26 01:04	A	-66.84115	49.60301
2015_141348	2015-12-26 01:58	B	-66.83459	49.60065
2015_141348	2015-12-26 02:45	B	-66.83067	49.59537
2015_141348	2015-12-26 05:24	B	-66.82962	49.58494
2015_141348	2015-12-26 06:57	B	-66.83544	49.58675
2015_141348	2015-12-26 07:07	1	-66.8366	49.58682
2015_141348	2015-12-26 08:35	B	-66.86409	49.60227
2015_141348	2015-12-26 08:48	B	-66.86978	49.60357
2015_141348	2015-12-26 08:51	B	-66.87145	49.60376
2015_141348	2015-12-26 09:52	2	-66.90021	49.6116
2015_141348	2015-12-26 10:11	B	-66.9071	49.61304
2015_141348	2015-12-26 10:34	B	-66.91364	49.61434
2015_141348	2015-12-26 11:30	B	-66.93047	49.6154
2015_141348	2015-12-27 00:44	2	-66.945	49.65198
2015_141348	2015-12-27 01:40	A	-66.93982	49.65802
2015_141348	2015-12-27 02:25	A	-66.95578	49.66155
2015_141348	2015-12-27 06:55	A	-67.08398	49.64052
2015_141348	2015-12-27 08:07	B	-67.0721	49.64794
2015_141348	2015-12-27 08:36	B	-67.07257	49.6518
2015_141348	2015-12-27 09:38	B	-67.0542	49.66928
2015_141348	2015-12-27 10:30	B	-67.03885	49.68368
2015_141348	2015-12-27 11:23	B	-67.02543	49.69856
2015_141348	2015-12-27 12:09	B	-67.01254	49.70038
2015_141348	2015-12-28 01:16	B	-66.73823	49.58634
2015_141348	2015-12-28 02:02	B	-66.74436	49.59314
2015_141348	2015-12-28 03:48	B	-66.62884	49.62687
2015_141348	2015-12-29 00:07	B	-66.28884	49.49309
2015_141348	2015-12-29 00:37	B	-66.25611	49.50178
2015_141348	2015-12-29 00:57	1	-66.23525	49.49255
2015_141348	2015-12-29 01:45	3	-66.20508	49.49789
2015_141348	2015-12-29 02:35	0	-66.20235	49.44239
2015_141348	2015-12-29 06:30	A	-66.16738	49.47492
2015_141348	2015-12-30 00:09	1	-66.14846	49.44436
2015_141348	2015-12-30 00:36	2	-66.14259	49.43363
2015_141348	2015-12-30 01:22	2	-66.1112	49.43954
2015_141348	2015-12-30 01:43	B	-66.11194	49.44487
2015_141348	2015-12-30 03:00	0	-66.10573	49.45962
2015_141348	2015-12-31 01:01	1	-66.00475	49.4961
2015_141348	2015-12-31 01:14	A	-66.00941	49.49546
2015_141348	2015-12-31 01:59	A	-66.03	49.48222
2015_141348	2015-12-31 02:43	A	-66.03974	49.47063
2015_141348	2015-12-31 06:13	2	-66.03858	49.50181
2015_141348	2016-01-01 00:39	3	-65.92738	49.5428
2015_141348	2016-01-01 00:42	A	-65.92668	49.54474
2015_141348	2016-01-01 01:34	B	-65.89442	49.53055
2015_141348	2016-01-01 02:22	3	-65.86822	49.51912
2015_141348	2016-01-01 06:01	B	-65.71894	49.50135
2015_141348	2016-01-02 00:22	1	-66.08027	49.63511
2015_141348	2016-01-02 01:17	0	-66.10034	49.62314
2015_141348	2016-01-02 01:51	B	-66.11085	49.61029
2015_141348	2016-01-02 02:02	A	-66.11448	49.60523
2015_141348	2016-01-02 05:51	A	-66.10784	49.52024
2015_141348	2016-01-02 07:32	0	-66.10385	49.4866
2015_141348	2016-01-02 08:17	A	-66.11313	49.48573
2015_141348	2016-01-03 05:34	B	-66.18484	49.55538
2015_141348	2016-01-04 00:48	B	-66.22156	49.60309
2015_141348	2016-01-04 01:22	B	-66.22385	49.61657
2015_141348	2016-01-04 03:02	B	-66.21454	49.63331
2015_141348	2016-01-05 00:56	B	-66.22676	49.51574
2016_100386	2016-11-19 10:53	A	-68.44235	48.95194
2016_100386	2016-11-19 11:36	B	-68.44244	48.95077
2016_100386	2016-11-19 13:10	B	-68.41341	48.92858
2016_100386	2016-11-19 18:25	B	-68.3815	48.88248
2016_100386	2016-11-20 00:02	B	-68.30117	48.91369
2016_100386	2016-11-20 01:32	B	-68.31944	48.93026
2016_100386	2016-11-20 06:43	B	-68.07462	49.14788
2016_100386	2016-11-20 08:01	B	-68.02621	49.14438
2016_100386	2016-11-20 08:22	B	-67.70936	49.38416
2016_100386	2016-11-20 10:41	B	-67.65425	49.3774
2016_100386	2016-11-20 11:10	0	-67.41782	49.43354
2016_100386	2016-11-20 11:22	B	-67.38012	49.43188
2016_100386	2016-11-20 12:50	B	-66.99334	49.43981
2016_100386	2016-11-20 13:58	B	-67.04007	49.43508
2016_100386	2016-11-20 15:29	B	-66.69089	49.5124
2016_100386	2016-11-20 16:08	B	-66.61203	49.5232
2016_100386	2016-11-20 18:12	B	-66.35313	49.59451
2016_100386	2016-11-21 01:13	B	-65.42475	49.73802
2016_100386	2016-11-21 06:34	B	-66.28881	49.53177
2016_100386	2016-11-21 08:09	A	-66.3146	49.58783
2016_100386	2016-11-21 09:04	1	-66.41686	49.61975
2016_100386	2016-11-21 09:52	B	-66.45697	49.62038
2016_100386	2016-11-21 12:29	B	-66.49348	49.64177
2016_100386	2016-11-21 13:26	B	-66.46456	49.65573
2016_100386	2016-11-21 14:14	B	-66.47313	49.6791
2016_100386	2016-11-21 15:00	B	-66.47841	49.68792
2016_100386	2016-11-21 15:49	B	-66.48435	49.69792
2016_100386	2016-11-22 00:34	B	-66.20113	49.58678
2016_100386	2016-11-22 01:40	B	-66.23752	49.53448
2016_100386	2016-11-22 08:37	A	-65.71649	49.48205
2016_100386	2016-11-22 09:43	B	-65.6967	49.47754
2016_100386	2016-11-22 10:12	A	-65.66691	49.50058
2016_100386	2016-11-22 10:17	B	-65.6677	49.4997
2016_100386	2016-11-22 10:20	B	-65.69792	49.48581
2016_100386	2016-11-22 11:51	B	-65.63435	49.49357
2016_100386	2016-11-22 12:09	B	-65.64754	49.49873
2016_100386	2016-11-22 13:50	2	-65.68988	49.47821
2016_100386	2016-11-22 14:42	B	-65.68448	49.47283
2016_100386	2016-11-22 15:24	B	-65.68353	49.47167
2016_100386	2016-11-22 17:51	B	-65.68508	49.50901
2016_100386	2016-11-22 19:29	B	-65.68199	49.50778
2016_100386	2016-11-22 20:03	B	-65.68155	49.50782
2016_100386	2016-11-22 20:10	B	-65.68112	49.50825
2016_100386	2016-11-23 00:06	B	-65.6668	49.50967
2016_100386	2016-11-23 00:33	B	-65.63152	49.48847
2016_100386	2016-11-23 01:17	B	-65.59852	49.48297
2016_100386	2016-11-23 07:55	B	-65.48707	49.46923
2016_100386	2016-11-23 09:44	B	-65.33166	49.50119
2016_100386	2016-11-23 09:53	B	-65.30331	49.48838
2016_100386	2016-11-23 10:01	B	-65.29787	49.48825
2016_100386	2016-11-23 11:25	B	-65.22149	49.48414
2016_100386	2016-11-23 11:34	3	-65.10968	49.48275
2016_100386	2016-11-23 11:43	1	-65.04497	49.44597
2016_100386	2016-11-23 13:11	B	-65.00243	49.43755
2016_100386	2016-11-23 14:27	B	-64.91987	49.44384
2016_100386	2016-11-23 16:49	B	-65.00541	49.41753
2016_100386	2016-11-23 17:38	B	-64.74932	49.17733
2016_100386	2016-11-23 19:20	B	-64.91742	49.13308
2016_100386	2016-11-24 09:15	B	-64.42638889	48.66972222
2016_100386	2016-11-24 09:30	B	-64.41027778	48.68222222
2016_100386	2016-11-24 09:52	B	-64.24	48.68083333
2016_100386	2016-11-24 10:56	B	-64.11111111	48.76194444
2016_100386	2016-11-24 11:09	B	-63.99972222	48.74388889
2016_100386	2016-11-24 11:29	B	-63.89055556	48.75111111
2016_100386	2016-11-24 13:14	B	-63.88083333	48.65388889
2016_100386	2016-11-24 14:07	B	-63.8125	48.65083333
2016_100386	2016-11-24 14:46	A	-63.63555556	48.73194444
2016_100386	2016-11-24 15:40	B	-63.67416667	48.74194444
2016_100386	2016-11-24 16:27	B	-63.3925	48.68916667
2016_100386	2016-11-24 17:30	B	-63.335	48.72694444
2016_100386	2016-11-25 00:36	B	-63.36277778	48.69861111
2016_100386	2016-11-25 01:27	B	-63.61222222	48.65916667
2016_100386	2016-11-25 02:13	B	-63.85	48.59666667
2016_100386	2016-11-25 07:27	B	-64.34027778	48.56138889
2016_100386	2016-11-25 08:44	B	-64.39611111	48.48222222
2016_100386	2016-11-25 09:08	B	-64.4125	48.48138889
2016_100386	2016-11-25 09:46	B	-64.58055556	48.36277778
2016_100386	2016-11-25 10:45	A	-63.34972222	48.55583333
2016_100386	2016-11-25 11:26	A	-63.36444444	48.5275
2016_100386	2016-11-25 13:42	B	-63.37555556	48.5325
2016_100386	2016-11-25 14:31	0	-63.39638889	48.54777778
2016_100386	2016-11-25 15:25	B	-63.37638889	48.53055556
2016_100386	2016-11-25 16:04	B	-63.38305556	48.53527778
2016_100386	2016-11-25 17:18	B	-63.38694444	48.52527778
2016_100386	2016-11-26 00:09	1	-63.04388889	48.48861111
2016_100386	2016-11-26 00:17	B	-63.04361111	48.48777778
2016_100386	2016-11-26 01:10	A	-63.02222222	48.47027778
2016_100386	2016-11-26 05:34	B	-62.94861111	48.435
2016_100386	2016-11-26 08:12	B	-63.06833333	48.46111111
2016_100386	2016-11-26 08:58	B	-63.06972222	48.46972222
2016_100386	2016-11-26 09:29	B	-63.06972222	48.46916667
2016_100386	2016-11-26 09:48	B	-63.07027778	48.47027778
2016_100386	2016-11-26 10:18	B	-63.07	48.46694444
2016_100386	2016-11-26 11:11	A	-63.04666667	48.47472222
2016_100386	2016-11-26 11:58	B	-63.03972222	48.47583333
2016_100386	2016-11-26 12:56	B	-63.03694444	48.47666667
2016_100386	2016-11-26 14:13	0	-62.94305556	48.51277778
2016_100386	2016-11-26 15:44	B	-62.97	48.47666667
2016_100386	2016-11-26 18:46	B	-63.0275	48.565
2016_100386	2016-11-27 01:31	B	-62.98166667	48.61527778
2016_100386	2016-11-27 07:43	B	-62.9075	48.6275
2016_100386	2016-11-27 11:01	B	-63.02694444	48.43416667
2016_100386	2016-11-27 11:02	A	-62.95472222	48.41944444
2016_100386	2016-11-27 11:28	B	-62.95138889	48.41888889
2016_100386	2016-11-27 12:36	B	-62.95222222	48.40527778
2016_100386	2016-11-27 13:45	A	-62.91805556	48.46138889
2016_100386	2016-11-27 15:23	B	-62.91527778	48.46416667
2016_100386	2016-11-27 16:53	B	-62.84361111	48.48277778
2016_100386	2016-11-27 17:05	B	-62.83305556	48.46527778
2016_100386	2016-11-28 00:10	B	-62.68777778	48.41055556
2016_100386	2016-11-28 00:45	B	-62.76027778	48.37333333
2016_100386	2016-11-28 01:10	A	-62.8025	48.35666667
2016_100386	2016-11-28 06:46	B	-62.77361111	48.32361111
2016_100386	2016-11-28 07:09	B	-62.80916667	48.36888889
2016_100386	2016-11-28 08:31	B	-62.81166667	48.37055556
2016_100386	2016-11-28 08:50	0	-62.96416667	48.42833333
2016_100386	2016-11-28 09:25	0	-62.95861111	48.43027778
2016_100386	2016-11-28 10:28	A	-62.91222222	48.44083333
2016_100386	2016-11-28 10:50	B	-62.915	48.43888889
2016_100386	2016-11-28 11:05	B	-62.91638889	48.37361111
2016_100386	2016-11-28 12:50	B	-62.875	48.37472222
2016_100386	2016-11-28 13:26	0	-62.76777778	48.37194444
2016_100386	2016-11-28 14:19	B	-62.87416667	48.385
2016_100386	2016-11-29 00:12	B	-62.82777778	48.36916667
2016_100386	2016-11-29 00:49	B	-62.90361111	48.33833333
2016_100386	2016-11-29 01:43	B	-62.91222222	48.27333333
2016_100386	2016-11-29 08:23	B	-63.19444444	48.06833333
2016_100386	2016-11-29 08:24	A	-62.9175	48.27888889
2016_100386	2016-11-29 09:55	B	-62.97138889	48.24611111
2016_100386	2016-11-29 10:37	0	-62.92916667	48.23527778
2016_100386	2016-11-29 10:40	A	-62.93138889	48.23777778
2016_100386	2016-11-29 12:16	B	-62.93138889	48.21444444
2016_100386	2016-11-29 13:09	A	-62.76388889	48.26277778
2016_100386	2016-11-30 00:30	B	-62.53638889	48.36722222
2016_100386	2016-11-30 01:26	B	-62.55527778	48.33333333
2016_100386	2016-11-30 02:15	B	-62.61222222	48.29583333
2016_100386	2016-11-30 07:48	B	-62.71361111	48.23444444
2016_100386	2016-11-30 08:08	B	-62.61416667	48.30527778
2016_100386	2016-11-30 09:51	B	-62.61805556	48.27694444
2016_100386	2016-11-30 10:19	A	-62.65583333	48.28861111
2016_100386	2016-11-30 10:22	B	-62.65805556	48.28833333
2016_100386	2016-11-30 12:00	B	-62.66166667	48.27
2016_100386	2016-11-30 12:02	B	-62.59888889	48.28388889
2016_100386	2016-11-30 12:46	0	-62.57944444	48.23416667
2016_100386	2016-11-30 14:21	B	-62.57194444	48.18638889
2016_100386	2016-11-30 16:03	B	-62.59833333	48.36694444
2016_100386	2016-12-01 00:10	B	-62.7775	48.38111111
2016_100386	2016-12-01 01:48	B	-62.80222222	48.30027778
2016_100386	2016-12-01 08:03	B	-62.86638889	48.24472222
2016_100386	2016-12-01 09:56	B	-62.80666667	48.30111111
2016_100386	2016-12-01 10:13	B	-62.82861111	48.30805556
2016_100386	2016-12-01 11:34	3	-62.81638889	48.36583333
2016_100386	2016-12-01 13:11	B	-62.82666667	48.41222222
2016_100386	2016-12-01 13:14	B	-62.83	48.39916667
2016_100386	2016-12-01 13:30	B	-62.88611111	48.40333333
2016_100386	2016-12-01 14:01	A	-62.93527778	48.475
2016_100386	2016-12-02 00:24	B	-64.01916667	48.50277778
2016_100386	2016-12-02 00:44	B	-64.15805556	48.70888889
2016_100386	2016-12-02 01:28	B	-64.19611111	48.74472222
2016_100386	2016-12-02 06:09	B	-64.13388889	48.69722222
2016_100386	2016-12-02 07:44	B	-64.03555556	48.68638889
2016_100386	2016-12-02 08:23	B	-64.01972222	48.76972222
2016_100386	2016-12-02 09:32	A	-63.94361111	48.75083333
2016_100386	2016-12-02 10:00	B	-63.93861111	48.7675
2016_100386	2016-12-02 11:10	A	-63.95277778	48.76888889
2016_100386	2016-12-02 11:39	B	-63.94805556	48.78166667
2016_100386	2016-12-02 12:43	B	-63.93416667	48.80888889
2016_100386	2016-12-02 13:40	B	-63.94111111	48.79055556
2016_100386	2016-12-03 00:24	B	-63.88361111	48.75333333
2016_100386	2016-12-03 01:09	B	-63.87805556	48.76277778
2016_100386	2016-12-03 02:50	B	-63.83111111	48.78416667
2016_100386	2016-12-03 05:51	B	-63.79083333	48.82722222
2016_100386	2016-12-03 09:04	B	-63.81194444	48.795
2016_100386	2016-12-03 09:35	B	-63.8275	48.77527778
2016_100386	2016-12-03 09:49	B	-64.015	48.75944444
2016_100386	2016-12-03 10:42	A	-64.23972222	48.73222222
2016_100386	2016-12-03 11:12	B	-64.26527778	48.72138889
2016_100386	2016-12-03 11:25	0	-64.15638889	48.72222222
2016_100386	2016-12-03 13:10	B	-64.1875	48.71777778
2016_100386	2016-12-03 13:23	A	-64.12583333	48.71833333
2016_100386	2016-12-03 14:15	B	-64.15805556	48.71166667
2016_100386	2016-12-03 15:05	B	-64.16555556	48.70888889
2016_100386	2016-12-04 07:26	B	-64.14777778	48.71472222
2016_100386	2016-12-04 09:00	B	-64.18277778	48.72416667
2016_100386	2016-12-04 09:00	B	-64.09833333	48.72583333
2016_100386	2016-12-04 10:41	A	-63.84805556	48.64611111
2016_100386	2016-12-04 10:43	B	-63.84666667	48.64527778
2016_100386	2016-12-04 11:21	B	-63.83	48.63527778
2016_100386	2016-12-04 13:58	B	-63.72972222	48.62555556
2016_100386	2016-12-04 14:45	A	-63.68277778	48.69055556
2016_100386	2016-12-04 16:19	B	-63.60888889	48.72111111
2016_100386	2016-12-05 01:20	B	-63.46194444	48.53583333
2016_100386	2016-12-05 02:11	B	-63.205	48.50972222
2016_100386	2016-12-05 07:07	B	-62.88277778	48.41055556
2016_100386	2016-12-05 08:34	B	-62.77222222	48.39083333
2016_100386	2016-12-05 09:29	B	-62.70833333	48.37333333
2016_100386	2016-12-05 09:55	A	-62.81333333	48.39805556
2016_100386	2016-12-05 10:15	B	-62.81833333	48.39277778
2016_100386	2016-12-05 11:07	B	-62.74166667	48.36555556
2016_100386	2016-12-05 14:18	A	-62.51555556	48.31416667
2016_100386	2016-12-05 15:11	B	-62.55972222	48.3025
2016_100386	2016-12-05 15:57	B	-62.71222222	48.35305556
2016_100386	2016-12-05 16:58	B	-62.70611111	48.32083333
2016_100386	2016-12-05 18:40	A	-62.77444444	48.32916667
2016_100386	2016-12-06 00:04	B	-62.73416667	48.25111111
2016_100386	2016-12-06 01:00	B	-62.73861111	48.2425
2016_100386	2016-12-06 01:41	B	-62.71083333	48.26111111
2016_100386	2016-12-06 06:55	B	-62.66027778	48.26333333
2016_100386	2016-12-06 08:03	B	-62.60388889	48.29138889
2016_100386	2016-12-06 08:40	B	-62.60111111	48.29194444
2016_100386	2016-12-06 09:45	B	-62.5975	48.29527778
2016_100386	2016-12-06 10:56	B	-62.60861111	48.27722222
2016_100386	2016-12-06 11:08	B	-62.62083333	48.2775
2016_100386	2016-12-06 11:20	B	-62.62333333	48.27111111
2016_100386	2016-12-06 12:19	B	-62.63972222	48.28083333
2016_100386	2016-12-06 12:47	B	-62.66944444	48.28361111
2016_100386	2016-12-06 14:05	A	-62.73638889	48.29305556
2016_100386	2016-12-06 14:53	A	-62.65527778	48.2825
2016_100386	2016-12-06 15:40	1	-62.67555556	48.28722222
2016_100386	2016-12-07 01:22	B	-62.79194444	48.23805556
2016_100386	2016-12-07 06:47	A	-62.76611111	48.31361111
2016_100386	2016-12-07 07:31	B	-62.75083333	48.32416667
2016_100386	2016-12-07 08:32	B	-62.73361111	48.32222222
2016_100386	2016-12-07 09:08	B	-62.735	48.31166667
2016_100386	2016-12-07 10:45	A	-62.75861111	48.2875
2016_100386	2016-12-07 10:45	A	-62.70027778	48.28944444
2016_100386	2016-12-07 10:46	B	-62.69833333	48.29
2016_100386	2016-12-07 13:39	A	-62.75555556	48.32333333
2016_100386	2016-12-07 15:19	B	-62.75111111	48.33055556
2016_100386	2016-12-08 00:17	B	-62.72666667	48.31083333
2016_100386	2016-12-08 01:06	B	-62.70583333	48.305
2016_100386	2016-12-08 01:57	B	-62.65611111	48.31194444
2016_100386	2016-12-08 08:37	B	-62.51527778	48.29166667
2016_100386	2016-12-08 08:37	B	-62.41305556	48.27777778
2016_100386	2016-12-08 12:02	A	-62.44972222	48.23055556
2016_100386	2016-12-08 12:13	B	-62.43916667	48.22944444
2016_100386	2016-12-08 13:14	B	-62.47	48.25416667
2016_100386	2016-12-08 13:49	B	-62.46388889	48.23583333
2016_100386	2016-12-08 14:18	B	-62.46083333	48.235
2016_100386	2016-12-09 00:44	B	-62.40277778	48.24222222
2016_100386	2016-12-09 06:30	B	-62.4975	48.19666667
2016_100386	2016-12-09 09:48	B	-62.50611111	48.19472222
2016_100386	2016-12-09 09:48	B	-62.52166667	48.16388889
2016_100386	2016-12-09 09:53	B	-62.67833333	48.17722222
2016_100386	2016-12-09 10:21	B	-62.68638889	48.175
2016_100386	2016-12-09 11:58	B	-62.71916667	48.18305556
2016_100386	2016-12-09 12:54	B	-62.72055556	48.185
2016_100386	2016-12-09 14:43	B	-62.72638889	48.18444444
2016_100386	2016-12-09 16:14	B	-62.67694444	48.19388889
2016_100386	2016-12-09 17:57	B	-62.47277778	48.24666667
2016_100386	2016-12-10 00:21	A	-62.21638889	48.11277778
2016_100386	2016-12-10 01:16	B	-62.17416667	48.12111111
2016_100386	2016-12-10 07:59	B	-61.88805556	48.14805556
2016_100386	2016-12-10 09:18	B	-61.93111111	48.16027778
2016_100386	2016-12-10 09:36	B	-61.95416667	48.14694444
2016_100386	2016-12-10 10:06	B	-61.97416667	48.11
2016_100386	2016-12-10 11:48	3	-61.95444444	48.12638889
2016_100386	2016-12-10 13:26	B	-61.92694444	48.11027778
2016_100386	2016-12-10 13:36	B	-61.93305556	48.11638889
2016_100386	2016-12-10 14:21	0	-61.93	48.08888889
2016_100386	2016-12-11 00:05	B	-61.89194444	47.9675
2016_100386	2016-12-11 00:59	B	-61.84916667	48.08305556
2016_100386	2016-12-11 01:45	B	-61.84	48.09666667
2016_100386	2016-12-11 08:42	B	-61.70805556	48.16611111
2016_100386	2016-12-11 09:03	A	-61.75111111	48.06416667
2016_100386	2016-12-11 09:23	B	-61.74527778	48.07083333
2016_100386	2016-12-11 10:21	B	-61.71527778	48.0575
2016_100386	2016-12-11 10:41	1	-61.71138889	48.065
2016_100386	2016-12-11 12:19	B	-61.68527778	48.07583333
2016_100386	2016-12-11 13:18	B	-61.67833333	48.07305556
2016_100386	2016-12-11 13:58	0	-61.66583333	48.065
2016_100386	2016-12-12 00:09	A	-61.66833333	48.11888889
2016_100386	2016-12-12 00:40	B	-61.66083333	48.12
2016_100386	2016-12-12 01:18	B	-61.66444444	48.11944444
2016_100386	2016-12-12 05:52	B	-61.58611111	48.13
2016_100386	2016-12-12 07:29	B	-61.61638889	48.13055556
2016_100386	2016-12-12 08:13	B	-61.55194444	48.10888889
2016_100386	2016-12-12 09:17	B	-61.51916667	48.09361111
2016_100386	2016-12-12 09:48	B	-61.50222222	48.08805556
2016_100386	2016-12-12 10:15	B	-61.50861111	48.1125
2016_100386	2016-12-12 11:55	A	-61.42777778	48.10722222
2016_100386	2016-12-13 01:03	B	-60.985	48.04722222
2016_100386	2016-12-13 05:43	B	-61.11083333	47.97472222
2016_100386	2016-12-13 07:21	B	-61.12527778	48.01777778
2016_100386	2016-12-13 07:39	B	-61.23583333	48.01111111
2016_100386	2016-12-13 08:59	B	-61.38444444	48.0175
2016_100386	2016-12-13 09:25	0	-61.45666667	47.99944444
2016_100386	2016-12-13 09:59	B	-61.46611111	48.00111111
2016_100386	2016-12-13 11:04	B	-61.47027778	48.01694444
2016_100386	2016-12-13 11:15	B	-61.45694444	48.02805556
2016_100386	2016-12-13 11:34	B	-61.36805556	47.99527778
2016_100386	2016-12-13 13:14	1	-61.42222222	48.01472222
2016_100386	2016-12-13 13:14	B	-61.39638889	48.00138889
2016_100386	2016-12-14 02:25	B	-61.55916667	48.07027778
2016_100386	2016-12-14 08:49	B	-61.58972222	48.09444444
2016_100386	2016-12-14 08:49	B	-61.73111111	48.0925
2016_100386	2016-12-14 09:17	B	-61.84722222	48.10055556
2016_100386	2016-12-14 09:30	B	-61.82611111	48.09361111
2016_100386	2016-12-14 11:04	A	-62.00416667	48.11
2016_100386	2016-12-14 11:06	B	-62.00583333	48.11
2016_100386	2016-12-14 12:45	B	-62.08583333	48.12305556
2016_100386	2016-12-14 12:45	B	-62.08277778	48.11916667
2016_100386	2016-12-14 12:53	B	-62.13861111	48.12916667
2016_100386	2016-12-14 13:49	B	-62.17083333	48.12083333
2016_100386	2016-12-14 14:38	B	-62.18916667	48.13444444
2016_100386	2016-12-15 00:13	B	-62.65305556	48.22416667
2016_100386	2016-12-15 00:21	B	-62.645	48.14694444
2016_100386	2016-12-15 01:16	B	-62.69222222	48.15555556
2016_100386	2016-12-15 06:53	B	-62.96611111	48.2
2016_100386	2016-12-15 08:22	B	-63.2275	48.26194444
2016_100386	2016-12-15 10:40	B	-63.47444444	48.3125
2016_100386	2016-12-15 10:56	B	-63.30972222	48.31222222
2016_100386	2016-12-15 12:20	B	-63.3975	48.34527778
2016_100386	2016-12-15 14:13	B	-63.64972222	48.41333333
2016_100386	2016-12-15 16:46	B	-63.75388889	48.50138889
2016_100386	2016-12-16 01:40	B	-63.84333333	48.51861111
2016_100386	2016-12-16 06:46	B	-63.98361111	48.62472222
2016_100386	2016-12-16 08:30	B	-64.19055556	48.74388889
2016_100386	2016-12-16 09:26	A	-64.21277778	48.78583333
2016_100386	2016-12-16 10:06	B	-64.27083333	48.81111111
2016_100386	2016-12-16 10:22	B	-64.28194444	48.77055556
2016_100386	2016-12-16 10:38	A	-64.23666667	48.76722222
2016_100386	2016-12-16 11:05	B	-64.22166667	48.76833333
2016_100386	2016-12-16 12:20	0	-64.10416667	48.76555556
2016_100386	2016-12-16 13:54	A	-64.01222222	48.72194444
2016_100386	2016-12-17 00:36	B	-64.02833333	48.77388889
2016_100386	2016-12-17 01:14	A	-64.05638889	48.69611111
2016_100386	2016-12-17 06:37	B	-64.07	48.65305556
2016_100386	2016-12-17 08:12	A	-64.03388889	48.78305556
2016_100386	2016-12-17 08:57	B	-64.03361111	48.78583333
2016_100386	2016-12-17 09:53	1	-64.10666667	48.75972222
2016_100386	2016-12-17 10:25	B	-64.06888889	48.74777778
2016_100386	2016-12-17 10:37	B	-64.06694444	48.74916667
2016_100386	2016-12-17 11:30	B	-64.06416667	48.745
2016_100386	2016-12-17 12:12	B	-64.06694444	48.74444444
2016_100386	2016-12-17 14:26	B	-64.07277778	48.73166667
2016_100386	2016-12-17 15:18	A	-64.02638889	48.71472222
2016_100386	2016-12-18 00:55	B	-63.885	48.58638889
2016_100386	2016-12-18 02:38	B	-63.86944444	48.57138889
2016_100386	2016-12-18 08:03	B	-63.81527778	48.51527778
2016_100386	2016-12-18 08:26	B	-63.86138889	48.51777778
2016_100386	2016-12-18 09:28	B	-63.86555556	48.51083333
2016_100386	2016-12-18 10:03	1	-63.96472222	48.54388889
2016_100386	2016-12-18 10:13	A	-63.97972222	48.53555556
2016_100386	2016-12-18 11:15	B	-64.02583333	48.54138889
2016_100386	2016-12-18 11:54	1	-63.98277778	48.68305556
2016_100386	2016-12-19 00:45	B	-64.21861111	49.60305556
2016_100386	2016-12-19 07:52	A	-64.40944444	48.94305556
2016_100386	2016-12-19 07:53	B	-63.8775	48.81666667
2016_100386	2016-12-19 09:32	A	-64.14277778	48.835
2016_100386	2016-12-19 09:37	B	-64.14805556	48.83666667
2016_100386	2016-12-19 10:05	B	-64.1775	48.84416667
2016_100386	2016-12-19 10:49	A	-64.15722222	48.83805556
2016_100386	2016-12-19 12:22	B	-64.16361111	48.84444444
2016_100386	2016-12-19 12:49	B	-64.04527778	48.80555556
2016_100386	2016-12-19 13:22	B	-64.06888889	48.80083333
2016_100386	2016-12-19 13:44	B	-64.06027778	48.74222222
2016_100386	2016-12-19 15:22	B	-64.12916667	48.68694444
2016_100386	2016-12-20 00:16	B	-64.13138889	48.67222222
2016_100386	2016-12-20 01:02	B	-63.91	48.62444444
2016_100386	2016-12-20 01:59	B	-63.84194444	48.57583333
2016_100386	2016-12-20 07:26	B	-63.77111111	48.50333333
2016_100386	2016-12-20 07:40	2	-64.04833333	48.66444444
2016_100386	2016-12-20 09:05	B	-63.99166667	48.61722222
2016_100386	2016-12-20 09:26	A	-64.01222222	48.615
2016_100386	2016-12-20 10:20	B	-63.96916667	48.60694444
2016_100386	2016-12-20 10:42	B	-64.03583333	48.63555556
2016_100386	2016-12-20 11:28	A	-63.965	48.61333333
2016_100386	2016-12-20 11:55	A	-64.00305556	48.61444444
2016_100386	2016-12-20 12:34	B	-63.99	48.61194444
2016_100386	2016-12-20 13:20	B	-63.95777778	48.59583333
2016_100386	2016-12-20 14:10	A	-63.97222222	48.56888889
2016_100386	2016-12-21 00:52	B	-64.27	48.77
2016_100386	2016-12-21 01:35	B	-64.25638889	48.775
2016_100386	2016-12-21 07:34	B	-64.20888889	48.81888889
2016_100386	2016-12-21 09:07	B	-64.09	48.84861111
2016_100386	2016-12-21 11:22	B	-64.06333333	48.83444444
2016_100386	2016-12-21 14:43	B	-64.02138889	48.81722222
2016_100386	2016-12-22 01:18	B	-63.895	48.74888889
2016_100386	2016-12-22 07:15	B	-63.92805556	48.76611111
2016_100386	2016-12-22 09:40	B	-63.88138889	48.74888889
2016_100386	2016-12-22 11:13	B	-64.095	48.57277778
2016_100386	2016-12-22 11:13	B	-64.07722222	48.56861111
2016_100386	2016-12-22 11:21	A	-64.05083333	48.55694444
2016_100386	2016-12-22 12:54	B	-64.09083333	48.50527778
2016_100386	2016-12-22 13:28	B	-64.105	48.48111111
2016_100386	2016-12-22 14:26	B	-64.11444444	48.46333333
2016_100386	2016-12-22 15:13	B	-63.83666667	48.51361111
2016_100386	2016-12-22 16:02	B	-63.81083333	48.50194444
2016_100386	2016-12-22 17:07	B	-63.95222222	48.57666667
2016_100386	2016-12-23 00:50	B	-63.84555556	48.70861111
2016_100386	2016-12-23 07:05	A	-63.84055556	48.54222222
2016_100386	2016-12-23 08:47	0	-63.78166667	48.555
2016_100386	2016-12-23 09:11	A	-63.76083333	48.56805556
2016_100386	2016-12-23 10:43	B	-63.73861111	48.58
2016_100386	2016-12-23 10:58	B	-63.74333333	48.5825
2016_100386	2016-12-23 12:26	A	-63.76333333	48.57472222
2016_100386	2016-12-23 12:44	B	-63.7575	48.56444444
2016_100386	2016-12-23 14:02	B	-63.75138889	48.57777778
2016_100386	2016-12-23 14:46	B	-63.77388889	48.58638889
2016_100386	2016-12-23 17:00	B	-63.805	48.61138889
2016_100386	2016-12-24 00:37	B	-63.8775	48.62666667
2016_100386	2016-12-24 00:37	B	-63.85861111	48.59222222
2016_100386	2016-12-24 02:15	B	-63.89027778	48.58583333
2016_100386	2016-12-24 08:37	B	-63.96472222	48.58972222
2016_100386	2016-12-24 10:46	B	-63.91222222	48.53416667
2016_100386	2016-12-24 12:31	B	-63.90888889	48.52611111
2016_100386	2016-12-24 12:45	B	-63.91888889	48.52916667
2016_100386	2016-12-24 14:25	B	-63.91972222	48.52972222
2016_100386	2016-12-25 00:11	B	-63.89555556	48.56833333
2016_100386	2016-12-25 01:09	B	-63.9475	48.57305556
2016_100386	2016-12-25 01:59	B	-63.94805556	48.57805556
2016_100386	2016-12-25 06:38	B	-63.99861111	48.59277778
2016_100386	2016-12-25 08:24	0	-63.81638889	48.59388889
2016_100386	2016-12-25 09:45	B	-63.78722222	48.59583333
2016_100386	2016-12-25 09:55	B	-63.79777778	48.58777778
2016_100386	2016-12-25 11:26	B	-63.76666667	48.59138889
2016_100386	2016-12-25 12:14	A	-63.78083333	48.60222222
2016_100386	2016-12-25 12:26	A	-63.79611111	48.61166667
2016_100386	2016-12-25 14:06	A	-63.78222222	48.66194444
2016_100386	2016-12-26 01:39	B	-63.64277778	48.78972222
2016_100386	2016-12-26 06:29	B	-63.77277778	48.59944444
2016_100386	2016-12-26 07:40	B	-63.72361111	48.5625
2016_100386	2016-12-26 08:08	B	-63.66638889	48.61666667
2016_100386	2016-12-26 09:14	A	-63.74972222	48.62333333
2016_100386	2016-12-26 10:25	0	-63.75055556	48.65277778
2016_100386	2016-12-26 12:01	B	-63.72333333	48.68194444
2016_100386	2016-12-27 06:16	B	-63.62638889	48.75666667
2016_100386	2016-12-27 07:59	B	-63.88333333	48.44805556
2016_100386	2016-12-27 08:43	A	-63.81861111	48.39805556
2016_100386	2016-12-27 10:44	B	-63.79083333	48.37611111
2016_100386	2016-12-27 11:49	B	-63.73333333	48.39583333
2016_100386	2016-12-27 13:30	2	-63.64444444	48.63916667
2016_100386	2016-12-27 13:32	B	-63.64333333	48.64
2016_100386	2016-12-27 14:22	B	-63.71055556	48.43083333
2016_100386	2016-12-28 00:14	B	-63.53916667	48.29138889
2016_100386	2016-12-28 00:47	B	-63.70694444	48.43722222
2016_100386	2016-12-28 02:31	B	-63.69833333	48.50777778
2016_100386	2016-12-28 07:50	0	-63.35472222	48.57222222
2016_100386	2016-12-28 08:12	B	-63.35472222	48.57166667
2016_100386	2016-12-28 09:35	A	-63.32083333	48.62
2016_100386	2016-12-28 09:52	3	-63.28055556	48.55833333
2016_100386	2016-12-28 10:00	B	-63.27833333	48.55777778
2016_100386	2016-12-28 11:44	B	-63.28361111	48.55916667
2016_100386	2016-12-28 12:01	B	-63.28305556	48.56555556
2016_100386	2016-12-29 00:27	A	-63.88805556	48.4625
2016_100386	2016-12-29 01:31	B	-63.90111111	48.47916667
2016_100386	2016-12-29 02:07	B	-63.98138889	48.48277778
2016_100386	2016-12-29 07:41	B	-64.23527778	48.50555556
2016_100386	2016-12-29 09:18	B	-63.80833333	48.47972222
2016_100386	2016-12-29 09:20	A	-63.80638889	48.47833333
2016_100386	2016-12-29 09:53	B	-63.78833333	48.48277778
2016_100386	2016-12-29 11:00	B	-63.7525	48.49333333
2016_100386	2016-12-29 11:31	B	-63.73444444	48.49722222
2016_100386	2016-12-29 13:34	B	-63.69055556	48.50972222
2016_100386	2016-12-29 14:30	B	-63.6975	48.51194444
2016_100386	2016-12-30 00:12	B	-63.94055556	48.79333333
2016_100386	2016-12-30 01:54	B	-64.06083333	48.78111111
2016_100386	2016-12-30 08:47	B	-64.18694444	48.83916667
2016_100386	2016-12-30 09:04	B	-64.17444444	48.8525
2016_100386	2016-12-30 09:35	B	-64.19638889	48.84694444
2016_100386	2016-12-30 10:35	B	-64.20111111	48.86916667
2016_100386	2016-12-30 12:23	B	-64.22277778	48.88555556
2016_100386	2016-12-30 12:59	0	-64.12527778	48.85138889
2016_100386	2016-12-30 14:04	B	-64.08972222	48.85222222
2016_100386	2016-12-30 15:42	B	-64.04472222	48.84027778
2016_100386	2016-12-31 00:19	B	-64.15861111	48.90333333
2016_100386	2016-12-31 07:13	B	-64.2325	49.06
2016_100386	2016-12-31 08:22	B	-64.37722222	49.04138889
2016_100386	2016-12-31 08:54	1	-64.41555556	49.07055556
2016_100386	2016-12-31 09:22	B	-64.40416667	49.07305556
2016_100386	2016-12-31 10:00	B	-64.41555556	49.08027778
2016_100386	2016-12-31 10:44	B	-64.40611111	49.10305556
2016_100386	2017-01-01 07:04	B	-64.65305556	49.24277778
2016_100386	2017-01-01 07:48	B	-64.52805556	49.24888889
2016_100386	2017-01-02 08:32	1	-64.57388889	49.40805556
2016_100386	2017-01-02 09:56	B	-64.54388889	49.41638889
2016_100386	2017-01-02 10:45	B	-64.53444444	49.43305556
2016_100386	2017-01-02 11:34	B	-64.54277778	49.4425
2016_100386	2017-01-02 12:23	0	-64.56055556	49.48194444
2016_100386	2017-01-02 13:14	A	-64.59972222	49.50777778
2016_100386	2017-01-03 00:28	B	-64.54724	49.66958
2016_100386	2017-01-03 06:43	B	-64.72991	49.62235
2016_100386	2017-01-03 08:18	B	-64.78167	49.57776
2016_100386	2017-01-03 08:27	A	-64.84462	49.55848
2016_100386	2017-01-03 10:04	B	-64.88112	49.55761
2016_100386	2017-01-03 11:10	B	-64.80422	49.66019
2016_100386	2017-01-03 12:38	B	-64.76516	49.69979
2016_100386	2017-01-04 00:08	B	-64.80887	49.56822
2016_100386	2017-01-04 00:57	B	-64.79705	49.55994
2016_100386	2017-01-04 01:45	B	-64.77529	49.56239
2016_100386	2017-01-04 06:34	B	-64.78944	49.54147
2016_100386	2017-01-04 07:58	B	-64.78794	49.56686
2016_100386	2017-01-04 08:07	A	-64.89438	49.56674
2016_100386	2017-01-04 09:05	B	-64.8783	49.58001
2016_100386	2017-01-04 09:40	A	-64.89267	49.60437
2016_100386	2017-01-04 09:50	B	-64.89859	49.60319
2016_100386	2017-01-04 10:46	B	-64.91625	49.60977
2016_100386	2017-01-05 01:23	B	-64.87204	49.5687
2016_100386	2017-01-05 07:59	B	-64.87665	49.57416
2016_100386	2017-01-05 08:39	B	-64.92883	49.58441
2016_100386	2017-01-05 09:02	B	-64.89519	49.5779
2016_100386	2017-01-05 10:04	B	-64.90445	49.58693
2016_100386	2017-01-05 10:22	B	-64.92725	49.56655
2016_100386	2017-01-06 00:32	B	-64.97388889	49.48444444
2016_100386	2017-01-06 01:02	B	-64.99055556	49.45388889
2016_100386	2017-01-06 02:48	B	-65.04555556	49.44861111
2016_100386	2017-01-06 06:07	B	-65.1025	49.39111111
2016_100386	2017-01-06 07:47	B	-65.09944444	49.38055556
2016_100386	2017-01-06 08:34	A	-64.85305556	49.38388889
2016_100386	2017-01-06 09:57	B	-64.74583333	49.37666667
2016_100386	2017-01-06 09:58	2	-64.79805556	49.36694444
2016_100386	2017-01-06 10:13	B	-64.73611111	49.36333333
2016_100386	2017-01-06 13:10	B	-64.51305556	49.36055556
2016_100386	2017-01-06 13:20	A	-64.8525	49.50666667
2016_100386	2017-01-06 13:20	B	-64.54527778	49.39361111
2016_100386	2017-01-07 00:41	B	-64.91888889	49.55277778
2016_100386	2017-01-07 01:40	B	-64.92777778	49.52916667
2016_100386	2017-01-07 05:56	B	-64.74555556	49.53166667
2016_100386	2017-01-07 09:37	A	-64.95055556	49.60222222
2016_100386	2017-01-07 09:46	B	-64.96027778	49.60138889
2016_100386	2017-01-07 11:11	A	-65.09972222	49.61805556
2016_100386	2017-01-07 11:20	B	-65.10277778	49.61888889
2016_100386	2017-01-07 12:54	B	-65.11944444	49.62472222
2016_100386	2017-01-07 13:55	B	-65.08166667	49.63555556
2016_100386	2017-01-08 00:28	B	-65.1925	49.68888889
2016_100386	2017-01-08 01:09	B	-65.19527778	49.69166667
2016_100386	2017-01-08 01:22	B	-65.225	49.69666667
2016_100386	2017-01-08 07:21	B	-65.30638889	49.66194444
2016_100386	2017-01-08 09:07	B	-65.27333333	49.67388889
2016_100386	2017-01-08 10:50	B	-65.44111111	49.88388889
2016_100386	2017-01-08 11:16	B	-65.40444444	49.93111111
2016_100386	2017-01-08 12:26	A	-65.68722222	49.95638889
2016_100386	2017-01-08 12:55	B	-65.71694444	49.97833333
2016_100386	2017-01-08 13:26	B	-65.80527778	50.005
2016_100386	2017-01-08 14:14	A	-65.79777778	50.01972222
2016_100386	2017-01-08 15:07	B	-65.78083333	49.99694444
2016_100386	2017-01-08 15:55	B	-65.86222222	50.06055556
2016_100386	2017-01-08 17:13	B	-65.86916667	50.06055556
2016_100386	2017-01-09 00:40	A	-65.93777778	49.98833333
2016_100386	2017-01-09 01:01	B	-65.91444444	49.97638889
2016_100386	2017-01-09 01:39	B	-65.94472222	49.9875
2016_100386	2017-01-09 07:05	B	-65.90361111	49.97083333
2016_100386	2017-01-09 07:12	B	-65.91638889	49.96638889
2016_100386	2017-01-09 08:40	A	-65.88027778	49.975
2016_100386	2017-01-09 08:54	B	-65.87277778	49.96444444
2016_100386	2017-01-09 10:18	B	-65.89638889	49.98083333
2016_100386	2017-01-09 10:23	B	-65.87055556	49.96944444
2016_100386	2017-01-09 12:00	2	-65.89555556	49.98277778
2016_100386	2017-01-09 12:43	A	-65.88194444	49.96277778
2016_100386	2017-01-10 00:04	B	-65.97805556	49.91277778
2016_100386	2017-01-10 00:18	B	-65.95555556	49.94277778
2016_100386	2017-01-10 00:36	B	-65.94777778	49.93583333
2016_100386	2017-01-10 01:21	A	-65.8925	49.94638889
2016_100386	2017-01-10 01:46	B	-65.89194444	49.94666667
2016_100386	2017-01-10 03:04	B	-65.87194444	49.94111111
2016_100386	2017-01-10 08:13	B	-65.89277778	49.95777778
2016_100386	2017-01-10 08:46	B	-65.92083333	49.9625
2016_100386	2017-01-10 09:48	B	-65.9225	49.95777778
2016_100386	2017-01-10 09:57	B	-65.925	49.95722222
2016_100386	2017-01-10 10:54	B	-65.92027778	49.95972222
2016_100386	2017-01-10 11:30	B	-65.92166667	49.95194444
2016_100386	2017-01-10 11:32	3	-65.91694444	49.94416667
2016_100386	2017-01-10 12:28	B	-65.96944444	49.90944444
2016_100386	2017-01-11 01:56	B	-65.95944444	49.90222222
2016_100386	2017-01-11 02:42	B	-65.95916667	49.89583333
2016_100386	2017-01-11 06:47	3	-65.9675	49.89972222
2016_100386	2017-01-11 09:26	A	-66.17444444	49.87416667
2016_100386	2017-01-11 10:14	B	-66.19805556	49.86777778
2016_100386	2017-01-11 11:01	B	-66.18972222	49.82944444
2016_100386	2017-01-11 11:09	B	-66.1925	49.82805556
2016_100386	2017-01-12 00:43	B	-66.41833333	49.55861111
2016_100386	2017-01-12 00:43	B	-66.3675	49.58944444
2016_100386	2017-01-12 01:34	B	-66.38388889	49.56444444
2016_100386	2017-01-12 02:19	B	-66.38777778	49.55527778
2016_100386	2017-01-12 08:22	B	-66.42111111	49.31527778
2016_100386	2017-01-12 08:49	B	-66.32972222	49.27694444
2016_100386	2017-01-12 10:00	B	-66.33	49.2575
2016_100386	2017-01-12 10:23	B	-66.34777778	49.25277778
2016_100386	2017-01-12 10:27	B	-66.34722222	49.24333333
2016_100386	2017-01-12 10:50	B	-66.345	49.24277778
2016_100386	2017-01-12 12:12	B	-66.34277778	49.20305556
2016_100386	2017-01-12 14:34	B	-66.21472222	49.3275
2016_100386	2017-01-12 18:08	B	-66.16638889	49.32611111
2016_100386	2017-01-13 09:53	B	-65.58083333	49.015
2016_100386	2017-01-13 10:17	B	-64.53472222	48.68666667
2016_100386	2017-01-13 12:01	B	-64.44416667	48.69916667
2016_100386	2017-01-13 12:01	B	-64.58416667	48.81388889
2016_100386	2017-01-13 14:19	A	-63.97527778	48.62916667
2016_100386	2017-01-13 15:55	0	-63.89833333	48.61
2016_100388	2016-10-25 00:09	B	-68.82861111	48.70305556
2016_100388	2016-10-25 01:11	0	-68.42111111	48.70583333
2016_100388	2016-10-25 02:07	B	-68.31194444	48.70111111
2016_100388	2016-10-25 03:00	B	-68.22083333	48.69083333
2016_100388	2016-10-25 08:13	B	-67.99333333	48.68805556
2016_100388	2016-10-25 08:14	1	-68.13638889	48.74777778
2016_100388	2016-10-25 09:47	B	-68.13305556	48.74583333
2016_100388	2016-10-25 09:57	B	-68.18361111	48.73611111
2016_100388	2016-10-25 10:16	B	-68.19555556	48.73416667
2016_100388	2016-10-25 10:44	B	-68.20138889	48.73416667
2016_100388	2016-10-25 11:31	B	-68.19055556	48.7125
2016_100388	2016-10-26 06:24	B	-67.19333333	48.82805556
2016_100388	2016-10-26 09:18	B	-67.06305556	48.92944444
2016_100388	2016-10-26 09:50	B	-67.13611111	48.86722222
2016_100388	2016-10-26 12:09	B	-68.52361111	48.74722222
2016_100388	2016-10-26 13:05	B	-68.51805556	48.77888889
2016_100388	2016-10-26 15:40	B	-68.44277778	48.81888889
2016_100388	2016-10-26 16:27	B	-68.43138889	48.81888889
2016_100388	2016-10-26 17:53	B	-68.3925	48.88166667
2016_100388	2016-10-27 00:37	B	-68.26361111	48.98833333
2016_100388	2016-10-27 06:16	B	-68.22166667	49.04444444
2016_100388	2016-10-27 11:53	B	-68.23	49.03166667
2016_100388	2016-10-27 16:05	B	-68.23194444	48.99194444
2016_100388	2016-10-27 16:06	A	-67.63583333	49.19388889
2016_100388	2016-10-28 00:10	1	-67.17722222	49.13083333
2016_100388	2016-10-28 00:11	B	-67.17722222	49.13083333
2016_100388	2016-10-28 01:58	B	-67.13222222	49.14027778
2016_100388	2016-10-28 07:40	1	-67.03916667	49.13055556
2016_100388	2016-10-29 00:47	B	-66.67916667	49.25111111
2016_100388	2016-10-29 09:29	B	-66.34111111	49.315
2016_100388	2016-10-29 11:03	B	-66.33666667	49.31166667
2016_100388	2016-10-29 11:29	B	-66.31361111	49.30305556
2016_100388	2016-10-29 13:44	B	-66.07222222	49.32916667
2016_100388	2016-10-29 14:41	B	-65.65555556	49.56083333
2016_100388	2016-10-30 00:50	B	-65.16611111	49.51361111
2016_100388	2016-10-30 01:10	1	-65.03388889	49.46027778
2016_100388	2016-10-30 02:05	B	-64.98388889	49.46888889
2016_100388	2016-10-30 02:54	B	-64.98972222	49.49138889
2016_100388	2016-10-31 00:09	B	-65.04611111	49.52138889
2016_100388	2016-10-31 00:18	0	-64.93027778	49.52416667
2016_100388	2016-10-31 00:50	1	-65.00305556	49.4925
2016_100388	2016-10-31 01:50	B	-65.01638889	49.48666667
2016_100388	2016-10-31 02:32	0	-65.09277778	49.57666667
2016_100388	2016-11-01 00:34	B	-65.03361111	49.53472222
2016_100388	2016-11-01 06:53	B	-65.05027778	49.54722222
2016_100388	2016-11-01 07:50	A	-65.23333333	49.60861111
2016_100388	2016-11-02 00:07	1	-65.38416667	49.59555556
2016_100388	2016-11-02 00:57	A	-65.42138889	49.58305556
2016_100388	2016-11-02 01:47	B	-65.45333333	49.58527778
2016_100388	2016-11-02 08:26	B	-65.41694444	49.61305556
2016_100388	2016-11-02 09:05	B	-65.42805556	49.60444444
2016_100388	2016-11-02 10:19	B	-65.13361111	49.5225
2016_100388	2016-11-02 10:40	A	-65.07972222	49.51555556
2016_100388	2016-11-02 10:44	A	-65.08277778	49.52138889
2016_100388	2016-11-02 12:01	B	-64.98027778	49.47916667
2016_100388	2016-11-02 12:24	B	-64.99083333	49.48333333
2016_100388	2016-11-02 12:25	B	-64.99472222	49.48583333
2016_100388	2016-11-04 01:11	0	-65.1275	49.39666667
2016_100388	2016-11-05 00:45	B	-63.68694444	48.8475
2016_100388	2016-11-05 01:06	B	-64.41527778	49.30194444
2016_100388	2016-11-05 02:28	A	-64.52	49.38916667
2016_100388	2016-11-05 06:12	B	-64.46555556	49.47472222
2016_100388	2016-11-05 07:54	0	-64.33555556	49.61083333
2016_100388	2016-11-06 00:31	B	-63.7625	50.14916667
2016_100388	2016-11-06 07:40	B	-63.17944444	49.45555556
2016_100388	2016-11-06 08:37	0	-65.23888889	49.27916667
2016_100388	2016-11-07 07:35	B	-65.22	49.28027778
2016_100388	2016-11-08 00:40	B	-65.25	49.11194444
2016_100388	2016-11-08 08:57	B	-67.1525	48.74694444
2016_100388	2016-11-08 10:53	B	-67.16583333	48.78527778
2016_100388	2016-11-08 11:10	B	-67.18083333	48.82027778
2016_100388	2016-11-08 11:23	B	-67.18638889	48.82111111
2016_100388	2016-11-08 12:44	B	-67.32194444	48.82833333
2016_100388	2016-11-08 13:01	B	-67.68277778	48.94583333
2016_100388	2016-11-09 01:05	B	-67.93638889	49.01916667
2016_100388	2016-11-09 07:13	A	-68.84111111	48.76555556
2016_100388	2016-11-09 08:43	B	-68.94055556	48.75472222
2016_100388	2016-11-09 10:23	B	-69.0525	48.73305556
2016_100388	2016-11-09 10:44	B	-69.01111111	48.73138889
2016_100388	2016-11-10 00:46	B	-68.93666667	48.69305556
2016_100388	2016-11-10 02:23	B	-69.17916667	48.60027778
2017_100383	2017-07-31 13:56	1	-64.49795	50.01766
2017_100383	2017-07-31 13:56	B	-64.48498	49.98824
2017_100383	2017-07-31 15:41	B	-64.48807	50.00593
2017_100383	2017-07-31 18:36	A	-64.33039	50.13744
2017_100383	2017-08-01 13:22	B	-64.41579	50.30999
2017_100383	2017-08-01 14:29	B	-64.41848	50.02973
2017_100383	2017-08-01 15:10	B	-64.23485	49.9776
2017_100383	2017-08-01 18:17	0	-64.54166	49.99904
2017_100383	2017-08-01 20:03	B	-64.49429	49.93252
2017_100383	2017-08-01 21:34	B	-64.45431	49.86424
2017_100383	2017-08-01 23:22	B	-64.59127	49.98274
2017_100383	2017-08-01 23:22	B	-64.65144	50.02113
2017_100383	2017-08-01 23:30	B	-64.71152	49.99827
2017_100383	2017-08-02 13:14	B	-64.26675	49.64836
2017_100383	2017-08-02 13:14	B	-64.6799	49.96625
2017_100383	2017-08-02 14:11	B	-64.68149	49.96632
2017_100383	2017-08-02 14:52	B	-64.66623	49.94849
2017_100383	2017-08-02 14:58	0	-64.3844	49.97101
2017_100383	2017-08-02 14:58	B	-64.63253	49.7672
2017_100383	2017-08-02 15:48	B	-64.5583	49.76404
2017_100383	2017-08-02 16:32	B	-64.58063	49.7714
2017_100383	2017-08-03 13:03	B	-64.96683	49.90949
2017_100383	2017-08-03 16:15	B	-64.93354	49.88287
2017_100383	2017-08-03 18:00	B	-64.52872	49.89204
2017_100383	2017-08-03 19:34	0	-64.86749	49.95484
2017_100383	2017-08-03 20:55	B	-64.88346	49.96435
2017_100383	2017-08-04 14:17	0	-65.57052	49.68524
2017_100383	2017-08-04 14:17	A	-64.77068	49.04306
2017_100383	2017-08-04 17:46	1	-64.55061	49.90406
2017_100383	2017-08-04 19:24	0	-64.75603	50.00266
2017_100383	2017-08-05 14:18	B	-64.86974	50.4513
2017_100383	2017-08-05 17:35	0	-64.59849	49.73219
2017_100383	2017-08-05 19:22	B	-64.54338	49.65694
2017_100383	2017-08-05 20:07	B	-64.54718	49.67306
2017_100383	2017-08-05 20:47	B	-64.59195	49.70834
2017_100383	2017-08-05 21:45	B	-64.59169	49.72
2017_100383	2017-08-05 22:35	B	-64.61143	49.7169
2017_100383	2017-08-05 22:42	A	-64.79762	49.96381
2017_100383	2017-08-06 13:16	B	-64.92317	49.97299
2017_100383	2017-08-06 13:34	B	-64.786	49.74636
2017_100383	2017-08-06 15:09	A	-64.39348	49.72547
2017_100383	2017-08-06 19:02	B	-64.13409	49.71582
2017_100383	2017-08-07 13:09	0	-65.03146	49.89399
2017_100383	2017-08-07 14:00	B	-62.88087	49.78323
2017_100383	2017-08-07 14:55	0	-65.50222	49.9989
2017_100383	2017-08-07 17:11	B	-65.76619	49.97201
2017_100383	2017-08-08 13:42	B	-65.39672	50.35738
2017_100383	2017-08-08 14:32	B	-65.2434	50.21324
2017_100383	2017-08-08 15:27	B	-65.1944	50.16316
2017_100383	2017-08-08 16:09	B	-65.12071	50.11078
2017_100383	2017-08-08 17:01	B	-65.17524	49.97554
2017_100383	2017-08-08 18:44	0	-64.8945	50.11798
2017_100383	2017-08-08 21:06	B	-64.77187	50.05844
2017_100383	2017-08-09 13:32	B	-65.22011	50.04518
2017_100383	2017-08-09 15:05	B	-65.21652	49.98902
2017_100383	2017-08-09 15:51	A	-65.2833	49.91976
2017_100383	2017-08-09 16:52	B	-65.15787	49.89671
2017_100383	2017-08-09 18:25	B	-65.36801	49.91405
2017_100383	2017-08-10 13:26	B	-65.35494	50.00744
2017_100383	2017-08-10 13:46	B	-65.1968	50.36312
2017_100383	2017-08-10 18:20	B	-64.26203	50.15252
2017_100383	2017-08-11 13:10	0	-64.61785	50.18533
2017_100383	2017-08-11 13:28	0	-64.60314	50.03429
2017_100383	2017-08-11 15:07	B	-64.6409	49.94325
2017_100383	2017-08-11 16:49	B	-64.64136	49.86623
2017_100383	2017-08-11 18:08	A	-64.44029	49.98594
2017_100383	2017-08-11 19:50	B	-64.6326	50.15892
2017_100383	2017-08-12 14:53	A	-64.74048	49.90329
2017_100383	2017-08-12 14:53	B	-64.6499	50.56427
2017_100383	2017-08-12 19:40	B	-64.75822	49.98716
2017_100383	2017-08-13 13:39	B	-64.74003	49.95332
2017_100383	2017-08-13 14:33	B	-64.55561	50.02371
2017_100383	2017-08-13 14:33	B	-64.74258	49.95041
2017_100383	2017-08-13 16:05	B	-64.68664	50.05986
2017_100383	2017-08-13 17:46	B	-64.31835	50.05605
2017_100383	2017-08-13 19:24	B	-64.3231	50.07381
2017_100383	2017-08-14 14:02	B	-63.08183	50.64134
2017_100383	2017-08-14 19:17	B	-63.40511	50.47392
2017_158386	2017-06-29 17:59	1	-64.7753	49.2609
2017_158386	2017-06-29 19:43	B	-64.78368	49.25826
2017_158386	2017-06-29 21:17	B	-64.67782	49.22953
2017_158386	2017-06-29 21:58	B	-64.67637	49.21105
2017_158386	2017-06-29 22:19	B	-64.68149	49.20561
2017_158386	2017-06-29 22:58	B	-64.66802	49.19192
2017_158386	2017-06-29 23:34	B	-64.67844	49.17682
2017_158386	2017-06-30 00:38	1	-64.71651	49.20072
2017_158386	2017-06-30 00:42	B	-64.71684	49.2003
2017_158386	2017-06-30 01:36	A	-64.66588	49.20987
2017_158386	2017-06-30 02:23	1	-64.67752	49.19716
2017_158386	2017-06-30 07:50	A	-64.75009	49.19749
2017_158386	2017-06-30 09:19	B	-64.78086	49.22225
2017_158386	2017-06-30 10:24	B	-64.71148	49.22365
2017_158386	2017-06-30 17:47	0	-65.10405	49.28917
2017_158386	2017-06-30 19:21	A	-65.2262	49.34865
2017_158386	2017-06-30 20:09	B	-64.78204	49.35657
2017_158386	2017-06-30 21:10	B	-64.78874	49.3578
2017_158386	2017-06-30 21:29	B	-64.78943	49.34688
2017_158386	2017-06-30 21:48	B	-64.7814	49.2731
2017_158386	2017-06-30 22:46	B	-64.78168	49.27202
2017_158386	2017-06-30 22:46	B	-65.107	49.22974
2017_158386	2017-06-30 23:29	B	-65.07242	49.24615
2017_158386	2017-07-01 00:24	B	-64.80944	49.2649
2017_158386	2017-07-01 00:26	B	-65.0465	49.25448
2017_158386	2017-07-01 00:41	B	-65.03459	49.26476
2017_158386	2017-07-01 02:04	B	-65.02117	49.27469
2017_158386	2017-07-01 06:04	B	-64.93899	49.24378
2017_158386	2017-07-01 07:41	0	-64.9595	49.22886
2017_158386	2017-07-01 08:44	A	-64.93961	49.18307
2017_158386	2017-07-01 17:35	0	-64.57047	49.20993
2017_158386	2017-07-01 19:15	1	-64.82418	49.16379
2017_158386	2017-07-01 19:43	B	-64.83852	49.15765
2017_158386	2017-07-01 20:52	B	-64.87666	49.1587
2017_158386	2017-07-01 20:53	B	-64.75375	49.16443
2017_158386	2017-07-01 22:31	B	-64.79921	49.12599
2017_158386	2017-07-01 22:39	B	-64.71034	49.14116
2017_158386	2017-07-01 23:01	B	-64.71913	49.13922
2017_158386	2017-07-02 00:05	B	-64.75237	49.12138
2017_158386	2017-07-02 00:15	B	-64.75358	49.14079
2017_158386	2017-07-02 00:15	B	-64.6984	49.1469
2017_158386	2017-07-02 00:59	B	-64.72116	49.13319
2017_158386	2017-07-02 01:42	2	-64.72677	49.19759
2017_158386	2017-07-02 01:52	B	-64.72692	49.19747
2017_158386	2017-07-02 17:25	1	-64.80393	49.32827
2017_158386	2017-07-02 19:03	0	-64.83662	49.29134
2017_158386	2017-07-02 20:41	B	-64.85227	49.28946
2017_158386	2017-07-02 20:44	B	-64.85231	49.28681
2017_158386	2017-07-02 21:05	B	-64.85286	49.28803
2017_158386	2017-07-02 22:20	B	-64.88114	49.28887
2017_158386	2017-07-02 23:40	B	-64.86426	49.30735
2017_158386	2017-07-02 23:40	B	-64.85284	49.30966
2017_158386	2017-07-03 00:07	B	-64.72854	49.24043
2017_158386	2017-07-03 00:31	A	-64.72366	49.24784
2017_158386	2017-07-03 01:16	3	-64.74367	49.26804
2017_158386	2017-07-03 01:19	1	-64.73446	49.2701
2017_158386	2017-07-03 02:14	1	-64.69204	49.23639
2017_158386	2017-07-03 18:58	B	-64.67287	49.09513
2017_158386	2017-07-03 20:36	B	-64.945	49.12172
2017_158386	2017-07-03 20:36	B	-65.00378	49.17132
2017_158386	2017-07-03 20:36	B	-64.95399	49.18963
2017_158386	2017-07-03 22:12	B	-65.06598	49.23542
2017_158386	2017-07-03 22:13	B	-65.02505	49.2636
2017_158386	2017-07-03 23:08	B	-65.05456	49.28453
2017_158386	2017-07-03 23:55	B	-65.07795	49.30359
2017_158386	2017-07-03 23:55	B	-65.05864	49.29783
2017_158386	2017-07-04 00:59	A	-64.83525	49.22519
2017_158386	2017-07-04 01:53	B	-64.81681	49.1925
2017_158386	2017-07-04 02:40	1	-64.69298	49.16991
2017_158386	2017-07-04 17:04	B	-64.00423	48.98733
2017_158386	2017-07-04 21:46	A	-64.19844	48.97356
2017_158386	2017-07-04 22:40	A	-64.10332	49.00761
2017_158386	2017-07-04 23:02	B	-63.89229	49.01219
2017_158386	2017-07-04 23:46	B	-63.90364	49.01444
2017_158386	2017-07-05 00:22	B	-63.8768	48.99367
2017_158386	2017-07-05 00:43	B	-63.87653	48.99117
2017_158386	2017-07-05 01:39	B	-63.94868	48.97829
2017_158386	2017-07-05 02:22	A	-64.18371	48.973
2017_158386	2017-07-05 18:26	B	-65.4231	48.81861
2017_158386	2017-07-05 19:44	B	-64.8839	48.76837
2017_158386	2017-07-05 20:09	B	-64.84967	48.77516
2017_158386	2017-07-05 21:24	B	-64.01528	48.9579
2017_158386	2017-07-05 21:51	A	-64.0291	49.01689
2017_158386	2017-07-05 22:10	A	-64.01853	48.99896
2017_158386	2017-07-05 23:00	B	-64.00693	48.91344
2017_158386	2017-07-05 23:24	B	-64.00867	48.97737
2017_158386	2017-07-05 23:49	A	-64.01359	49.00724
2017_158386	2017-07-06 00:21	0	-63.9391	49.06498
2017_158386	2017-07-06 01:14	B	-63.87283	49.0592
2017_158386	2017-07-06 18:19	B	-63.9668	49.07162
2017_158386	2017-07-06 20:00	0	-64.15076	49.02014
2017_158386	2017-07-06 20:58	B	-64.15169	49.00558
2017_158386	2017-07-06 21:37	B	-64.15081	49.00132
2017_158386	2017-07-06 21:37	B	-64.13357	48.96175
2017_158386	2017-07-06 22:18	B	-64.13015	48.9572
2017_158386	2017-07-06 22:39	1	-64.1525	49.03065
2017_158386	2017-07-06 23:11	B	-64.15253	49.02781
2017_158386	2017-07-06 23:11	0	-64.08464	48.99498
2017_158386	2017-07-06 23:14	B	-64.15026	49.0261
2017_158386	2017-07-06 23:15	1	-63.89799	49.01459
2017_158386	2017-07-07 00:01	B	-63.90541	49.0291
2017_158386	2017-07-07 00:48	0	-63.86389	49.05302
2017_158386	2017-07-07 18:07	1	-64.00743	49.09042
2017_158386	2017-07-07 19:47	B	-64.11504	48.98488
2017_158386	2017-07-07 21:06	A	-63.96586	48.95671
2017_158386	2017-07-07 21:25	B	-63.94455	48.94191
2017_158386	2017-07-07 22:01	B	-63.93627	48.93192
2017_158386	2017-07-07 22:15	2	-63.89854	48.96156
2017_158386	2017-07-07 22:45	0	-64.05319	48.95334
2017_158386	2017-07-07 22:57	B	-64.04569	48.94949
2017_158386	2017-07-07 23:02	B	-63.99941	48.90924
2017_158386	2017-07-07 23:39	A	-63.97038	48.90141
2017_158386	2017-07-07 23:56	B	-63.96988	48.90198
2017_158386	2017-07-08 00:25	A	-63.9653	48.90793
2017_158386	2017-07-08 00:28	A	-63.9832	48.92145
2017_158386	2017-07-08 17:55	0	-64.26606	49.01886
2017_158386	2017-07-08 20:14	A	-64.31383	49.26878
2017_158386	2017-07-08 20:14	B	-64.2232	48.99761
2017_158386	2017-07-08 21:17	B	-64.32226	49.25966
2017_158386	2017-07-08 21:18	B	-64.63015	49.27882
2017_158386	2017-07-08 21:54	B	-64.60802	49.28318
2017_158386	2017-07-08 22:50	0	-64.7175	49.14714
2017_158386	2017-07-08 23:17	B	-64.66689	49.145
2017_158386	2017-07-08 23:32	A	-64.559	49.14596
2017_158386	2017-07-08 23:32	B	-64.66876	49.1373
2017_158386	2017-07-09 00:16	B	-64.67509	49.10662
2017_158386	2017-07-09 00:55	0	-64.39287	49.20417
2017_158386	2017-07-09 17:47	B	-63.53118	49.49826
2017_158386	2017-07-09 19:25	B	-63.7586	49.10555
2017_158386	2017-07-09 21:25	B	-63.77649	48.98007
2017_158386	2017-07-09 22:40	0	-64.07984	49.22531
2017_158386	2017-07-09 23:01	A	-64.12398	49.39377
2017_158386	2017-07-09 23:02	B	-64.53084	49.2858
2017_158386	2017-07-09 23:48	B	-64.16717	49.35042
2017_158386	2017-07-09 23:48	0	-64.47844	49.12229
2017_158386	2017-07-10 00:40	A	-64.41364	49.20034
2017_158386	2017-07-10 01:28	1	-64.46655	49.18058
2017_158386	2017-07-10 02:14	B	-64.4653	49.18949
2017_158386	2017-07-10 19:12	B	-64.28735	49.0262
2017_158386	2017-07-10 20:53	B	-64.2591	49.16263
2017_158386	2017-07-10 20:53	B	-64.37753	49.01328
2017_158386	2017-07-10 20:55	B	-64.64986	48.88662
2017_158386	2017-07-10 21:13	B	-64.69761	48.93357
2017_158386	2017-07-10 22:28	B	-64.7287	48.94519
2017_158386	2017-07-10 22:39	B	-64.6484	48.96261
2017_158386	2017-07-10 22:40	B	-64.58887	48.9937
2017_158386	2017-07-10 22:53	0	-64.41576	49.0747
2017_158386	2017-07-11 00:09	B	-64.45368	49.08723
2017_158386	2017-07-11 00:18	1	-64.41873	49.13443
2017_158386	2017-07-11 00:30	A	-64.40443	49.13083
2017_158386	2017-07-11 01:14	B	-64.43012	49.15892
2017_158386	2017-07-11 02:00	B	-64.45119	49.18164
2017_158386	2017-07-11 17:17	A	-64.78958	49.05977
2017_158386	2017-07-11 19:05	A	-64.85817	49.20195
2017_158386	2017-07-11 20:30	B	-64.90018	49.2499
2017_158386	2017-07-11 20:46	B	-64.905	49.25927
2017_158386	2017-07-11 22:13	B	-64.81526	49.17513
2017_158386	2017-07-12 00:04	A	-64.71907	49.21464
2017_158386	2017-07-12 00:04	B	-64.7763	49.19033
2017_158386	2017-07-12 00:50	1	-64.50927	49.20201
2017_158386	2017-07-12 01:33	2	-64.46982	49.21139
2017_158386	2017-07-12 17:07	B	-63.71172	49.02437
2017_158386	2017-07-12 18:51	0	-64.16203	49.23468
2017_158386	2017-07-12 20:10	B	-64.12065	49.28028
2017_158386	2017-07-12 21:47	B	-64.0539	49.2812
2017_158386	2017-07-12 21:50	B	-64.02486	49.28711
2017_158386	2017-07-12 22:11	B	-64.03789	49.28613
2017_158386	2017-07-12 23:28	B	-64.52725	49.11955
2017_158386	2017-07-12 23:28	A	-64.34787	49.12281
2017_158386	2017-07-12 23:39	B	-64.64649	49.22598
2017_158386	2017-07-12 23:48	B	-64.655	49.21881
2017_158386	2017-07-13 00:31	B	-64.67225	49.16351
2017_158386	2017-07-13 01:09	0	-64.52465	49.15904
2017_158386	2017-07-13 18:35	B	-64.56406	49.30373
2017_158386	2017-07-13 20:19	B	-64.66235	49.28923
2017_158386	2017-07-13 20:19	B	-64.69472	49.28327
2017_158386	2017-07-13 21:52	B	-64.81865	49.32181
2017_158386	2017-07-13 23:12	B	-64.85481	49.31576
2017_158386	2017-07-13 23:35	B	-65.04415	49.25672
2017_158386	2017-07-14 00:55	A	-65.05222	49.23982
2017_158386	2017-07-14 01:46	B	-65.07117	49.23512
2017_158386	2017-07-14 02:35	B	-65.07063	49.2441
2017_158386	2017-07-14 18:30	B	-65.55491	49.27727
2017_158386	2017-07-14 20:04	A	-65.80372	49.63362
2017_158386	2017-07-14 20:06	B	-65.39776	49.36445
2017_158386	2017-07-14 21:04	1	-65.70696	49.75647
2017_158386	2017-07-14 21:04	B	-65.50925	49.45981
2017_158386	2017-07-14 21:45	A	-65.75066	49.782
2017_158386	2017-07-14 22:29	1	-65.73936	49.81339
2017_158386	2017-07-14 22:40	B	-65.80154	49.85268
2017_158386	2017-07-14 23:30	B	-65.85079	49.93316
2017_158386	2017-07-15 00:07	B	-65.80763	49.84645
2017_158386	2017-07-15 00:36	B	-65.80162	49.82886
2017_158386	2017-07-15 02:13	B	-65.86169	49.78666
2017_158386	2017-07-15 06:43	B	-66.08564	49.87767
2017_158386	2017-07-15 18:17	B	-66.45627	50.07957
2017_158386	2017-07-15 19:52	A	-66.41462	49.98088
2017_158386	2017-07-15 20:33	A	-66.34685	49.87082
2017_158386	2017-07-15 21:35	A	-66.50652	50.04983
2017_158386	2017-07-15 21:55	0	-66.52477	50.0542
2017_158386	2017-07-15 22:15	0	-66.47692	49.96525
2017_158386	2017-07-15 22:34	A	-66.30495	49.99643
2017_158386	2017-07-15 23:11	A	-66.18401	49.95848
2017_158386	2017-07-15 23:32	B	-66.18416	49.95851
2017_158386	2017-07-16 00:09	0	-66.45914	50.06559
[truncated: 5,933 more rows]
