# Supplementary material for: Migratory movements of fin whales from the Gulf of St. Lawrence challenge our understanding of the Northwest Atlantic stock structure
Source: Sci Rep. 2024 May 20;14:11472. doi: 10.1038/s41598-024-62173-1 (PMC11106244; doi:10.1038/s41598-024-62173-1)
Supplement: Supplementary file 2 — Supplementary Information 2. [file 41598_2024_62173_MOESM2_ESM.csv]

id	date	lon	lat	lon.025	lon.5	lon.975	lat.025	lat.5	lat.975	b	b.5
2014_106740	2014-11-05 16:45	-69.19912694	48.42889664	-69.20677215	-69.19983586	-69.18796107	48.42377404	48.42916309	48.4325579	1.131258204	1
2014_106740	2014-11-06 04:45	-68.91697101	48.60692284	-68.96606454	-68.91322748	-68.86844371	48.56552674	48.60853766	48.6323385	1.039096194	1
2014_106740	2014-11-06 16:45	-68.61214597	48.82476485	-68.71134654	-68.60667621	-68.49635721	48.73408719	48.83647463	48.88674732	1.00543784	1
2014_106740	2014-11-07 04:45	-67.58865425	48.92778042	-67.90559846	-67.59063426	-67.25842816	48.72924486	48.93004575	49.11947526	1	1
2014_106740	2014-11-07 16:45	-66.09936152	48.95179252	-66.42965061	-66.09974832	-65.76416578	48.75502875	48.95169476	49.15052906	1.000281268	1
2014_106740	2014-11-08 04:45	-64.39134874	48.93786734	-64.45480295	-64.38636732	-64.35142714	48.92346215	48.93708877	48.95535623	1.998593662	2
2014_106740	2014-11-08 16:45	-64.02869443	48.8289945	-64.04086927	-64.02884272	-64.01649733	48.82420011	48.82907487	48.83341001	1.894805925	2
2014_106740	2014-11-09 04:45	-63.78054696	48.61905675	-63.8776701	-63.77604485	-63.71887799	48.5789614	48.61764219	48.66957333	1.957622351	2
2014_106740	2014-11-09 16:45	-63.9674936	48.72495217	-64.07172882	-63.95942732	-63.931555	48.71187564	48.72496496	48.73841685	1.502625164	2
2014_106740	2014-11-10 04:45	-64.29848709	48.88367129	-64.78410377	-64.28196242	-63.9954232	48.79548062	48.88815558	48.94307209	1.404275267	1
2014_106740	2014-11-10 16:45	-64.59364785	49.02023682	-64.64368268	-64.59253333	-64.53928678	48.97029345	49.02278309	49.04761472	1.377554847	1
2014_106740	2014-11-11 04:45	-64.6047869	49.16481613	-64.63494321	-64.60523286	-64.57011333	49.10663137	49.17029402	49.21386465	1.232608288	1
2014_106740	2014-11-11 16:45	-64.75522335	49.24975724	-64.82136062	-64.75362995	-64.70361342	49.22089192	49.24961252	49.27925277	1.053065817	1
2014_106740	2014-11-12 04:45	-65.52860114	49.24192334	-65.5653625	-65.53207322	-65.45889912	49.22411138	49.24151976	49.26178486	1.008719295	1
2014_106740	2014-11-12 16:45	-66.45380385	49.18217217	-66.46132799	-66.45310949	-66.45005426	49.180127	49.18215382	49.18434872	1.995593475	2
2014_106740	2014-11-13 04:45	-66.4637157	49.17377716	-66.48508343	-66.46365852	-66.44239905	49.16041109	49.17393962	49.18628911	1.944309019	2
2014_106740	2014-11-13 16:45	-66.41976012	49.20027909	-66.42880905	-66.42017986	-66.40823992	49.19323315	49.2001257	49.20848599	1.918526158	2
2014_106740	2014-11-14 04:45	-66.57753827	49.07591798	-66.5971764	-66.57765354	-66.55691651	49.06323867	49.07405512	49.09761195	1.89199325	2
2014_106740	2014-11-14 16:45	-66.7052459	49.09497796	-66.71772208	-66.70530948	-66.69251914	49.08429505	49.09465331	49.10755663	1.856272267	2
2014_106740	2014-11-15 04:45	-66.78169742	49.18476963	-66.88341644	-66.78197834	-66.68025432	49.13816155	49.17747191	49.27759338	1.849240578	2
2014_106740	2014-11-15 16:45	-67.06790101	49.41097956	-67.10118953	-67.07507143	-67.01476192	49.39488818	49.41068394	49.42838085	1.999343709	2
2014_106740	2014-11-16 04:45	-66.7665413	49.15237257	-66.8292289	-66.75484131	-66.72616719	49.13750099	49.15108476	49.17264956	1.9759985	2
2014_106740	2014-11-16 16:45	-66.60388908	49.15243116	-66.63688352	-66.6029267	-66.58743075	49.1409859	49.1534642	49.15820237	1.873242078	2
2014_106740	2014-11-17 04:45	-66.43077561	49.20144304	-66.48923339	-66.42630245	-66.38072925	49.16159106	49.20234299	49.2371941	1.803487718	2
2014_106740	2014-11-17 16:45	-65.97816084	49.2636323	-66.06804795	-65.98608612	-65.90126088	49.25011159	49.2638188	49.27632171	1.861053816	2
2014_106740	2014-11-18 04:45	-65.80333127	49.28536915	-65.94669818	-65.79508696	-65.72317886	49.23564991	49.28536798	49.33467852	1.900431277	2
2014_106740	2014-11-18 16:45	-65.83348843	49.28519036	-65.86436029	-65.83684442	-65.78911795	49.27186904	49.28504538	49.29894808	1.910838177	2
2014_106740	2014-11-19 04:45	-65.80002542	49.51686087	-65.91438244	-65.86034269	-65.65751314	49.4781906	49.48490979	49.63356005	1.941027564	2
2014_106740	2014-11-19 16:45	-66.00696797	49.603732	-66.09573795	-66.0079918	-65.89925963	49.40318567	49.63588391	49.67270452	1.973560848	2
2014_106740	2014-11-20 04:45	-66.16828408	49.20822303	-66.25930605	-66.16568161	-66.10344506	49.1677079	49.19335266	49.2971197	1.971029439	2
2014_106740	2014-11-20 16:45	-66.70675644	49.11525261	-66.72243156	-66.70603365	-66.69485927	49.10664922	49.1150251	49.12488196	1.990530658	2
2014_106740	2014-11-21 04:45	-66.67692871	49.13313956	-66.69312827	-66.67687556	-66.66099341	49.12388584	49.13327606	49.14170433	1.93999625	2
2014_106740	2014-11-21 16:45	-66.70492032	49.1443076	-66.71977968	-66.70496414	-66.690268	49.1330861	49.14453398	49.15455407	1.922370148	2
2014_106740	2014-11-22 04:45	-66.68942553	49.14166029	-67.02210679	-66.69071537	-66.35999854	48.94912437	49.14248781	49.33514753	1.924151509	2
2014_106740	2014-11-22 16:45	-66.6363711	49.14229269	-66.73366552	-66.62779	-66.5970125	49.12371615	49.14248462	49.1597525	1.881586349	2
2014_106740	2014-11-23 04:45	-66.24571215	49.16258777	-66.33478661	-66.27837062	-66.1090509	49.12205526	49.16815948	49.1927389	1.876617289	2
2014_106740	2014-11-23 16:45	-66.08949005	49.21908896	-66.0989474	-66.08892718	-66.08436812	49.19256555	49.22424396	49.23052461	1.863866492	2
2014_106740	2014-11-24 04:45	-65.97950473	49.23569338	-65.99262704	-65.97933926	-65.96734555	49.22880291	49.235691	49.24280488	1.862928933	2
2014_106740	2014-11-24 16:45	-65.99001043	49.24238681	-66.00141932	-65.99019795	-65.97763083	49.23391915	49.24235113	49.25112508	1.869398087	2
2014_106740	2014-11-25 04:45	-66.02117823	49.23914319	-66.09366071	-66.0147658	-65.9820537	49.22142779	49.23862883	49.26049789	1.890024377	2
2014_106740	2014-11-25 16:45	-66.04674402	49.24418634	-66.09941095	-66.03986382	-66.01820252	49.23984662	49.24409356	49.24906983	1.928089256	2
2014_106740	2014-11-26 04:45	-65.66433376	49.26684294	-65.72691687	-65.65970872	-65.65515861	49.26464312	49.26686075	49.26890502	1.975717232	2
2014_106740	2014-11-26 16:45	-65.88046567	49.24808562	-65.89773173	-65.88067728	-65.86240492	49.24067663	49.24802038	49.25596197	1.905681605	2
2014_106740	2014-11-27 04:45	-65.98768175	49.24025856	-66.00011173	-65.98808061	-65.97216893	49.23268056	49.24017708	49.24789251	1.856178511	2
2014_106740	2014-11-27 16:45	-66.06843597	49.22406428	-66.07764274	-66.06979117	-66.04964139	49.21756036	49.22346027	49.2343917	1.827395462	2
2014_106740	2014-11-28 04:45	-66.09033355	49.23419378	-66.10940839	-66.08943775	-66.07701694	49.22578953	49.23418871	49.24234408	1.811081943	2
2014_106740	2014-11-28 16:45	-66.18778505	49.21696366	-66.21962276	-66.18860395	-66.15256933	49.19991941	49.21696286	49.23431278	1.797674855	2
2014_106740	2014-11-29 04:45	-66.18787027	49.21594689	-66.23708198	-66.18550158	-66.14552711	49.17425591	49.2188863	49.25000067	1.78848678	2
2014_106740	2014-11-29 16:45	-66.1111445	49.24277802	-66.11762001	-66.1124382	-66.09635676	49.23835591	49.24283831	49.2469129	1.777986124	2
2014_106740	2014-11-30 04:45	-66.02316636	49.2234688	-66.04369041	-66.02307837	-66.00343076	49.20865511	49.22284857	49.24115744	1.772923308	2
2014_106740	2014-11-30 16:45	-66.00575259	49.24607615	-66.13867991	-66.00714921	-65.86138503	49.15590978	49.24778232	49.32279986	1.756984812	2
2015_141348	2015-11-18 19:07	-68.87454411	48.69907662	-68.8866922	-68.87860121	-68.84319405	48.69658282	48.69918504	48.7011904	1.586911682	2
2015_141348	2015-11-19 07:07	-68.89129363	48.68225309	-68.9125746	-68.89108901	-68.87158147	48.67016514	48.68232267	48.69350754	1.729139321	2
2015_141348	2015-11-19 19:07	-68.79318619	48.54102246	-68.79957475	-68.79320177	-68.78688373	48.53585187	48.54098152	48.54643701	1.880648791	2
2015_141348	2015-11-20 07:07	-68.8649442	48.61608347	-68.87995707	-68.86898033	-68.84345713	48.59805954	48.60527157	48.65941175	1.881680105	2
2015_141348	2015-11-20 19:07	-69.00332661	48.73710824	-69.05520633	-69.00564018	-68.93342644	48.63075682	48.7274265	48.89251245	1.951340709	2
2015_141348	2015-11-21 07:07	-68.41756277	48.9822687	-68.43579574	-68.41657869	-68.40382024	48.97212027	48.98219876	48.99221458	1.985092818	2
2015_141348	2015-11-21 19:07	-68.29429848	48.97504239	-68.3052232	-68.29386871	-68.28539262	48.96757932	48.97501914	48.98265105	1.948903056	2
2015_141348	2015-11-22 07:07	-68.32759969	49.01646179	-68.33690548	-68.3276662	-68.31752473	49.00451595	49.01689098	49.0253973	1.919088693	2
2015_141348	2015-11-22 19:07	-68.29630486	48.98376809	-68.32101138	-68.29547799	-68.27616254	48.97217657	48.98335279	48.99758706	1.900337521	2
2015_141348	2015-11-23 07:07	-68.36706437	49.00097863	-68.37482711	-68.36827281	-68.35051577	48.99253025	49.00109019	49.00819021	1.889180574	2
2015_141348	2015-11-23 19:07	-68.43123267	48.99795877	-68.43621301	-68.43146329	-68.42473298	48.99331163	48.99826315	49.00099815	1.900150009	2
2015_141348	2015-11-24 07:07	-68.41298098	49.00395644	-68.74172707	-68.41293111	-68.08572583	48.80700013	49.00492288	49.20241943	1.934089631	2
2015_141348	2015-11-24 19:07	-68.39260676	49.00486396	-68.40566143	-68.3914392	-68.38105691	49.00238498	49.00490827	49.00707399	1.927057941	2
2015_141348	2015-11-25 07:07	-68.44140091	48.94169249	-68.78244673	-68.44020593	-68.10672522	48.74188388	48.94214849	49.13575567	1.929589349	2
2015_141348	2015-11-25 19:07	-68.51118839	48.86925294	-68.59270932	-68.50556359	-68.44585581	48.83156766	48.87035602	48.90705174	1.912525783	2
2015_141348	2015-11-26 07:07	-68.81393507	48.71479427	-68.83327303	-68.81439581	-68.79153223	48.70291336	48.71488175	48.72638941	1.946652916	2
2015_141348	2015-11-26 19:07	-68.83912655	48.70571887	-68.84834383	-68.83986662	-68.82554586	48.69930413	48.70593973	48.71084967	1.933339584	2
2015_141348	2015-11-27 07:07	-68.84630087	48.70583643	-69.17813501	-68.84708192	-68.50738442	48.50312803	48.70717182	48.90274588	1.949840615	2
2015_141348	2015-11-27 19:07	-68.85094408	48.70614269	-68.85811412	-68.85149538	-68.84054598	48.69985675	48.70654954	48.71012919	1.943465217	2
2015_141348	2015-11-28 07:07	-68.76812357	48.68641315	-69.108863	-68.76791847	-68.42658279	48.48854111	48.68737334	48.88572817	1.951246953	2
2015_141348	2015-11-28 19:07	-68.69075418	48.66922383	-68.7001126	-68.69071083	-68.68194728	48.66369792	48.66914677	48.67531262	1.935870992	2
2015_141348	2015-11-29 07:07	-68.83017338	48.67061664	-69.17073825	-68.82997901	-68.49859374	48.47572219	48.67088767	48.86771109	1.923588974	2
2015_141348	2015-11-29 19:07	-68.97463903	48.67267813	-68.98329022	-68.97530769	-68.96168261	48.65437408	48.67364576	48.68054198	1.870616914	2
2016_100386	2016-11-19 10:53	-68.44188592	48.94946977	-68.47305237	-68.44196588	-68.41018634	48.92240974	48.95055089	48.97145475	1.11503844	1
2016_100386	2016-11-19 22:53	-68.12601411	49.12870266	-68.31630789	-68.09762175	-67.98198688	49.03069135	49.13400842	49.18775605	1.005906619	1
2016_100386	2016-11-20 10:53	-67.29509187	49.43763322	-67.44546862	-67.36979518	-66.99357393	49.40832848	49.43695458	49.47150093	1.025970373	1
2016_100386	2016-11-20 22:53	-66.3568232	49.61509315	-66.4328594	-66.33563678	-66.29560991	49.58894317	49.61666474	49.6330674	1.996906057	2
2016_100386	2016-11-21 10:53	-66.46854356	49.65692467	-66.51099709	-66.46977979	-66.42087992	49.6179492	49.65688592	49.69513071	1.994655916	2
2016_100386	2016-11-21 22:53	-65.70335884	49.49646889	-65.73880206	-65.70742747	-65.66140906	49.47866825	49.49686272	49.51720264	1.997187324	2
2016_100386	2016-11-22 10:53	-65.6878631	49.47979484	-65.7007002	-65.68877572	-65.66903706	49.47264167	49.47952596	49.48845663	1.654790924	2
2016_100386	2016-11-22 22:53	-65.59679739	49.49506315	-65.66930414	-65.60374144	-65.48498783	49.46769007	49.49501027	49.52293142	1.275454716	1
2016_100386	2016-11-23 10:53	-65.09902185	49.45592518	-65.11736139	-65.10700667	-65.03916403	49.43563421	49.45097754	49.48393997	1.004687793	1
2016_100386	2016-11-23 22:53	-64.44212595	49.04200834	-64.56482177	-64.43510819	-64.36403864	48.93893064	49.0378385	49.16728698	1.016876055	1
2016_100386	2016-11-24 10:53	-63.86903359	48.72931897	-63.98420048	-63.87459865	-63.67018299	48.70182782	48.73058744	48.74862844	1.454340896	1
2016_100386	2016-11-24 22:53	-63.67170384	48.58341848	-63.90895016	-63.6492241	-63.41595858	48.50011135	48.58415023	48.66034338	1.538158635	2
2016_100386	2016-11-25 10:53	-63.36220506	48.54106815	-63.38579662	-63.36226128	-63.34282645	48.52238199	48.54085458	48.55995538	1.601068817	2
2016_100386	2016-11-25 22:53	-63.03932051	48.47918418	-63.06504673	-63.03898755	-63.0188737	48.46560008	48.47912111	48.49318215	1.814363398	2
2016_100386	2016-11-26 10:53	-63.04038739	48.47846658	-63.06369177	-63.04414527	-62.9947346	48.46217275	48.47714604	48.5015428	1.85664729	2
2016_100386	2016-11-26 22:53	-62.98281858	48.59601215	-63.08223517	-62.98459645	-62.87194857	48.49989037	48.60054045	48.66336316	1.908869304	2
2016_100386	2016-11-27 10:53	-62.93259496	48.44734481	-62.96147592	-62.92952973	-62.90594779	48.41659659	48.45149894	48.47111587	1.88880555	2
2016_100386	2016-11-27 22:53	-62.80484796	48.40974218	-62.85252991	-62.80283387	-62.77601443	48.35677726	48.41683101	48.44203473	1.876711044	2
2016_100386	2016-11-28 10:53	-62.8749841	48.38354542	-62.93787784	-62.87850444	-62.78861712	48.35055467	48.38185554	48.42439382	1.855897244	2
2016_100386	2016-11-28 22:53	-62.91904116	48.27599545	-62.94200882	-62.91853975	-62.89764561	48.24628418	48.2771002	48.30083026	1.854865929	2
2016_100386	2016-11-29 10:53	-62.90391284	48.24345274	-62.95435053	-62.92679089	-62.78465463	48.22409172	48.24264946	48.26373359	1.852334521	2
2016_100386	2016-11-29 22:53	-62.6382512	48.29303631	-62.66825039	-62.64603401	-62.58100539	48.27477388	48.29139236	48.31971526	1.854209638	2
2016_100386	2016-11-30 10:53	-62.60252088	48.2545205	-62.66225458	-62.60002469	-62.55525119	48.21318562	48.25396291	48.29802372	1.817269829	2
2016_100388	2016-10-25 00:09	-68.16130603	48.73625134	-68.22223778	-68.15729517	-68.1197477	48.71007562	48.7377052	48.7558235	1.557659854	2
2016_100388	2016-10-25 12:09	-68.17004477	48.7812133	-68.51440247	-68.16841189	-67.83587173	48.59009241	48.7806779	48.97672124	1.690136884	2
2016_100388	2016-10-26 00:09	-68.21134213	48.82490888	-68.46128641	-68.20624809	-67.98244971	48.71215098	48.82504665	48.93547463	1.703075192	2
2016_100388	2016-10-26 12:09	-68.46730221	48.81166372	-68.54430749	-68.46804888	-68.38368808	48.75845332	48.81083198	48.86965615	1.680761298	2
2016_100388	2016-10-27 00:09	-68.25616266	48.9848208	-68.36294964	-68.25487832	-68.15617823	48.8939522	48.98720144	49.06111943	1.388993062	1
2016_100388	2016-10-27 12:09	-67.87026569	49.05547065	-68.04769681	-67.86222341	-67.7790837	48.9682267	49.04519327	49.20892224	1.164447778	1
2016_100388	2016-10-28 00:09	-67.18155159	49.12891745	-67.23495994	-67.17932776	-67.14051528	49.10628964	49.12938738	49.14954963	1.265704107	1
2016_100388	2016-10-28 12:09	-66.86232292	49.13940927	-67.3413226	-66.83784047	-66.48186648	48.98414237	49.13964476	49.29312507	1.223982749	1
2016_100388	2016-10-29 00:09	-66.53448167	49.17905338	-66.95188282	-66.47217866	-66.28961804	49.11552019	49.16079154	49.29759383	1.068254266	1
2016_100388	2016-10-29 12:09	-65.93998539	49.32401188	-66.1762393	-65.9364119	-65.71362849	49.24851753	49.32268431	49.40629345	1.032064504	1
2016_100388	2016-10-30 00:09	-65.035908	49.46397966	-65.08965248	-65.03465733	-64.98833462	49.44341268	49.46305373	49.48986158	1.939339959	2
2016_100388	2016-10-30 12:09	-64.9509842	49.50493783	-65.27784047	-64.95127847	-64.61558404	49.31980271	49.50638134	49.6825072	1.972435777	2
2016_100388	2016-10-31 00:09	-65.00737411	49.49956027	-65.05779839	-65.00646889	-64.96226069	49.47879428	49.49821713	49.52727998	1.953309582	2
2016_100388	2016-10-31 12:09	-65.04128511	49.52750022	-65.38696691	-65.03946304	-64.69827011	49.32217818	49.52720877	49.73302732	1.95968498	2
2016_100388	2016-11-01 00:09	-65.08093852	49.56198956	-65.24528244	-65.07231107	-64.97237913	49.48796252	49.55827444	49.65610042	1.941871367	2
2016_100388	2016-11-01 12:09	-65.31061507	49.62687925	-65.41954767	-65.3184085	-65.15767595	49.53051309	49.63108802	49.69668327	1.957997375	2
2016_100388	2016-11-02 00:09	-65.40276714	49.58467892	-65.43208973	-65.40558834	-65.36230879	49.55673039	49.58595992	49.60103885	1.958841178	2
2016_100388	2016-11-02 12:09	-65.00404603	49.48895086	-65.11436867	-64.99992354	-64.91788701	49.42420172	49.48754052	49.55952648	1.962028877	2
2016_100388	2016-11-03 00:09	-65.03044719	49.45249438	-65.44112987	-65.03152578	-64.60723973	49.20593839	49.4524395	49.69618135	1.959872492	2
2016_100388	2016-11-03 12:09	-65.06700063	49.42294386	-65.50794396	-65.07862582	-64.55784611	49.17685438	49.42008509	49.6703266	1.936996062	2
2016_100388	2016-11-04 00:09	-65.08803179	49.39543461	-65.28837972	-65.14961223	-64.55260046	49.26539161	49.39605367	49.533352	1.891711982	2
2016_100388	2016-11-04 12:09	-64.80504787	49.38741524	-65.1593653	-64.81529543	-64.40188656	49.18287194	49.38616388	49.59674243	1.837052316	2
2016_100388	2016-11-05 00:09	-64.50182212	49.39309592	-64.54923751	-64.5127996	-64.40426331	49.34345594	49.39050575	49.4593001	1.802831427	2
2016_100388	2016-11-05 12:09	-64.28469365	49.48030822	-64.6800876	-64.28507528	-63.88685236	49.26627429	49.47668561	49.71169576	1.807894243	2
2016_100388	2016-11-06 00:09	-64.26626497	49.52544938	-64.54939364	-64.25901481	-63.99893802	49.3771461	49.50433425	49.73332799	1.534408401	2
2016_100388	2016-11-06 12:09	-64.79661973	49.39391032	-65.06745263	-64.8053311	-64.47429066	49.22265709	49.39177255	49.58087242	1.023438965	1
2016_100388	2016-11-07 00:09	-65.58045121	49.18914452	-65.78491736	-65.60715341	-65.21056503	49.04843956	49.18632008	49.36468069	1.001406338	1
2016_100388	2016-11-07 12:09	-66.38946437	48.97396747	-66.67470738	-66.39167603	-66.09136645	48.80145833	48.96969411	49.17214853	1.016032252	1
2016_100388	2016-11-08 00:09	-67.13848446	48.82888317	-67.22967976	-67.14652608	-66.9954917	48.75044352	48.81837084	48.98537813	1.013688356	1
2016_100388	2016-11-08 12:09	-67.77521181	48.83345535	-68.06813969	-67.76618231	-67.54424407	48.7578998	48.8318975	48.91726133	1.005062816	1
2016_100388	2016-11-09 00:09	-68.8468483	48.76467459	-68.97335195	-68.84432423	-68.76378395	48.72773669	48.76453465	48.80232999	1.945621601	2
2016_100388	2016-11-09 12:09	-68.94676845	48.73589654	-69.38673039	-68.9362553	-68.5774835	48.52877394	48.73692987	48.93952766	1.949465592	2
2016_100388	2016-11-10 00:09	-68.9796832	48.71188772	-69.15238826	-68.97838805	-68.8087302	48.60999501	48.7107945	48.81717555	1.888149259	2
2017_158386	2017-09-01 00:07	-66.92090732	49.70630058	-66.95400152	-66.92276223	-66.87799123	49.67120146	49.70834523	49.732268	1.654509657	2
2017_158386	2017-09-01 12:07	-66.8096778	49.92751183	-66.88546692	-66.81616769	-66.70008162	49.88791444	49.93124505	49.95132634	1.854490906	2
2017_158386	2017-09-02 00:07	-66.77424347	49.90771674	-66.7903569	-66.77397535	-66.76023618	49.898657	49.90782356	49.91557933	1.864147759	2
2017_158386	2017-09-02 12:07	-66.94543886	49.88936357	-67.0265363	-66.94384633	-66.77286046	49.88043238	49.88935551	49.89831838	1.875023439	2
2017_158386	2017-09-03 00:07	-66.86172978	49.83055934	-66.92138614	-66.85933452	-66.81578589	49.79388236	49.82914338	49.87603889	1.858616164	2
2017_158386	2017-09-03 12:07	-66.80708093	49.70233136	-66.87088171	-66.80544641	-66.75084687	49.66646511	49.70186077	49.74008776	1.88224264	2
2017_158386	2017-09-04 00:07	-66.84145654	49.707643	-66.888459	-66.83785703	-66.81365124	49.68466359	49.70746563	49.73212353	1.871648228	2
2017_158386	2017-09-04 12:07	-66.9039728	49.54623372	-66.91563392	-66.90423986	-66.89012606	49.53657378	49.54595041	49.55736231	1.872398275	2
2017_158386	2017-09-05 00:07	-66.9191056	49.50165537	-66.96245208	-66.9160887	-66.89787733	49.49011226	49.50191803	49.51202725	1.853178324	2
2017_158386	2017-09-05 12:07	-66.89112292	49.50716523	-66.94476198	-66.89125302	-66.82552747	49.47916265	49.50497128	49.5365151	1.84895931	2
2017_158386	2017-09-06 00:07	-66.86607784	49.51727365	-66.90590903	-66.86479642	-66.83360509	49.49954382	49.51629803	49.54097017	1.849709357	2
2017_158386	2017-09-06 12:07	-66.81274399	49.41922894	-66.89570555	-66.8093622	-66.77545592	49.38661332	49.41725779	49.45079492	1.861616351	2
2017_158386	2017-09-07 00:07	-66.78107579	49.50009011	-66.84288132	-66.77249243	-66.75559318	49.4896698	49.5001146	49.51031523	1.818863679	2
2017_158386	2017-09-07 12:07	-66.7852598	49.67654668	-67.09001026	-66.70904823	-66.66998525	49.50558242	49.66147055	49.89646713	1.838833677	2
2017_158386	2017-09-08 00:07	-66.65481308	49.94731764	-66.74209137	-66.65526175	-66.56807359	49.85024913	49.95199731	50.01830109	1.984717795	2
2017_158386	2017-09-08 12:07	-66.32269609	49.80112763	-66.48673267	-66.33747992	-66.19193555	49.77991974	49.8013922	49.82029306	1.98143634	2
2017_158386	2017-09-09 00:07	-66.32880519	49.78229245	-66.34519198	-66.32993511	-66.30639277	49.77271183	49.78222307	49.79274359	1.961841365	2
2017_158386	2017-09-09 12:07	-66.35921518	49.51312647	-66.45631489	-66.3467346	-66.28232537	49.47499329	49.51106019	49.56033251	1.977311082	2
2017_158386	2017-09-10 00:07	-66.23565123	49.52260807	-66.26917455	-66.2353734	-66.19690358	49.50645337	49.52243375	49.5399281	1.94815301	2
2017_158386	2017-09-10 12:07	-66.19082998	49.48454158	-66.25135107	-66.2194996	-66.01619012	49.47147418	49.48440163	49.49875331	1.947402963	2
2017_158386	2017-09-11 00:07	-66.36899048	49.4880923	-66.70924053	-66.36931115	-66.01923655	49.29432382	49.48720464	49.69016812	1.953403338	2
2017_158386	2017-09-11 12:07	-66.55061291	49.49891264	-66.61910033	-66.55259237	-66.46907247	49.45434812	49.50234173	49.52612127	1.956684793	2
2017_158386	2017-09-12 00:07	-66.49626382	49.64403776	-66.53721008	-66.49744885	-66.44516223	49.56895852	49.65040259	49.67723509	1.969904369	2
2017_158386	2017-09-12 12:07	-66.13004198	49.56016832	-66.17813815	-66.13166752	-66.07692714	49.52292648	49.55884022	49.60134326	1.96943559	2
2017_158386	2017-09-13 00:07	-66.10907835	49.53436755	-66.4492595	-66.10861281	-65.7674978	49.33178435	49.53612664	49.73103748	1.965966623	2
2017_158386	2017-09-13 12:07	-66.10333988	49.51097136	-66.13351328	-66.10440176	-66.06775719	49.49740507	49.51099358	49.52459222	1.947215451	2
2017_158386	2017-09-14 00:07	-66.05026518	49.45675493	-66.38269534	-66.0508898	-65.71521975	49.25914016	49.45702261	49.65782368	1.947965498	2
2017_158386	2017-09-14 12:07	-65.99735087	49.39913769	-66.0266915	-65.99691655	-65.97883259	49.38850837	49.39923495	49.40935889	1.930526908	2
2017_158386	2017-09-15 00:07	-65.8895765	49.35832779	-66.22584975	-65.89141252	-65.55121898	49.15579792	49.35692829	49.55917391	1.938964935	2
2017_158386	2017-09-15 12:07	-65.77014131	49.32446313	-65.81848281	-65.77722605	-65.71448398	49.28091731	49.31238955	49.37436756	1.919463716	2
2017_158386	2017-09-16 00:07	-65.58938909	49.35092579	-65.93861734	-65.5899347	-65.24213665	49.14814312	49.35070796	49.54915015	1.926026627	2
2017_158386	2017-09-16 12:07	-65.41581903	49.3768288	-65.64316882	-65.4035708	-65.27325956	49.32151101	49.37530965	49.44239302	1.908119257	2
2017_158386	2017-09-17 00:07	-65.29630538	49.37121444	-65.37848905	-65.29594068	-65.21473302	49.31266754	49.37123645	49.42889216	1.887961748	2
2017_158386	2017-09-17 12:07	-65.26562262	49.29595904	-65.29910628	-65.27044668	-65.20233672	49.27125604	49.29442842	49.32874	1.871741984	2
2017_158386	2017-09-18 00:07	-65.19987885	49.31932175	-65.28667745	-65.20130907	-65.10496665	49.25297748	49.31978161	49.38273411	1.857959872	2
2017_158386	2017-09-18 12:07	-64.90639583	49.27232623	-64.92871773	-64.90742414	-64.87797588	49.2498397	49.27271361	49.29395679	1.866585412	2
2017_158386	2017-09-19 00:07	-64.779711	49.3321986	-64.85546167	-64.78336591	-64.68139738	49.26636267	49.33270802	49.39342502	1.854490906	2
2017_158386	2017-09-19 12:07	-64.23745251	49.38076632	-64.3680003	-64.23399695	-64.10023408	49.30351442	49.37272428	49.49134223	1.947871742	2
2017_158386	2017-09-20 00:07	-64.13402927	49.56776065	-64.20934104	-64.13329736	-64.0657389	49.51988809	49.56785347	49.61578931	1.956778549	2
2017_158386	2017-09-20 12:07	-64.48392022	49.6883429	-64.50308787	-64.48368303	-64.46869249	49.67729279	49.6887138	49.69752684	1.978154885	2
2017_158386	2017-09-21 00:07	-64.47333817	49.6768706	-64.54212228	-64.47280473	-64.40863346	49.6252869	49.67696845	49.72890081	1.963247703	2
2017_158386	2017-09-21 12:07	-64.61584323	49.79459935	-64.71124834	-64.60669303	-64.5358106	49.73377472	49.80423637	49.83279897	1.977498594	2
2017_158386	2017-09-22 00:07	-64.46508918	49.71016048	-64.50699689	-64.47630426	-64.37406109	49.64966819	49.71633907	49.7418236	1.959591224	2
2017_158386	2017-09-22 12:07	-64.50961114	49.69237905	-64.62916236	-64.506829	-64.41796815	49.66670431	49.693552	49.71256778	1.947777986	2
2017_158386	2017-09-23 00:07	-64.8529025	49.75445811	-64.99055559	-64.85849449	-64.70067266	49.71182188	49.75466003	49.79479551	1.97215451	2
2017_158386	2017-09-23 12:07	-64.78659	49.69146588	-64.80640297	-64.7863033	-64.76785094	49.68122893	49.69148795	49.70170134	1.941590099	2
2017_158386	2017-09-24 00:07	-64.78709565	49.71243465	-64.86526298	-64.78754349	-64.70462921	49.65406662	49.71277275	49.7688211	1.91983874	2
2017_158386	2017-09-24 12:07	-64.71300835	49.72318029	-64.79593053	-64.71501175	-64.62107118	49.67898947	49.72314256	49.76827581	1.918151134	2
2017_158386	2017-09-25 00:07	-64.98983077	49.75038344	-65.00790865	-64.98982199	-64.97190399	49.73299392	49.75012228	49.76831493	1.91280705	2
2017_158386	2017-09-25 12:07	-65.02960483	49.78066775	-65.08307516	-65.02637198	-64.9963157	49.75358344	49.78133833	49.80393462	1.894337146	2
2017_158386	2017-09-26 00:07	-65.18807375	49.83467944	-65.30065644	-65.1845565	-65.09025104	49.77254853	49.83560411	49.89013211	1.913650853	2
2017_158386	2017-09-26 12:07	-65.2918339	49.75426803	-65.34141482	-65.2894037	-65.25788934	49.73660235	49.75290683	49.77960453	1.926307894	2
2017_158386	2017-09-27 00:07	-65.3377333	49.78510673	-65.67475011	-65.33663484	-64.99970973	49.58362407	49.7859907	49.98200107	1.945902869	2
2017_158386	2017-09-27 12:07	-65.38086089	49.81496086	-65.44318642	-65.37706129	-65.32524664	49.79334397	49.81355265	49.84399334	1.937183574	2
2017_158386	2017-09-28 00:07	-65.57351582	49.7369373	-65.94365953	-65.57941624	-65.16780653	49.52489163	49.7370707	49.95264187	1.947871742	2
2017_158386	2017-09-28 12:07	-65.75517734	49.66338037	-65.91771105	-65.80550785	-65.05194301	49.55586979	49.63220065	49.77959829	1.9624039	2
2017_158386	2017-09-29 00:07	-65.5444869	49.72201959	-65.99323684	-65.55237454	-65.02651072	49.50585361	49.71992954	49.94081972	1.944402775	2
2017_158386	2017-09-29 12:07	-65.33843733	49.78726652	-65.81140528	-65.30098632	-64.99873907	49.70313779	49.78874862	49.86342931	1.936246015	2
2017_158386	2017-09-30 00:07	-65.50551166	49.88447056	-65.91408967	-65.50115051	-65.1048788	49.68810214	49.88362649	50.08803666	1.876523533	2
2017_158386	2017-09-30 12:07	-65.69220951	49.98391437	-65.76624471	-65.69025549	-65.63025221	49.95659518	49.98196825	50.02209415	1.834520908	2
2020_173512	2020-11-09 21:24	-69.38991701	48.21991708	-69.40080962	-69.38972884	-69.38021656	48.20943375	48.22045553	48.22746439	1.565347834	2
2020_173512	2020-11-10 09:24	-69.36736284	48.18381336	-69.39882173	-69.3657415	-69.34844193	48.14056724	48.18628586	48.20138913	1.694730921	2
2020_173512	2020-11-10 21:24	-69.31985167	48.22629997	-69.36984191	-69.32136444	-69.26601046	48.19921096	48.22644279	48.25246429	1.79551847	2
2020_173512	2020-11-11 09:24	-69.3414122	48.22628188	-69.73382185	-69.33942555	-68.94955626	47.99355826	48.22624718	48.45298461	1.891243203	2
2020_173512	2020-11-11 21:24	-69.3732539	48.21737406	-69.80400622	-69.37204565	-68.9552995	47.97140148	48.21803157	48.46141606	1.929589349	2
2020_173512	2020-11-12 09:24	-69.40435626	48.20890567	-69.62061028	-69.41326523	-69.1158047	48.08620189	48.20830765	48.33090862	1.941496344	2
2020_173512	2020-11-12 21:24	-69.42835271	48.19544123	-69.77572529	-69.42947822	-69.07611894	47.99211856	48.19602423	48.40388587	1.953965873	2
2020_173512	2020-11-13 09:24	-69.45049539	48.17878788	-69.52649028	-69.43291038	-69.38095241	48.15023785	48.18142534	48.20878881	1.950590662	2
2020_173512	2020-11-13 21:24	-69.47320024	48.15793451	-69.81262901	-69.47175269	-69.13642179	47.95378589	48.15909822	48.35422648	1.959872492	2
2020_173512	2020-11-14 09:24	-69.49593002	48.13998239	-69.53229714	-69.51292927	-69.3487984	48.12640803	48.13687945	48.17785115	1.949465592	2
2020_173512	2020-11-14 21:24	-69.49449396	48.14599661	-69.91751862	-69.49515927	-69.0634449	47.89407494	48.14618236	48.39279805	1.954997187	2
2020_173512	2020-11-15 09:24	-69.48842082	48.15579755	-69.99263065	-69.48808515	-68.98642161	47.84881044	48.15438418	48.45917804	1.963341459	2
2020_173512	2020-11-15 21:24	-69.48562768	48.16259937	-69.95544504	-69.4796547	-69.04455047	47.86426292	48.16752613	48.43189012	1.958653666	2
2020_173512	2020-11-16 09:24	-69.4772143	48.16696048	-69.82390443	-69.45190218	-69.35963462	47.89730806	48.19478263	48.24410482	1.955747234	2
2020_173512	2020-11-16 21:24	-69.49624416	48.12414154	-69.84390157	-69.49878916	-69.13060538	47.90569298	48.12275317	48.3452624	1.961841365	2
2020_173512	2020-11-17 09:24	-69.51148363	48.08910044	-69.61728883	-69.55053441	-69.24160833	48.00798569	48.04824868	48.26717316	1.961372586	2
2020_173512	2020-11-17 21:24	-69.45148424	48.15328274	-69.80151122	-69.45123223	-69.09859048	47.94240065	48.15143921	48.36803379	1.964466529	2
2020_173512	2020-11-18 09:24	-69.38912492	48.21577119	-69.41173158	-69.38664198	-69.37440125	48.18858164	48.21906473	48.23070971	1.959216201	2
2020_173512	2020-11-18 21:24	-69.38219764	48.19743223	-69.71772044	-69.38347948	-69.04189186	47.99640738	48.1985761	48.39647881	1.966529158	2
2020_173512	2020-11-19 09:24	-69.38183827	48.17281866	-69.40698562	-69.38203591	-69.3557174	48.12278022	48.18053472	48.20759416	1.954903431	2
2020_173512	2020-11-19 21:24	-69.39505342	48.17487368	-69.78027445	-69.39499223	-69.00889139	47.93817138	48.1727384	48.41565854	1.963341459	2
2020_173512	2020-11-20 09:24	-69.40558089	48.1772341	-69.798276	-69.40208708	-69.02465733	47.9422019	48.1768444	48.41137796	1.963060191	2
2020_173512	2020-11-20 21:24	-69.41373189	48.18220409	-69.42970803	-69.41489926	-69.38826593	48.16225827	48.18334883	48.19383308	1.957528596	2
2020_173512	2020-11-21 09:24	-69.34383537	48.17278411	-69.68440706	-69.33200623	-69.06737289	47.99728762	48.16702298	48.3785401	1.961747609	2
2020_173512	2020-11-21 21:24	-69.40646701	48.19951222	-69.77983573	-69.40378069	-69.04302496	47.9762319	48.19773421	48.42508891	1.965497844	2
2020_173512	2020-11-22 09:24	-69.47186853	48.22325061	-69.56978919	-69.46781297	-69.39803862	48.13374874	48.23156533	48.27471851	1.967372961	2
2020_173512	2020-11-22 21:24	-69.41888561	48.14860628	-69.4712624	-69.42131386	-69.35330757	48.11455224	48.14407116	48.20514239	1.974123383	2
2020_173512	2020-11-23 09:24	-69.39703215	48.35658013	-69.53319706	-69.40464527	-69.24028387	48.25281883	48.36092099	48.43047069	1.978998687	2
2020_173512	2020-11-23 21:24	-69.39755366	48.29272909	-69.74570144	-69.39571662	-69.053559	48.08752214	48.29289605	48.50075719	1.96896681	2
2020_173512	2020-11-24 09:24	-69.39924544	48.2211633	-69.43758401	-69.39949318	-69.35505236	48.20464117	48.22124845	48.23684365	1.958278642	2
2020_173512	2020-11-24 21:24	-69.45012581	48.22366146	-69.49953698	-69.45294216	-69.37529999	48.20101393	48.22409296	48.24487872	1.94543409	2
2020_173512	2020-11-25 09:24	-69.43424891	48.22385288	-69.78179678	-69.43393382	-69.09024097	48.02230138	48.2239885	48.42650622	1.955465967	2
2020_173512	2020-11-25 21:24	-69.41549858	48.22497436	-69.62393957	-69.40290007	-69.31398001	48.1607374	48.22454233	48.29242973	1.951340709	2
2020_173512	2020-11-26 09:24	-69.46342987	48.21037742	-69.72987837	-69.45633952	-69.21161667	48.04981754	48.20754591	48.37734923	1.958184887	2
2020_173512	2020-11-26 21:24	-69.47450704	48.20771465	-69.80934257	-69.47310536	-69.13608586	48.00165641	48.2095325	48.40528261	1.958934933	2
2020_173512	2020-11-27 09:24	-69.47534818	48.21065706	-69.65717574	-69.47970259	-69.27778055	48.08758583	48.21292607	48.32951615	1.956028502	2
2020_173512	2020-11-27 21:24	-69.43583061	48.21704458	-69.77108963	-69.43694681	-69.10043485	48.0184386	48.21710183	48.41463347	1.955747234	2
2020_173512	2020-11-28 09:24	-69.39845347	48.2281351	-69.55508192	-69.394424	-69.25763716	48.13431581	48.22628874	48.32415022	1.945996625	2
2020_173512	2020-11-28 21:24	-69.40826558	48.21271143	-69.74252519	-69.41076198	-69.06962575	48.0145802	48.21368811	48.41317691	1.933058316	2
2020_173512	2020-11-29 09:24	-69.42094625	48.195846	-69.53831626	-69.42330466	-69.29633966	48.11622755	48.19663329	48.27198493	1.875867242	2
2020_173513	2020-11-17 21:28	-69.37503524	48.16374669	-69.3827496	-69.37548165	-69.36646058	48.15977517	48.16374551	48.16779792	1.567691731	2
2020_173513	2020-11-18 09:28	-69.36469726	48.18293647	-69.42344531	-69.36468337	-69.30645498	48.13530362	48.18294006	48.22996593	1.702606413	2
2020_173513	2020-11-18 21:28	-69.37974463	48.17511905	-69.41070528	-69.37815871	-69.36106371	48.15786769	48.17708608	48.1869475	1.820926308	2
2020_173513	2020-11-19 09:28	-69.50389187	48.03106759	-69.72613953	-69.50458142	-69.2692393	47.91222147	48.02313382	48.17385375	1.928089256	2
2020_173513	2020-11-19 21:28	-69.42415214	48.14080181	-69.4350699	-69.42374208	-69.41529083	48.12727499	48.14176487	48.15422797	1.918901181	2
2020_173513	2020-11-20 09:28	-69.35170485	48.32211996	-69.55101579	-69.34323947	-69.22825178	48.21224508	48.31730996	48.43637447	1.97327958	2
2020_173513	2020-11-20 21:28	-69.40557547	48.16373668	-69.40981388	-69.40553725	-69.4016797	48.15934873	48.16357401	48.16898423	1.970466904	2
2020_173513	2020-11-21 09:28	-69.46029196	48.2461888	-69.49698349	-69.46066776	-69.4215411	48.21900607	48.24694637	48.26983252	1.951809488	2
2020_173513	2020-11-21 21:28	-69.30776631	48.21961185	-69.32654045	-69.31028743	-69.28556603	48.20951857	48.2195066	48.23013676	1.927901744	2
2020_173513	2020-11-22 09:28	-69.31925475	48.18422705	-69.49668679	-69.3298131	-69.0914182	48.06049149	48.18804899	48.2906176	1.923120195	2
2020_173513	2020-11-22 21:28	-69.40201086	48.15485684	-69.41210599	-69.40309839	-69.39113619	48.14749746	48.15529046	48.1608166	1.91983874	2
2020_173513	2020-11-23 09:28	-69.41379307	48.20679922	-69.49897357	-69.41926481	-69.2737472	48.13484185	48.20862934	48.26254188	1.92096381	2
2020_173513	2020-11-23 21:28	-69.41476699	48.15207387	-69.43311129	-69.41795076	-69.37054503	48.14115409	48.15177749	48.16439729	1.92255766	2
2020_173513	2020-11-24 09:28	-69.34372449	48.18553151	-69.61607774	-69.34161781	-69.08183999	48.02118418	48.186885	48.34668544	1.939902494	2
2020_173513	2020-11-24 21:28	-69.32031168	48.21961623	-69.33105331	-69.31988245	-69.30998079	48.21666134	48.21964322	48.22244602	1.94224639	2
2020_173513	2020-11-25 09:28	-69.41687286	48.16076601	-69.6025588	-69.41955116	-69.21520221	48.02494321	48.16027477	48.29761437	1.947590474	2
2020_173513	2020-11-25 21:28	-69.37272093	48.21042535	-69.37598712	-69.37261437	-69.36994181	48.2085969	48.21047039	48.21196546	1.947309207	2
2020_173513	2020-11-26 09:28	-69.37584006	48.1914214	-69.70805594	-69.37854649	-69.0363531	47.99175148	48.19124272	48.39530783	1.960622539	2
2020_173513	2020-11-26 21:28	-69.36211855	48.17527736	-69.39450277	-69.36326874	-69.32148685	48.15450995	48.17534215	48.19583431	1.956778549	2
2020_173513	2020-11-27 09:28	-69.12804758	48.27958794	-69.3930563	-69.11865801	-68.91309844	48.13902673	48.27978586	48.41701194	1.977217326	2
2020_173513	2020-11-27 21:28	-69.37692646	48.18421448	-69.38401145	-69.37714454	-69.36885746	48.18153785	48.18417251	48.18715062	1.958934933	2
2020_173513	2020-11-28 09:28	-69.36753154	48.17975637	-69.41724914	-69.36650828	-69.32872091	48.15581549	48.1801362	48.20094735	1.92912057	2
2020_173513	2020-11-28 21:28	-69.37351725	48.18565593	-69.38894505	-69.37358744	-69.3561353	48.1796264	48.18565338	48.19175891	1.92368273	2
2020_173513	2020-11-29 09:28	-69.28003361	48.1618811	-69.61752588	-69.27716009	-68.9552307	48.01669826	48.16063913	48.31349571	1.94224639	2
2020_173513	2020-11-29 21:28	-69.35743619	48.17746301	-69.36500832	-69.35734872	-69.35039999	48.17470607	48.17758631	48.17961369	1.927245453	2
2020_173513	2020-11-30 09:28	-69.33549469	48.25546107	-69.60182799	-69.33968504	-69.04459518	48.09046064	48.26168463	48.38595846	1.927901744	2
2020_173513	2020-11-30 21:28	-69.39026528	48.17825635	-69.41415143	-69.38858468	-69.35723084	48.17279533	48.17829825	48.18334528	1.867429214	2
2020_173515	2020-10-05 16:30	-69.21611695	48.59163234	-69.80232077	-69.19084612	-68.56539817	48.09278002	48.6381514	49.02329379	1.326551659	1
2020_173515	2020-10-06 04:30	-68.91319289	48.72844823	-69.46490465	-68.84608997	-68.60800903	48.27472433	48.79729353	48.98136024	1.334052128	1
2020_173515	2020-10-06 16:30	-68.57518377	48.85443408	-68.98428526	-68.57533615	-68.16125362	48.50826718	48.84645084	49.21424927	1.413463341	1
2020_173515	2020-10-07 04:30	-68.24911683	48.94369693	-68.40827806	-68.24178407	-68.1443005	48.75844072	48.88111241	49.21086958	1.443652728	1
2020_173515	2020-10-07 16:30	-67.81151632	48.95980222	-67.9102908	-67.80950719	-67.72502209	48.94079539	48.96054408	48.97601794	1.547721733	2
2020_173515	2020-10-08 04:30	-67.68361712	48.90459899	-67.74020866	-67.68144872	-67.63522299	48.88131058	48.90281786	48.93768707	1.437371086	1
2020_173515	2020-10-08 16:30	-67.97393174	48.84124415	-68.03861745	-67.98937376	-67.78119588	48.81943716	48.84112209	48.86453904	1.087099194	1
2020_173515	2020-10-09 04:30	-68.51206319	48.61909245	-68.76301585	-68.51153331	-68.26702816	48.49299533	48.62097561	48.73800388	1.022126383	1
2020_173515	2020-10-09 16:30	-69.32167442	48.20959088	-69.39193505	-69.33792445	-69.18293513	48.19665644	48.20940435	48.22374916	1.947215451	2
2020_173515	2020-10-10 04:30	-69.47402476	48.12788513	-69.6447168	-69.4782258	-69.26079729	48.06006094	48.12095735	48.23574434	1.961747609	2
2020_173515	2020-10-10 16:30	-69.47967889	48.19100992	-69.51944006	-69.48507125	-69.42417127	48.17348915	48.19077582	48.20897883	1.948059254	2
2020_173515	2020-10-11 04:30	-69.57871566	48.14843733	-69.85129634	-69.58812851	-69.25331978	47.9690217	48.14526918	48.34320197	1.954434652	2
2020_173515	2020-10-11 16:30	-69.53742099	48.15993494	-69.91276033	-69.54068385	-69.15239615	47.93524614	48.15860674	48.38914055	1.958184887	2
2020_173515	2020-10-12 04:30	-69.47832711	48.17334718	-69.57653462	-69.47601476	-69.37738368	48.11204912	48.16817823	48.26467897	1.949653103	2
2020_173515	2020-10-12 16:30	-69.34627698	48.17168748	-69.39071124	-69.34830048	-69.28933485	48.13415634	48.16403736	48.2432163	1.945246578	2
2020_173515	2020-10-13 04:30	-69.39211388	48.24714831	-69.59077865	-69.40903	-69.12924193	48.11666053	48.24777319	48.37591674	1.949840615	2
2020_173515	2020-10-13 16:30	-69.35633475	48.2165031	-69.54477496	-69.37683009	-69.16201265	48.141865	48.21708098	48.29561437	1.946277892	2
2020_173515	2020-10-14 04:30	-69.4309393	48.21440411	-69.76294823	-69.43245983	-69.09826439	48.0341265	48.21516909	48.39012817	1.950309394	2
2020_173515	2020-10-14 16:30	-69.42003126	48.20508797	-69.48875328	-69.42207632	-69.3440932	48.17642108	48.20478877	48.23523779	1.93615226	2
2020_173515	2020-10-15 04:30	-69.46263157	48.18023485	-69.53864804	-69.46492692	-69.36495844	48.12589981	48.17934826	48.24077385	1.917588599	2
2020_173515	2020-10-15 16:30	-69.36560449	48.21954263	-69.40047281	-69.36552857	-69.33175726	48.20441527	48.2196101	48.2347577	1.913088318	2
2020_173515	2020-10-16 04:30	-69.3237614	48.19506668	-69.35013438	-69.32300238	-69.30048151	48.17392489	48.19493292	48.21548159	1.920776299	2
2020_173515	2020-10-16 16:30	-69.34045681	48.1791184	-69.67798011	-69.34116485	-69.00835685	47.98061577	48.17902799	48.37928141	1.94768423	2
2020_173515	2020-10-17 04:30	-69.36029616	48.16608584	-69.40668539	-69.35455613	-69.33889696	48.1598447	48.16567958	48.17464605	1.948340521	2
2020_173515	2020-10-17 16:30	-69.3400458	48.18711725	-69.67230642	-69.34063669	-69.00260738	47.9828291	48.18627217	48.3906536	1.960997562	2
2020_173515	2020-10-18 04:30	-69.31963352	48.20999643	-69.36042813	-69.33255868	-69.26688416	48.15986669	48.22709913	48.24654189	1.951903244	2
2020_173515	2020-10-18 16:30	-69.32316237	48.20935306	-69.66568267	-69.32271715	-68.98325596	48.0096954	48.20982971	48.41284275	1.961653853	2
2020_173515	2020-10-19 04:30	-69.32831189	48.20572861	-69.39731658	-69.35968467	-69.24663554	48.17866793	48.19823024	48.24123444	1.953309582	2
2020_173515	2020-10-19 16:30	-69.3679549	48.19281344	-69.71032838	-69.36745768	-69.0281342	47.99302814	48.19335415	48.38802572	1.959966248	2
2020_173515	2020-10-20 04:30	-69.40643932	48.18216528	-69.44812468	-69.40725511	-69.35880462	48.15753211	48.18201634	48.20652615	1.950121883	2
2020_173515	2020-10-20 16:30	-69.4339927	48.14910049	-69.77123095	-69.43387197	-69.09561359	47.94731971	48.15058718	48.34929385	1.957528596	2
2020_173515	2020-10-21 04:30	-69.45810072	48.12163821	-69.50956833	-69.45887398	-69.40293416	48.0807357	48.12014735	48.17344536	1.942902681	2
2020_173515	2020-10-21 16:30	-69.49525705	48.17319463	-69.60974263	-69.49385549	-69.38130161	48.09549569	48.17477236	48.24275885	1.928558035	2
2020_173515	2020-10-22 04:30	-69.409557	48.20968209	-69.58188879	-69.41248585	-69.21264719	48.10836278	48.20915762	48.31566136	1.933058316	2
2020_173515	2020-10-22 16:30	-69.40069786	48.20567215	-69.74724539	-69.3970564	-69.05647322	48.00228774	48.20626609	48.41312389	1.952747047	2
2020_173515	2020-10-23 04:30	-69.39413795	48.19937286	-69.45448602	-69.39675075	-69.31906869	48.17012555	48.2011284	48.2171087	1.944590287	2
2020_173515	2020-10-23 16:30	-69.34466599	48.26477839	-69.39561429	-69.34527247	-69.29540939	48.20607718	48.25144654	48.33348126	1.94655916	2
2020_173515	2020-10-24 04:30	-69.41022995	48.18256295	-69.45665518	-69.41019788	-69.36507936	48.16118572	48.18211724	48.20646608	1.948059254	2
2020_173515	2020-10-24 16:30	-69.45704107	48.27140671	-69.51418046	-69.45715848	-69.39776508	48.20901884	48.27580646	48.30960859	1.950121883	2
2020_173515	2020-10-25 04:30	-69.40314522	48.19356236	-69.44546388	-69.40411124	-69.35720191	48.1583841	48.19398711	48.22968344	1.943465217	2
2020_173515	2020-10-25 16:30	-69.38597406	48.19780268	-69.73010352	-69.38309643	-69.04632857	47.99921527	48.19816653	48.39432996	1.96127883	2
2020_173515	2020-10-26 04:30	-69.36903626	48.20700346	-69.44561045	-69.36941597	-69.29197023	48.16927239	48.20740242	48.24231464	1.953684605	2
2020_173515	2020-10-26 16:30	-69.40288155	48.18489088	-69.74476829	-69.40180418	-69.06824264	47.98865635	48.18448584	48.38049429	1.960528783	2
2020_173515	2020-10-27 04:30	-69.43468567	48.16168876	-69.45875854	-69.43756138	-69.38733938	48.14956813	48.16134089	48.17553871	1.953309582	2
2020_173515	2020-10-27 16:30	-69.45601723	48.15765124	-69.78793436	-69.45664902	-69.11164237	47.95756761	48.15618128	48.35669242	1.962122633	2
2020_173515	2020-10-28 04:30	-69.47863263	48.156223	-69.57314799	-69.47095956	-69.40602263	48.12880894	48.15706318	48.18219641	1.949090568	2
2020_173515	2020-10-28 16:30	-69.45943557	48.1912048	-69.8007063	-69.46175457	-69.11543694	47.98895641	48.19229669	48.39188624	1.953497094	2
2020_173515	2020-10-29 04:30	-69.43635488	48.22408283	-69.49270892	-69.4333113	-69.39338862	48.10910277	48.24430165	48.28264699	1.934652166	2
2020_173515	2020-10-29 16:30	-69.38800939	48.18546043	-69.42536698	-69.39516217	-69.32114302	48.1587174	48.18456645	48.21674722	1.915432215	2
2020_173515	2020-10-30 04:30	-69.40868997	48.20511074	-69.46863497	-69.40937463	-69.34347546	48.17938732	48.20513365	48.23133573	1.903337709	2
2020_173515	2020-10-30 16:30	-69.50848	48.2263552	-69.57382993	-69.49898411	-69.45291768	48.2022202	48.22597664	48.25203661	1.912150759	2
2020_173515	2020-10-31 04:30	-69.38602893	48.22669776	-69.41555726	-69.38572207	-69.36060485	48.19209605	48.22692015	48.26122036	1.917494843	2
2020_173515	2020-10-31 16:30	-69.38149266	48.21470074	-69.7143384	-69.38196622	-69.05030734	48.01602541	48.21469777	48.41714487	1.93615226	2
2020_173515	2020-11-01 04:30	-69.39298017	48.20768647	-69.40967267	-69.39358172	-69.37404018	48.19531744	48.20775713	48.21967595	1.920495031	2
2020_173515	2020-11-01 16:30	-69.42811922	48.22283456	-69.4790553	-69.42975085	-69.36538186	48.19790244	48.22229973	48.25046016	1.902681418	2
2020_173515	2020-11-02 04:30	-69.36329911	48.17780426	-69.42501699	-69.3636007	-69.29940644	48.1527178	48.17753156	48.2048758	1.909244328	2
2020_173515	2020-11-02 16:30	-69.38101941	48.19049471	-69.72275679	-69.38045053	-69.04362249	47.99608492	48.18986455	48.38566158	1.92640165	2
2020_173515	2020-11-03 04:30	-69.39865766	48.20488086	-69.43322533	-69.39431006	-69.37173764	48.19404756	48.20494082	48.2154486	1.907087943	2
2020_173515	2020-11-03 16:30	-69.45738168	48.20848474	-69.50841892	-69.44766898	-69.42179106	48.19814639	48.20846783	48.21891659	1.88224264	2
2020_173515	2020-11-04 04:30	-69.47156271	48.19533152	-69.51177307	-69.47162965	-69.42936453	48.18301198	48.19526063	48.20808822	1.871460716	2
2020_173515	2020-11-04 16:30	-69.39751811	48.22461415	-69.45543654	-69.39179176	-69.36082609	48.20051061	48.22537241	48.24558838	1.876711044	2
2020_173515	2020-11-05 04:30	-69.38629889	48.20261651	-69.40504132	-69.38648836	-69.36862625	48.19123773	48.20262084	48.21365968	1.890493156	2
2020_173515	2020-11-05 16:30	-69.38788129	48.18109716	-69.72224265	-69.38684412	-69.05353346	47.98436239	48.1815097	48.37850577	1.925370336	2
2020_173515	2020-11-06 04:30	-69.39708615	48.16855419	-69.44997736	-69.39566516	-69.3421713	48.14214986	48.16941695	48.19339511	1.916651041	2
2020_173515	2020-11-06 16:30	-69.48850755	48.19237913	-69.57322976	-69.47510415	-69.41634475	48.17348889	48.19278988	48.20925477	1.906619164	2
2020_173515	2020-11-07 04:30	-69.41618943	48.21631584	-69.50901644	-69.4112992	-69.36066808	48.19152869	48.21641803	48.24021751	1.895930996	2
2020_173515	2020-11-07 16:30	-69.37108585	48.1456047	-69.48326314	-69.35508895	-69.30891729	48.10373648	48.13802017	48.21511556	1.904650291	2
2020_173515	2020-11-08 04:30	-69.39723381	48.09239048	-69.59010222	-69.40174654	-69.1868597	47.97313768	48.08281683	48.26015184	1.924526533	2
2020_173515	2020-11-08 16:30	-69.31332448	48.18610143	-69.39138691	-69.31261305	-69.23977348	48.12186307	48.18665447	48.24586156	1.917026064	2
2020_173515	2020-11-09 04:30	-69.37205918	48.20289066	-69.4207234	-69.37046461	-69.32970784	48.17047473	48.20248186	48.2366938	1.904462779	2
2020_173515	2020-11-09 16:30	-69.39902314	48.17964179	-69.72986697	-69.39944274	-69.06306234	47.98007652	48.17889968	48.37895362	1.908306769	2
2020_173515	2020-11-10 04:30	-69.41280904	48.17142165	-69.46993402	-69.41325129	-69.354881	48.13199501	48.17054388	48.21491797	1.85327208	2
2020_173515	2020-11-10 16:30	-69.33666542	48.32804666	-69.68819619	-69.33717206	-68.97305459	48.04379737	48.33111948	48.61136737	1.802925183	2
2020_173515	2020-11-11 04:30	-69.23112599	48.5099754	-69.44823122	-69.24786515	-68.96997315	48.17732434	48.51865747	48.84845251	1.782298894	2
2020_173515	2020-11-11 16:30	-69.01191905	48.67545573	-69.35435876	-69.01579665	-68.64802346	48.39751198	48.67684406	48.95787303	1.78623664	2
2020_173515	2020-11-12 04:30	-68.79740665	48.82518038	-68.82070503	-68.80115982	-68.74333205	48.79178469	48.82739637	48.84946899	1.843146447	2
2020_173515	2020-11-12 16:30	-68.68004031	48.8878045	-68.80526386	-68.68327341	-68.53705303	48.82102123	48.88687925	48.96264072	1.814738421	2
2020_173515	2020-11-13 04:30	-69.07555617	48.61874814	-69.34524612	-69.05804528	-68.87155104	48.48510213	48.62225421	48.73284706	1.549971873	2
2020_173515	2020-11-13 16:30	-69.4302837	48.18536475	-69.45715185	-69.43107367	-69.39932158	48.16925611	48.18511582	48.20249637	1.990061879	2
2020_173515	2020-11-14 04:30	-69.36686187	48.21722959	-69.57905861	-69.36515224	-69.16748979	48.0730161	48.22135677	48.33850352	1.961466342	2
2020_173515	2020-11-14 16:30	-69.3514786	48.21027168	-69.70204645	-69.3520344	-69.00531255	47.99736574	48.20999004	48.41882179	1.956497281	2
2020_173515	2020-11-15 04:30	-69.3411764	48.20421184	-69.43039868	-69.33843996	-69.26639267	48.14812729	48.2027188	48.26847079	1.927620476	2
2020_173515	2020-11-15 16:30	-69.37890987	48.24044361	-69.43009688	-69.38732647	-69.2694507	48.20684697	48.24228471	48.26207205	1.89855616	2
2020_173515	2020-11-16 04:30	-69.39373644	48.19548783	-69.41946027	-69.39566155	-69.35931239	48.1796017	48.19571384	48.21037566	1.8663979	2
2020_173515	2020-11-16 16:30	-69.39269259	48.18898903	-69.51551351	-69.39259487	-69.27037712	48.10923766	48.18759618	48.27605456	1.848396775	2
2020_173515	2020-11-17 04:30	-69.36134443	48.23646865	-69.40018812	-69.36145467	-69.31875584	48.22309662	48.23652149	48.24939006	1.817644853	2
2020_173515	2020-11-17 16:30	-69.36720133	48.23479485	-69.42172895	-69.36728237	-69.30864485	48.19205654	48.23530124	48.27487261	1.783423964	2
2020_173515	2020-11-18 04:30	-69.38773392	48.21249334	-69.58691463	-69.38895383	-69.17709357	48.08857335	48.20580083	48.3654745	1.747609226	2
2020_173515	2020-11-18 16:30	-69.35421009	48.28912475	-69.66101591	-69.35882701	-69.02173035	48.09903795	48.28707311	48.48378622	1.660416276	2
2020_173515	2020-11-19 04:30	-69.29905424	48.37390863	-69.32858166	-69.297301	-69.28169397	48.34394235	48.37707217	48.38526873	1.46015376	1
2020_173515	2020-11-19 16:30	-69.20454725	48.435654	-69.30711647	-69.26133112	-68.90704413	48.36840253	48.41254789	48.58729078	1.139696231	1
2020_173515	2020-11-20 04:30	-68.26758934	48.84653104	-68.49589136	-68.24093184	-68.19267561	48.70494661	48.84477174	48.99650215	1.000656291	1
2020_173515	2020-11-20 16:30	-67.20313686	49.34556061	-67.24697574	-67.20031488	-67.17156936	49.32679688	49.34602885	49.36191854	1.992968311	2
2020_173515	2020-11-21 04:30	-67.12552939	49.40850165	-67.25928463	-67.1593439	-66.68724263	49.32599966	49.39800479	49.50924668	1.93615226	2
2020_173515	2020-11-21 16:30	-67.02789658	49.46483535	-67.36839657	-67.02965428	-66.68078369	49.26616301	49.46341105	49.66790634	1.896399775	2
2020_173515	2020-11-22 04:30	-66.940534	49.51785783	-67.0085102	-66.93815552	-66.88136006	49.47503717	49.51630696	49.56789857	1.796456029	2
2020_173515	2020-11-22 16:30	-66.97561525	49.55197377	-67.02875423	-66.97770721	-66.91424591	49.53255102	49.55136764	49.57453191	1.604069004	2
2020_173515	2020-11-23 04:30	-67.04775225	49.59978669	-67.1054788	-67.05358598	-66.95441649	49.57511252	49.60036117	49.62135651	1.403150197	1
2020_173515	2020-11-23 16:30	-67.36776555	49.38337741	-67.72211077	-67.37690607	-66.93162245	49.18403979	49.38198251	49.59150823	1.060191262	1
2020_173515	2020-11-24 04:30	-67.86528391	49.02107708	-68.24979606	-67.86881353	-67.34279259	48.75360733	49.02177385	49.25641125	1.026251641	1
2020_173515	2020-11-24 16:30	-68.42316764	48.61916981	-68.55467891	-68.42357794	-68.28647261	48.55783831	48.61689588	48.69309678	1.059066192	1
2020_173515	2020-11-25 04:30	-68.97750817	48.32327566	-69.45708324	-68.94069005	-68.69402713	48.04878786	48.34305698	48.50640469	1.379242453	1
2020_173515	2020-11-25 16:30	-69.43676301	48.13870765	-69.50202565	-69.43766961	-69.36661022	48.09004998	48.14264409	48.17101369	1.944684043	2
2020_173515	2020-11-26 04:30	-69.40781005	48.18897773	-69.46265698	-69.41169992	-69.32696155	48.15968271	48.18968987	48.21268586	1.934652166	2
2020_173515	2020-11-26 16:30	-69.42177781	48.1990202	-69.75588414	-69.42158852	-69.08349968	48.00189296	48.19977713	48.39423499	1.946840428	2
2020_173515	2020-11-27 04:30	-69.43455975	48.20024445	-69.49576652	-69.43082288	-69.38957132	48.16810816	48.20023664	48.23152945	1.93455841	2
2020_173515	2020-11-27 16:30	-69.35837169	48.20053489	-69.46192239	-69.35472336	-69.26066575	48.13684455	48.20248643	48.25027558	1.924245265	2
2020_173515	2020-11-28 04:30	-69.43319989	48.18944645	-69.49113359	-69.43525876	-69.36027049	48.16311766	48.18963761	48.21472694	1.925557847	2
2020_173515	2020-11-28 16:30	-69.43307001	48.19881051	-69.76296343	-69.43408694	-69.09510603	48.00736077	48.19777674	48.39537653	1.942996437	2
2020_173515	2020-11-29 04:30	-69.42517988	48.20795101	-69.49451764	-69.43406052	-69.35651194	48.18226474	48.20847801	48.22882696	1.930058129	2
2020_173515	2020-11-29 16:30	-69.41943446	48.19633664	-69.75735649	-69.42144655	-69.079094	48.00342604	48.19490646	48.39117396	1.922838927	2
2020_173515	2020-11-30 04:30	-69.41570895	48.1838364	-69.54901225	-69.4028785	-69.35556219	48.16453468	48.1839476	48.20238557	1.866960435	2
2020_173516	2020-10-02 16:05	-69.44338938	48.43861068	-69.77699363	-69.50311004	-68.87645935	48.1738039	48.46383125	48.58156637	1.624976561	2
2020_173516	2020-10-03 04:05	-69.20147526	48.30020541	-69.40232903	-69.18930618	-69.08783964	48.22567209	48.2984911	48.38430439	1.792612038	2
2020_173516	2020-10-03 16:05	-69.33865727	48.2017639	-69.38496788	-69.33968402	-69.28599658	48.16693016	48.20137551	48.23929962	1.801800113	2
2020_173516	2020-10-04 04:05	-69.43538741	48.16009055	-69.5832183	-69.42977639	-69.31729394	48.06628371	48.16307804	48.24006409	1.796737296	2
2020_173516	2020-10-04 16:05	-69.42625731	48.20102959	-69.44434208	-69.4286076	-69.39519005	48.19221137	48.20060247	48.2122159	1.751265704	2
2020_173516	2020-10-05 04:05	-69.1998585	48.43961113	-69.51041961	-69.20249479	-68.8753748	48.25629115	48.43638649	48.63454081	1.754547159	2
2020_173516	2020-10-05 16:05	-68.95369028	48.68362486	-69.03527036	-68.95386273	-68.87047707	48.6211706	48.68451975	48.73957215	1.885711607	2
2020_173516	2020-10-06 04:05	-68.76611389	48.70667919	-68.98747	-68.76387781	-68.56957884	48.57800447	48.70399699	48.85432825	1.934183386	2
2020_173516	2020-10-06 16:05	-68.76043212	48.77878721	-68.77988461	-68.76021794	-68.74103541	48.76434116	48.77866001	48.79312021	1.932214513	2
2020_173516	2020-10-07 04:05	-68.81865084	48.77258834	-69.14830317	-68.81841668	-68.49327659	48.58024446	48.77299642	48.96181978	1.944402775	2
2020_173516	2020-10-07 16:05	-68.8138477	48.77236054	-68.93476762	-68.8114461	-68.67120564	48.72880137	48.7697336	48.82469669	1.93343334	2
2020_173516	2020-10-08 04:05	-68.8465926	48.78134601	-69.04329766	-68.8250879	-68.66162232	48.7412331	48.7827033	48.81146042	1.920401275	2
2020_173516	2020-10-08 16:05	-68.77609994	48.75609706	-68.80279046	-68.77774599	-68.71531691	48.73521882	48.7522037	48.78319406	1.905869117	2
2020_173516	2020-10-09 04:05	-68.80529092	48.71882736	-68.88687725	-68.80164157	-68.73997325	48.6735708	48.7170553	48.77824138	1.904369023	2
2020_173516	2020-10-09 16:05	-68.86754158	48.75566482	-68.89711778	-68.86751187	-68.83344936	48.73869671	48.7536298	48.7781978	1.90896306	2
2020_173516	2020-10-10 04:05	-68.93575633	48.67487481	-69.17257379	-68.91818802	-68.85089244	48.62045127	48.67655384	48.72025453	1.915338459	2
2020_173516	2020-10-10 16:05	-68.86736837	48.7475087	-68.91401348	-68.86631531	-68.82598756	48.69449698	48.75097136	48.77996746	1.890961935	2
2020_173516	2020-10-11 04:05	-68.6179411	48.934753	-68.72884895	-68.67178189	-68.48050575	48.91753609	48.9350538	48.94994642	1.946840428	2
2020_173516	2020-10-11 16:05	-68.47744229	48.98616602	-68.53244761	-68.47212205	-68.4453923	48.90779978	48.99484209	49.01548061	1.99071817	2
2020_173516	2020-10-12 04:05	-68.99651662	48.29412346	-69.19524071	-68.95341539	-68.90926031	48.24080789	48.28577765	48.42652171	1.994937184	2
2020_173516	2020-10-12 16:05	-69.30129516	48.24357925	-69.36057266	-69.30096104	-69.24316801	48.2071831	48.2444267	48.27671854	1.965685355	2
2020_173516	2020-10-13 04:05	-69.42448847	48.20892609	-69.54080272	-69.4362629	-69.2770382	48.13817401	48.20347725	48.30006483	1.956872305	2
2020_173516	2020-10-13 16:05	-69.46200011	48.2556635	-69.50007599	-69.46723698	-69.41207373	48.18476161	48.26197134	48.28508897	1.950778174	2
2020_173516	2020-10-14 04:05	-69.33124454	48.22994805	-69.66111447	-69.33410073	-68.99384526	48.03310783	48.22954795	48.42799915	1.961935121	2
2020_173516	2020-10-14 16:05	-69.37980746	48.16982184	-69.45100332	-69.38216025	-69.30250115	48.10528666	48.17244887	48.22846254	1.956309769	2
2020_173516	2020-10-15 04:05	-69.37951437	48.18332021	-69.70950072	-69.3791978	-69.05178272	47.97940554	48.1849927	48.38147013	1.960528783	2
2020_173516	2020-10-15 16:05	-69.35866159	48.18994308	-69.3879116	-69.35867888	-69.3294303	48.15595523	48.19345006	48.21703131	1.952465779	2
2020_173516	2020-10-16 04:05	-69.34630271	48.19390727	-69.73789688	-69.34773471	-68.9526518	47.95935414	48.19255042	48.43432266	1.961653853	2
2020_173516	2020-10-16 16:05	-69.33766169	48.19697291	-69.73156243	-69.33818943	-68.94523068	47.96023808	48.19661464	48.42844285	1.957809863	2
2020_173516	2020-10-17 04:05	-69.32528544	48.20150469	-69.42274129	-69.32228529	-69.25015756	48.13707483	48.20295121	48.25520693	1.946934183	2
2020_173516	2020-10-17 16:05	-69.32560213	48.21527504	-69.34071384	-69.32569845	-69.30955658	48.2071363	48.21509956	48.2244676	1.928933058	2
2020_173516	2020-10-18 04:05	-69.29354489	48.20914386	-69.66969503	-69.29357983	-68.91596355	47.99024926	48.2074393	48.43036491	1.940090006	2
2020_173516	2020-10-18 16:05	-69.31278508	48.2128077	-69.71728514	-69.31102875	-68.90327353	47.96922132	48.21146946	48.4540376	1.930995687	2
2020_173516	2020-10-19 04:05	-69.3343106	48.21709751	-69.54799685	-69.33812243	-69.10251036	48.07444158	48.21724473	48.36024657	1.903337709	2
2020_173516	2020-10-19 16:05	-69.32728366	48.22249646	-69.5899922	-69.32790775	-69.06106201	48.05806875	48.222793	48.38277444	1.85552222	2
2020_173517	2020-10-13 15:31	-69.40688021	48.21659483	-69.42950668	-69.40701221	-69.38488012	48.20770407	48.21664957	48.2250042	1.604631539	2
2020_173517	2020-10-14 03:31	-69.40628773	48.12458676	-69.57500056	-69.40653057	-69.24054585	48.01070286	48.11546303	48.28117489	1.765047815	2
2020_173517	2020-10-14 15:31	-69.35753712	48.19438652	-69.39921324	-69.35457921	-69.33397876	48.17003084	48.18919082	48.28301293	1.801143821	2
2020_173517	2020-10-15 03:31	-69.36337428	48.18311694	-69.4082174	-69.36311166	-69.31919099	48.15230407	48.18244085	48.21837044	1.812582036	2
2020_173517	2020-10-15 15:31	-69.33781717	48.17283559	-69.36793163	-69.33855185	-69.30410036	48.15117874	48.17258075	48.19640895	1.827864242	2
2020_173517	2020-10-16 03:31	-69.24856473	48.22141044	-69.34492444	-69.24371515	-69.18839387	48.19349941	48.2211964	48.25076156	1.846146634	2
2020_173517	2020-10-16 15:31	-69.33689346	48.16963836	-69.37031837	-69.33233436	-69.31752876	48.1550061	48.16582515	48.20145312	1.844271517	2
2020_173517	2020-10-17 03:31	-69.38918791	48.17674154	-69.45558215	-69.3936636	-69.31131565	48.13869932	48.17456648	48.23057945	1.843708982	2
2020_173517	2020-10-17 15:31	-69.40583495	48.18728776	-69.42807668	-69.40724877	-69.3768804	48.17187845	48.18800547	48.19833384	1.851021939	2
2020_173517	2020-10-18 03:31	-69.30808831	48.21259611	-69.46244866	-69.30145577	-69.25889256	48.19120905	48.21348472	48.22877229	1.87136696	2
2020_173517	2020-10-18 15:31	-69.40616888	48.1326636	-69.4375457	-69.40750731	-69.3671261	48.11317683	48.13185783	48.15600773	1.875773486	2
2020_173517	2020-10-19 03:31	-69.39821128	48.15195019	-69.42786544	-69.39733598	-69.37510874	48.12376226	48.1537215	48.16851309	1.867804238	2
2020_173517	2020-10-19 15:31	-69.38472581	48.15556484	-69.40477407	-69.38412101	-69.36820245	48.14570187	48.15535693	48.16678176	1.875585974	2
2020_173517	2020-10-20 03:31	-69.38031934	48.16046621	-69.40672476	-69.37406292	-69.35438948	48.15213162	48.16042052	48.16910102	1.892837052	2
2020_173517	2020-10-20 15:31	-69.40740721	48.1540073	-69.74946182	-69.40875565	-69.06416957	47.94917778	48.155168	48.35545226	1.931464467	2
2020_173517	2020-10-21 03:31	-69.43025793	48.15047221	-69.56804142	-69.43256093	-69.26999089	48.04305985	48.15519062	48.22517515	1.933620851	2
2020_173517	2020-10-21 15:31	-69.32721042	48.15547872	-69.67350472	-69.33035451	-68.97325446	47.9548302	48.15447475	48.35787711	1.942996437	2
2020_173517	2020-10-22 03:31	-69.23116955	48.16182011	-69.41265208	-69.18550023	-69.16512649	48.13742587	48.16332638	48.176758	1.922088881	2
2020_173517	2020-10-22 15:31	-69.37407832	48.16540628	-69.43073249	-69.37574664	-69.30850528	48.12645551	48.16531243	48.2047864	1.880836302	2
2020_173517	2020-10-23 03:31	-69.38150926	48.17191953	-69.87188637	-69.38109225	-68.9031336	47.88984741	48.17066475	48.4540122	1.856741046	2
2020_173517	2020-10-23 15:31	-69.37934052	48.18031092	-70.11130483	-69.37636475	-68.64386283	47.75079641	48.17730284	48.61928529	1.839583724	2
2020_173517	2020-10-24 03:31	-69.37677244	48.19113462	-70.37092508	-69.36939079	-68.40893696	47.63065372	48.18474536	48.76883021	1.825051566	2
2020_173517	2020-10-24 15:31	-69.36708337	48.20127458	-70.63229863	-69.36083912	-68.2012766	47.52678504	48.19504547	48.94703143	1.801518845	2
2020_173517	2020-10-25 03:31	-69.36016264	48.21095198	-70.86174092	-69.34892199	-67.95899745	47.42568654	48.20214894	49.10733955	1.78464279	2
2020_173518	2020-10-06 16:16	-69.34401568	48.19658109	-69.35999019	-69.34399622	-69.32837244	48.18757913	48.19664863	48.2055034	1.345209076	1
2020_173518	2020-10-07 04:16	-69.37598139	48.23812381	-69.73971557	-69.37527674	-69.00408443	48.01331292	48.23917239	48.45257788	1.365647853	1
2020_173518	2020-10-07 16:16	-69.35055759	48.33160381	-69.83014787	-69.35266952	-68.8666985	48.049029	48.33073395	48.61341872	1.260547534	1
2020_173518	2020-10-08 04:16	-69.15492915	48.51325067	-69.52605681	-69.1620024	-68.75064145	48.28597316	48.51306758	48.74653471	1.062347647	1
2020_173518	2020-10-08 16:16	-68.699505	48.80386799	-68.85445793	-68.71826378	-68.42293334	48.69166032	48.79891348	48.93921116	1.001500094	1
2020_173518	2020-10-09 04:16	-67.90993355	49.20715269	-68.16812256	-67.91656189	-67.6146076	49.03407267	49.20649958	49.38400892	1.007969248	1
2020_173518	2020-10-09 16:16	-66.97585403	49.65654071	-67.13728014	-66.96822287	-66.85708916	49.48498845	49.67128767	49.76721244	1.996437277	2
2020_173518	2020-10-10 04:16	-67.03180896	49.57089592	-67.38875212	-67.0322704	-66.67527326	49.34405157	49.57246	49.788166	1.975342209	2
2020_173518	2020-10-10 16:16	-67.11466047	49.47233597	-67.27155671	-67.11560625	-66.95178678	49.37972935	49.471573	49.56787707	1.957528596	2
2020_173518	2020-10-11 04:16	-67.02532753	49.52750152	-67.28035702	-67.0254711	-66.77449618	49.37243806	49.52787098	49.67883274	1.923776486	2
2020_173518	2020-10-11 16:16	-66.94426775	49.59274761	-67.02321702	-66.94801561	-66.83865163	49.55258346	49.59237631	49.63545961	1.846990437	2
2020_173518	2020-10-12 04:16	-66.8099744	49.57505562	-67.28767992	-66.80743867	-66.35369903	49.31444412	49.57393343	49.84027536	1.768610538	2
2020_173518	2020-10-12 16:16	-66.72195314	49.52090956	-67.38213446	-66.71168038	-66.12482058	49.19106969	49.51962137	49.86346273	1.603975248	2
2020_173518	2020-10-13 04:16	-66.82128891	49.38603435	-67.61236708	-66.77449285	-66.31160628	49.08477341	49.38122077	49.70828811	1.234577161	1
2020_173518	2020-10-13 16:16	-67.28391683	49.12420832	-68.08774832	-67.19458037	-66.93834477	48.89531379	49.1123078	49.38910734	1.005250328	1
2020_173518	2020-10-14 04:16	-68.22976936	48.73062331	-68.77080884	-68.19664149	-67.88279186	48.53174714	48.72806678	48.94474478	1.00431277	1
2020_173518	2020-10-14 16:16	-69.40546842	48.27691769	-69.54350075	-69.408261	-69.26490498	48.1981651	48.27259761	48.38981775	1.984624039	2
2020_173518	2020-10-15 04:16	-69.5855759	48.15628539	-69.67259454	-69.6036394	-69.36790999	48.09158849	48.15215101	48.24537774	1.98368648	2
2020_173518	2020-10-15 16:16	-69.35914188	48.18383476	-69.40790664	-69.35893187	-69.31251919	48.16119254	48.1838826	48.2066108	1.963341459	2
2020_173518	2020-10-16 04:16	-69.37936657	48.17194291	-69.44378701	-69.38027212	-69.30696995	48.15144731	48.17188209	48.1926933	1.94768423	2
2020_173518	2020-10-16 16:16	-69.38538364	48.17209093	-69.83242094	-69.3848637	-68.9444289	47.91129335	48.17177538	48.42988769	1.952840803	2
2020_173518	2020-10-17 04:16	-69.38741047	48.17165134	-69.93096027	-69.38676756	-68.83334451	47.85167633	48.17212129	48.49403376	1.959309957	2
2020_173518	2020-10-17 16:16	-69.39159886	48.17359213	-69.93621767	-69.39291532	-68.84516911	47.8529918	48.17404515	48.49903921	1.962591412	2
2020_173518	2020-10-18 04:16	-69.39736952	48.17376727	-69.83021526	-69.39818612	-68.95769546	47.91632314	48.17411191	48.43064751	1.958091131	2
2020_173518	2020-10-18 16:16	-69.39859919	48.17456793	-69.42594076	-69.39929556	-69.36748266	48.15937178	48.17460741	48.19050336	1.954997187	2
2020_173518	2020-10-19 04:16	-69.38514633	48.19708884	-69.73141712	-69.38505545	-69.04094555	47.99198502	48.19822736	48.39732753	1.966060379	2
2020_173518	2020-10-19 16:16	-69.37450326	48.21933052	-69.53790262	-69.37468361	-69.21526818	48.10595001	48.22069541	48.31961203	1.95424714	2
2020_173518	2020-10-20 04:16	-69.44380044	48.17974587	-69.80557481	-69.44228648	-69.08525087	47.96091915	48.17891251	48.40527095	1.961935121	2
2020_173518	2020-10-20 16:16	-69.50648553	48.1412209	-69.71988895	-69.51658633	-69.24053628	48.00390416	48.12979365	48.34230083	1.958466154	2
2020_173518	2020-10-21 04:16	-69.47578796	48.19426903	-69.81741485	-69.47531003	-69.11768683	47.98146606	48.19411522	48.40878866	1.961935121	2
2020_173518	2020-10-21 16:16	-69.44907263	48.24393093	-69.48601633	-69.45007159	-69.39865424	48.20816552	48.24179481	48.28557582	1.953684605	2
2020_173518	2020-10-22 04:16	-69.42928651	48.21588525	-69.85691127	-69.43130472	-69.00074395	47.9677334	48.21482381	48.46519989	1.956778549	2
2020_173518	2020-10-22 16:16	-69.41074726	48.18513439	-69.90979262	-69.41013745	-68.90861136	47.89649907	48.18400195	48.47675607	1.963810238	2
2020_173518	2020-10-23 04:16	-69.39230586	48.15177756	-69.81581171	-69.38996576	-68.96069019	47.90358457	48.15094037	48.40517864	1.959591224	2
2020_173518	2020-10-23 16:16	-69.37778913	48.12011806	-69.45820026	-69.38433359	-69.25456854	48.08129514	48.12002383	48.15974054	1.95584099	2
2020_173518	2020-10-24 04:16	-69.37496458	48.14116517	-69.71160561	-69.37561607	-69.02416743	47.94635245	48.1407642	48.34100573	1.95855991	2
2020_173518	2020-10-24 16:16	-69.37480221	48.16991403	-69.44830085	-69.37374268	-69.30584235	48.13507739	48.16963054	48.20650561	1.95040315	2
2020_173518	2020-10-25 04:16	-69.40229294	48.19456454	-69.75889049	-69.40190108	-69.04533392	47.9773122	48.19541091	48.40958617	1.957059816	2
2020_173518	2020-10-25 16:16	-69.42367114	48.21817214	-69.66677937	-69.43147479	-69.13185343	48.02949783	48.22289177	48.37730582	1.952653291	2
2020_173518	2020-10-26 04:16	-69.39302928	48.21140398	-69.86125923	-69.39371809	-68.92729327	47.93175503	48.21289241	48.48547174	1.958747422	2
2020_173518	2020-10-26 16:16	-69.3604209	48.19893995	-69.87378192	-69.36001326	-68.83680104	47.89714205	48.19846982	48.50898294	1.960435027	2
2020_173518	2020-10-27 04:16	-69.32620682	48.18724093	-69.76551489	-69.32123422	-68.90340214	47.91985102	48.18837359	48.44435164	1.959403713	2
2020_173518	2020-10-27 16:16	-69.29480113	48.17872371	-69.42586838	-69.29328134	-69.17225762	48.08331717	48.18028748	48.26801978	1.959216201	2
2020_173518	2020-10-28 04:16	-69.33951316	48.19624775	-69.67171108	-69.33996124	-69.00179821	47.9950733	48.19641114	48.395256	1.964560285	2
2020_173518	2020-10-28 16:16	-69.36162492	48.22579573	-69.40075987	-69.36084702	-69.32889558	48.19537989	48.22585728	48.25545285	1.952559535	2
2020_173518	2020-10-29 04:16	-69.41828467	48.21660461	-69.76360667	-69.41680059	-69.07694946	48.01525881	48.21815639	48.41254269	1.962497656	2
2020_173518	2020-10-29 16:16	-69.47169827	48.20707423	-69.58181595	-69.47557726	-69.33901652	48.12849475	48.20662989	48.28922508	1.952840803	2
2020_173518	2020-10-30 04:16	-69.44454147	48.20697822	-69.79033217	-69.44668519	-69.09260042	47.99750439	48.20651334	48.41320518	1.96127883	2
2020_173518	2020-10-30 16:16	-69.4136397	48.20752849	-69.53079061	-69.41355505	-69.29741545	48.13585097	48.20683852	48.28176454	1.949840615	2
2020_173518	2020-10-31 04:16	-69.38369253	48.21034049	-69.69093137	-69.38363808	-69.08083019	48.02531484	48.21075511	48.39727622	1.95471592	2
2020_173518	2020-10-31 16:16	-69.36641724	48.20547099	-69.43532737	-69.36610337	-69.30049453	48.17047311	48.20476209	48.24417307	1.938214888	2
2020_173518	2020-11-01 04:16	-69.36815821	48.2112012	-69.81741187	-69.36629539	-68.91523509	47.94655461	48.20980413	48.47764684	1.946934183	2
2020_173518	2020-11-01 16:16	-69.37066956	48.21142959	-69.9518249	-69.3710442	-68.79155951	47.8697671	48.2106143	48.57050469	1.95424714	2
2020_173518	2020-11-02 04:16	-69.37135105	48.21380546	-69.98487382	-69.37146902	-68.75441337	47.84937321	48.21200035	48.57883854	1.956497281	2
2020_173518	2020-11-02 16:16	-69.37917205	48.21425134	-69.9627963	-69.38209209	-68.77733554	47.86827901	48.21425596	48.55929643	1.95040315	2
2020_173518	2020-11-03 04:16	-69.38164484	48.21409765	-69.84061149	-69.38114993	-68.91956321	47.94665277	48.21459166	48.47657146	1.944590287	2
2020_173518	2020-11-03 16:16	-69.38633914	48.21435249	-69.57487378	-69.36059658	-69.28179098	48.1605219	48.21517496	48.26320775	1.938589912	2
2020_173518	2020-11-04 04:16	-69.39856811	48.20437488	-69.74024894	-69.39791456	-69.06617592	48.00993846	48.20387517	48.39910519	1.93024564	2
2020_173518	2020-11-04 16:16	-69.39729644	48.19897113	-69.42557295	-69.39746309	-69.36860493	48.18436146	48.19898922	48.21376896	1.886461654	2
2020_173518	2020-11-05 04:16	-69.49271363	48.14811028	-69.77973644	-69.48696855	-69.23037842	47.97927888	48.14974693	48.30621905	1.83536471	2
2020_173518	2020-11-05 16:16	-69.65148813	48.07499035	-69.90107982	-69.65886478	-69.36757333	47.95240535	48.07705512	48.18696559	1.751734483	2
2020_173518	2020-11-06 04:16	-69.56822351	48.10804737	-69.98505489	-69.5633165	-69.12982694	47.9004739	48.11375774	48.2779342	1.37024189	1
2020_173518	2020-11-06 16:16	-69.01684276	48.35175852	-69.4645155	-69.02248358	-68.53330433	48.15134013	48.348672	48.57740575	1.00112507	1
2020_173518	2020-11-07 04:16	-67.90489357	48.84827524	-68.25393711	-67.90553511	-67.55536533	48.66978413	48.84747972	49.03106891	1	1
2020_173518	2020-11-07 16:16	-66.63967788	49.31291145	-66.6914389	-66.63946066	-66.58965156	49.28407632	49.31212243	49.34410417	1.013969623	1
2020_173518	2020-11-08 04:16	-65.63472548	49.45385373	-65.8742509	-65.63691522	-65.38933951	49.33738303	49.45050283	49.58303477	1.013688356	1
2020_173518	2020-11-08 16:16	-64.69889909	49.3588747	-64.71709659	-64.6994011	-64.67724753	49.34506256	49.35896719	49.3717236	1	1
2020_173518	2020-11-09 04:16	-63.90110732	48.93673672	-64.11823428	-63.90198409	-63.68109028	48.81503785	48.93734101	49.05900971	1.000187512	1
2020_173518	2020-11-09 16:16	-63.02610476	48.52925381	-63.05265004	-63.02583	-63.00312796	48.51086909	48.52920023	48.54755021	1.002906432	1
2020_173518	2020-11-10 04:16	-61.85844837	48.47659975	-62.3009706	-61.81784961	-61.53538597	48.42249926	48.4788035	48.51641087	1	1
2020_173518	2020-11-10 16:16	-60.72058532	48.1965938	-61.30852926	-60.52532545	-60.46196059	48.17775807	48.19629227	48.21688216	1.000375023	1
2020_173518	2020-11-11 04:16	-59.88367674	47.8282714	-60.3071385	-59.85011455	-59.54796774	47.70177512	47.82923237	47.94946765	1.011813238	1
2020_173518	2020-11-11 16:16	-59.33837403	47.39065515	-59.37070472	-59.33719003	-59.31338782	47.37536255	47.39042241	47.40696949	1.000843803	1
2020_173518	2020-11-12 04:16	-59.05359942	46.89575557	-59.26870393	-59.05474611	-58.83626112	46.76874429	46.89602321	47.02048769	1	1
2020_173518	2020-11-12 16:16	-58.94085314	46.18172404	-58.97635623	-58.9391999	-58.91480692	46.1606276	46.18233902	46.19952928	1	1
2020_173518	2020-11-13 04:16	-58.9124141	45.08767872	-59.13968096	-58.91275894	-58.68680824	44.93182396	45.07326632	45.3473078	1	1
2020_173518	2020-11-13 16:16	-58.85237081	43.79623191	-59.02228505	-58.84174928	-58.75096949	43.67250193	43.73389932	44.30342062	1	1
2020_173518	2020-11-14 04:16	-58.64390346	42.49226911	-59.07592833	-58.64100632	-58.23894618	42.16275752	42.44980798	43.14195263	1	1
2020_173518	2020-11-14 16:16	-58.34142878	41.19820378	-59.01078895	-58.33761697	-57.69583748	40.67639758	41.17367081	41.89100834	1	1
2020_173518	2020-11-15 04:16	-58.0012713	39.93740197	-58.75347589	-57.99855288	-57.27404715	39.25740432	39.93634823	40.59921998	1	1
2020_173518	2020-11-15 16:16	-57.68296627	38.73370237	-58.35003258	-57.68477721	-57.0340794	37.88961307	38.76821419	39.30672682	1.023345209	1
2020_173518	2020-11-16 04:16	-57.44839674	37.64313666	-57.88084498	-57.4448119	-57.04424348	36.80288073	37.69984609	38.02359112	1.085317832	1
2020_173518	2020-11-16 16:16	-57.37176878	36.74280515	-57.38977741	-57.37292719	-57.34829526	36.72632768	36.74204111	36.76476138	1.078473655	1
2020_173518	2020-11-17 04:16	-57.50852348	35.99173319	-57.76138154	-57.51147927	-57.2341749	35.6424794	35.93836945	36.69979978	1.031970748	1
2020_173518	2020-11-17 16:16	-57.60476099	35.27848849	-57.75684244	-57.63736436	-57.28926805	34.72989113	35.20384223	36.36208214	1.000375023	1
2020_173518	2020-11-18 04:16	-57.44341999	34.54784079	-57.82687227	-57.45170671	-56.99355078	33.94361122	34.480703	35.65774329	1.001781361	1
2020_173518	2020-11-18 16:16	-57.15563203	33.79224819	-57.6476813	-57.15615667	-56.64762389	33.27045263	33.73956215	34.68079342	1.001687605	1
2020_173518	2020-11-19 04:16	-56.88405969	33.00552827	-57.25707844	-56.88238514	-56.51044645	32.68768068	32.9804513	33.50494327	1.001406338	1
2020_173518	2020-11-19 16:16	-56.7671323	32.17583337	-56.86537853	-56.76366465	-56.69070283	32.13693748	32.17549141	32.21525098	1.000187512	1
2020_173518	2020-11-20 04:16	-56.9527304	31.29536638	-57.35270686	-56.95222142	-56.55557013	30.74897149	31.31488502	31.62159926	1	1
2020_173518	2020-11-20 16:16	-57.33634958	30.3896932	-57.92736068	-57.33448006	-56.76188052	29.27244047	30.44503953	30.92664494	1.06928558	1
2020_173518	2020-11-21 04:16	-57.80506734	29.57176794	-58.39574104	-57.78753626	-57.27773491	28.96333695	29.68410358	30.1091965	1.454434652	1
2020_173518	2020-11-21 16:16	-58.13640874	29.13666519	-58.2670794	-58.14143761	-57.96762571	29.04181338	29.13926544	29.22080183	1.95968498	2
2020_173518	2020-11-22 04:16	-58.22840033	29.09255509	-58.59101301	-58.22628767	-57.87485665	28.87391533	29.09351328	29.29954762	1.931276955	2
2020_173518	2020-11-22 16:16	-58.3134738	29.07261089	-58.57038147	-58.28525638	-58.09493187	28.98787843	29.07033799	29.16869661	1.858147384	2
2020_173518	2020-11-23 04:16	-58.37949919	29.09075856	-58.96762073	-58.3674998	-57.83563476	28.78282873	29.09294535	29.38593095	1.80095631	2
2020_173518	2020-11-23 16:16	-58.45704603	29.10949846	-59.34087516	-58.43873711	-57.67958811	28.60779589	29.11826257	29.54467397	1.743858991	2
2020_173518	2020-11-24 04:16	-58.55147736	29.11322811	-59.66707527	-58.51996524	-57.58609152	28.33663658	29.13529474	29.65571794	1.662853928	2
2020_173518	2020-11-24 16:16	-58.67642864	29.0789773	-59.96239611	-58.64747254	-57.56733624	27.91615284	29.12117138	29.66856768	1.504500281	2
2020_173518	2020-11-25 04:16	-58.8511948	28.95024867	-60.15090716	-58.83682671	-57.66625339	27.32760035	29.01722193	29.52784276	1.241890118	1
2020_173518	2020-11-25 16:16	-59.09312756	28.65605286	-60.28152002	-59.13242025	-57.92174944	26.69741448	28.73951487	29.16232276	1.032252016	1
2020_173518	2020-11-26 04:16	-59.37813373	28.15724686	-60.29411238	-59.54265285	-58.33703635	26.06382847	28.25092512	28.52966167	1.000656291	1
2020_173518	2020-11-26 16:16	-59.66840579	27.4247099	-60.25335743	-59.94856991	-58.80788004	25.37963699	27.52057836	27.64620656	1	1
2020_173518	2020-11-27 04:16	-59.92362297	26.43210297	-60.53226957	-60.00527703	-59.19441927	24.80455354	26.50498022	26.73459995	1.006094131	1
2020_173518	2020-11-27 16:16	-60.15127442	25.27715029	-60.57865835	-60.15072849	-59.71804636	24.29160444	25.31812028	25.55784238	1.025501594	1
2020_173518	2020-11-28 04:16	-60.36160647	24.06860992	-60.73417189	-60.29296357	-60.06313518	23.98378222	24.05254664	24.25638459	1.973373336	2
2020_173518	2020-11-28 16:16	-60.44368442	23.965293	-60.99024584	-60.43995011	-59.92435124	23.64736651	23.9756651	24.24961026	1.968123008	2
2020_173518	2020-11-29 04:16	-60.52478017	23.92083963	-61.06182784	-60.52338608	-59.98297085	23.56042853	23.92769675	24.23428624	1.940090006	2
2020_173518	2020-11-29 16:16	-60.60555551	23.88550307	-61.04805003	-60.60560472	-60.1769938	23.5973845	23.89048134	24.14641495	1.912338271	2
2020_173518	2020-11-30 04:16	-60.68826159	23.87570626	-60.76731827	-60.69851837	-60.55889024	23.74470077	23.88760218	23.92116573	1.860397525	2
2020_173518	2020-11-30 16:16	-60.78600545	24.09077921	-60.90104084	-60.79147152	-60.64401295	23.86056509	24.11699336	24.22910443	1.822520158	2
2020_197195	2020-11-28 21:00	-69.41698767	48.16641661	-69.45066842	-69.41511949	-69.39160459	48.13982794	48.16583628	48.19701143	1.670916932	2
2020_197195	2020-11-29 09:00	-69.52574112	48.30140591	-69.69141384	-69.53478534	-69.32111082	48.12138574	48.30355063	48.46487398	1.86480405	2
2020_197195	2020-11-29 21:00	-69.35908341	48.21357305	-69.38133644	-69.35668723	-69.34608656	48.206173	48.21352675	48.22103906	1.87024189	2
2020_197195	2020-11-30 09:00	-69.32512499	48.23438095	-69.41303694	-69.33059296	-69.21399072	48.18883504	48.23418668	48.28347298	1.844177761	2
2020_197195	2020-11-30 21:00	-69.39393785	48.19176374	-69.39906523	-69.3939982	-69.3883824	48.18505445	48.19216942	48.19523934	1.810144384	2
2021_158389	2021-10-04 16:08	-69.45064386	48.20324397	-69.4870267	-69.44716688	-69.42794808	48.19409821	48.20317096	48.21122381	1.509094318	2
2021_158389	2021-10-05 04:08	-69.58679179	48.17194826	-69.59520058	-69.58698711	-69.57733242	48.16656849	48.17183305	48.17778906	1.604631539	2
2021_158389	2021-10-05 16:08	-69.56439779	48.16965053	-69.58004658	-69.5638754	-69.55096889	48.15702834	48.16923513	48.18487487	1.648978061	2
2021_158389	2021-10-06 04:08	-69.57169237	48.17442917	-69.58221618	-69.57168521	-69.56120866	48.16911053	48.17443791	48.17981395	1.680011251	2
2021_158389	2021-10-06 16:08	-69.5724328	48.15259593	-69.58315986	-69.5726021	-69.5603323	48.1475244	48.15247531	48.15841875	1.711888243	2
2021_158389	2021-10-07 04:08	-69.56267957	48.14143259	-69.57365541	-69.56369072	-69.54341923	48.13759895	48.14113135	48.1472017	1.73935871	2
2021_158389	2021-10-07 16:08	-69.48724607	48.20716218	-69.50502954	-69.48721637	-69.46874844	48.19238436	48.20822588	48.21712887	1.766922933	2
2021_158389	2021-10-08 04:08	-69.53709127	48.17128422	-69.55136197	-69.53665494	-69.52437285	48.16347148	48.17133948	48.17814352	1.759328708	2
2021_158389	2021-10-08 16:08	-69.57749238	48.17752189	-69.59100236	-69.57715303	-69.56632744	48.17029497	48.17777911	48.18401254	1.746577911	2
2021_158389	2021-10-09 04:08	-69.58491173	48.13372055	-69.59596952	-69.5855805	-69.56998387	48.12562535	48.13331353	48.14483997	1.744890306	2
2021_158389	2021-10-09 16:08	-69.56462737	48.17325656	-69.57688337	-69.56505234	-69.54983289	48.16830115	48.17311105	48.17888789	1.715919745	2
2021_158389	2021-10-10 04:08	-69.5523234	48.14756013	-69.5714156	-69.5540571	-69.53115438	48.14282756	48.14747937	48.15287277	1.684417776	2
2021_158389	2021-10-10 16:08	-69.40116709	48.14192441	-69.41097184	-69.40101974	-69.39201137	48.13564343	48.14133102	48.1508115	1.655259704	2
2021_158389	2021-10-11 04:08	-69.43589995	48.17995178	-69.44825889	-69.43537658	-69.42617784	48.17426275	48.17930271	48.18789531	1.566191637	2
2021_158389	2021-10-11 16:08	-69.56449213	48.13330273	-69.57948415	-69.56479793	-69.54794957	48.12685227	48.13274802	48.142756	1.444402775	1
2021_158389	2021-10-12 04:08	-69.5635114	48.1770694	-69.5758597	-69.56350966	-69.55120969	48.16735469	48.17652604	48.19316557	1.237858616	1
2021_158389	2021-10-12 16:08	-69.33361212	48.40539342	-69.37658703	-69.33381007	-69.27637992	48.29043823	48.41201232	48.44747264	1.042940184	1
2021_158389	2021-10-13 04:08	-68.50320269	48.94788611	-68.52254713	-68.50410412	-68.48025865	48.9171838	48.9496694	48.98686318	1.990155635	2
2021_158389	2021-10-13 16:08	-68.22609212	48.98570001	-68.28907591	-68.21682645	-68.1982061	48.97632942	48.9855451	48.99562957	1.909525595	2
2021_158389	2021-10-14 04:08	-68.37045143	48.67517892	-68.43451448	-68.36461025	-68.33419361	48.62410455	48.68027133	48.71378313	1.509188074	2
2021_158389	2021-10-14 16:08	-69.21628342	48.3129299	-69.24470281	-69.21499744	-69.19679542	48.30362137	48.31250571	48.32460296	1.863022689	2
2021_158389	2021-10-15 04:08	-69.57212873	48.17695644	-69.59126915	-69.57882706	-69.48968472	48.16030558	48.17432726	48.2133648	1.922838927	2
2021_158389	2021-10-15 16:08	-69.56707887	48.18025067	-69.58415308	-69.56826694	-69.54225432	48.16086153	48.18020443	48.19650003	1.891805738	2
2021_158389	2021-10-16 04:08	-69.58626572	48.14824971	-69.60159576	-69.58667683	-69.56906939	48.13864034	48.14667549	48.16235381	1.872867054	2
2021_158389	2021-10-16 16:08	-69.53686135	48.16765745	-69.5854854	-69.53197407	-69.50391587	48.16068826	48.16742026	48.17505019	1.868085505	2
2021_158389	2021-10-17 04:08	-69.51054467	48.1218928	-69.53273273	-69.50884902	-69.49565598	48.1015763	48.12310666	48.15145107	1.877929871	2
2021_158389	2021-10-17 16:08	-69.60629623	48.16434188	-69.62239028	-69.60547689	-69.59404788	48.1573502	48.16459528	48.17027182	1.873523345	2
2021_158389	2021-10-18 04:08	-69.55713516	48.16616287	-69.56642484	-69.55752378	-69.54628043	48.16258293	48.16614127	48.16981228	1.863772736	2
2021_158389	2021-10-18 16:08	-69.50778939	48.18194968	-69.52776902	-69.51141008	-69.46676332	48.16783583	48.18311757	48.19022737	1.870710669	2
2021_158389	2021-10-19 04:08	-69.57982464	48.14326371	-69.58943187	-69.57985372	-69.56998343	48.12101313	48.14136449	48.16663852	1.886367898	2
2021_158389	2021-10-19 16:08	-69.46571154	48.2336052	-69.48220332	-69.46661727	-69.44756342	48.22327201	48.23364512	48.24387683	1.894149634	2
2021_158389	2021-10-20 04:08	-69.57413221	48.16632589	-69.59270876	-69.57414515	-69.55359273	48.15766366	48.16627944	48.17590307	1.856459779	2
2021_158389	2021-10-20 16:08	-69.58025226	48.16862468	-69.59175079	-69.58176874	-69.55733583	48.15012046	48.17056327	48.18494964	1.822613913	2
2021_158389	2021-10-21 04:08	-69.56184451	48.17262923	-69.59026642	-69.56421705	-69.52951488	48.15270052	48.17296477	48.18667581	1.792237015	2
2021_158389	2021-10-21 16:08	-69.51813348	48.17032939	-69.57064409	-69.51525696	-69.48071784	48.1541494	48.17023897	48.18763223	1.767110444	2
2021_158389	2021-10-22 04:08	-69.55363159	48.16323217	-69.58912286	-69.55120606	-69.52826695	48.15500564	48.16263696	48.17459345	1.747421714	2
2021_158389	2021-10-22 16:08	-69.5198546	48.18449167	-69.55137355	-69.52353643	-69.47252077	48.16102006	48.18431193	48.20935963	1.723607725	2
2021_158389	2021-10-23 04:08	-69.51123023	48.15928548	-69.57564702	-69.5113162	-69.446644	48.11614381	48.15937716	48.20228785	1.687230452	2
2021_158389	2021-10-23 16:08	-69.55539112	48.12392346	-69.57084939	-69.55543451	-69.54063019	48.11136006	48.12363391	48.13828863	1.641852616	2
2021_158389	2021-10-24 04:08	-69.53328917	48.17792893	-69.54643732	-69.53427107	-69.51265905	48.16552657	48.17619462	48.20022989	1.552503281	2
2021_158389	2021-10-24 16:08	-69.51331453	48.19718349	-69.56804245	-69.50919913	-69.47850806	48.16338484	48.19866557	48.22434794	1.449559347	1
2021_158389	2021-10-25 04:08	-69.57340642	48.17970153	-69.59606727	-69.57634638	-69.51419721	48.16990936	48.17978221	48.18914467	1.309956872	1
2021_158389	2021-10-25 16:08	-69.45994512	48.20819658	-69.52041228	-69.47229569	-69.35643766	48.17719085	48.20444724	48.25729273	1.069004313	1
2021_158389	2021-10-26 04:08	-68.61157618	48.64551631	-68.73621822	-68.61671663	-68.465982	48.58582084	48.64638199	48.69989129	1	1
2021_158389	2021-10-26 16:08	-67.27818449	49.04903386	-67.39343877	-67.25775126	-67.23788393	49.01585532	49.05152573	49.06037855	1	1
2021_158389	2021-10-27 04:08	-66.05991957	49.36372159	-66.18767077	-66.06655027	-65.89705748	49.28643862	49.36554176	49.43110238	1	1
2021_158389	2021-10-27 16:08	-64.66617521	49.31054088	-65.04646605	-64.61205757	-64.46238631	49.16450801	49.30875594	49.45895954	1.045096569	1
2021_158389	2021-10-28 04:08	-63.83490108	49.01916115	-64.00749528	-63.82226153	-63.49883383	48.95172546	49.03763668	49.05318046	1	1
2021_158389	2021-10-28 16:08	-62.79537975	48.51940227	-62.86800084	-62.79429934	-62.72991521	48.46722612	48.51873241	48.5746401	1.000093756	1
2021_158389	2021-10-29 04:08	-62.07074937	48.03634944	-62.21883787	-62.06655429	-61.94388784	47.88135995	48.03217446	48.20521656	1.085692856	1
2021_158389	2021-10-29 16:08	-61.55123794	47.77728679	-61.73080826	-61.56453926	-61.30151822	47.70292524	47.7779756	47.84721202	1.000093756	1
2021_158389	2021-10-30 04:08	-60.60016892	47.33216701	-60.81190134	-60.61641746	-60.28683149	47.21059893	47.33001643	47.47383547	1	1
2021_158389	2021-10-30 16:08	-59.519112	46.77925743	-59.63573266	-59.518785	-59.40259882	46.67507664	46.7723176	46.91657403	1.975810988	2
2021_158389	2021-10-31 04:08	-59.5119341	46.58991114	-59.63079323	-59.51479199	-59.37685227	46.47425097	46.58674382	46.71853884	1.297206075	1
2021_158389	2021-10-31 16:08	-59.28833953	46.34785208	-59.39360083	-59.29059158	-59.17679356	46.29893138	46.34740328	46.40147332	1.017719857	1
2021_158389	2021-11-01 04:08	-59.00838987	45.9754233	-59.19642868	-59.01674704	-58.79078167	45.83269641	45.97457533	46.12409113	1.002812676	1
2021_158389	2021-11-01 16:08	-59.07307295	45.45129788	-59.09451507	-59.07345723	-59.04866429	45.43133527	45.45135408	45.4715985	1.000750047	1
2021_158389	2021-11-02 04:08	-59.35900787	44.95432335	-59.4940599	-59.37769998	-59.13442599	44.88363206	44.95320947	45.03273323	1.004125258	1
2021_158389	2021-11-02 16:08	-59.55633627	44.48753258	-59.7088416	-59.57865624	-59.29271033	44.41196266	44.48721428	44.56643901	1.2432027	1
2021_158389	2021-11-03 04:08	-59.20117682	44.22253634	-59.39128705	-59.19977333	-59.02287551	44.09925177	44.22643058	44.32350723	1.352334521	1
2021_158389	2021-11-03 16:08	-59.21229975	44.01624821	-59.3555652	-59.2099077	-59.08290588	43.92928478	44.01355933	44.11976995	1.252015751	1
2021_158389	2021-11-04 04:08	-59.72371366	43.5969936	-59.78540442	-59.7290601	-59.62973827	43.56700647	43.59558364	43.63370304	1.395555972	1
2021_197177	2021-10-04 18:09	-69.35441626	48.19695606	-69.36823201	-69.35433992	-69.34026032	48.16484399	48.20293686	48.21826754	1.543971498	2
2021_197177	2021-10-05 06:09	-69.42906909	48.12634176	-69.49305058	-69.42356851	-69.40831171	48.0981088	48.12715796	48.1405292	1.654603413	2
2021_197177	2021-10-05 18:09	-69.48908082	48.15981349	-69.50146563	-69.48952835	-69.47558747	48.15410107	48.15975639	48.16610407	1.723420214	2
2021_197177	2021-10-06 06:09	-69.53038223	48.11487462	-69.54180918	-69.53029814	-69.51933145	48.08874611	48.11132399	48.14266539	1.773485843	2
2021_197177	2021-10-06 18:09	-69.57211776	48.11608682	-69.59517622	-69.571455	-69.54956998	48.10467728	48.11398444	48.14187667	1.80911307	2
2021_197177	2021-10-07 06:09	-69.46268071	48.15735116	-69.50131839	-69.45906653	-69.42813384	48.1413681	48.15806393	48.1698386	1.851021939	2
2021_197177	2021-10-07 18:09	-69.57071212	48.1171786	-69.59993591	-69.56675598	-69.54761073	48.10181301	48.11994041	48.12884203	1.861991374	2
2021_197177	2021-10-08 06:09	-69.56649635	48.11290226	-69.58156746	-69.56616219	-69.55344105	48.08787344	48.11374748	48.13243535	1.875117195	2
2021_197177	2021-10-08 18:09	-69.53855214	48.20007297	-69.5647575	-69.53940273	-69.49771092	48.13634805	48.20152195	48.23038114	1.902587662	2
2021_197177	2021-10-09 06:09	-69.59388871	48.07205516	-69.60871471	-69.59437705	-69.57740077	48.06226934	48.06995568	48.09786923	1.891055691	2
2021_197177	2021-10-09 18:09	-69.53158365	48.17576288	-69.57279174	-69.53012535	-69.49884612	48.15021501	48.1754112	48.20257284	1.803300206	2
2021_197177	2021-10-10 06:09	-69.3552653	48.22523724	-69.37606847	-69.35563834	-69.33229315	48.19859784	48.22691611	48.23663663	1.724357772	2
2021_197177	2021-10-10 18:09	-69.39020265	48.16658547	-69.41677008	-69.39505934	-69.33324846	48.15521523	48.16547517	48.18548473	1.547159197	2
2021_197177	2021-10-11 06:09	-69.10463932	48.41471185	-69.21902023	-69.10782256	-68.97222971	48.33996064	48.41123316	48.50400508	1.005625352	1
2021_197177	2021-10-11 18:09	-68.35134513	48.85646196	-68.53935003	-68.36511246	-68.13423502	48.76013842	48.85684052	48.9856915	1.000281268	1
2021_197177	2021-10-12 06:09	-67.23746273	49.10029953	-67.47441427	-67.23798741	-67.0152478	49.08709137	49.10016616	49.11426067	1.216857304	1
2021_197177	2021-10-12 18:09	-66.71159369	49.21824845	-66.84879942	-66.7164992	-66.50464142	49.20398792	49.21706704	49.24365365	1.014438402	1
2021_197177	2021-10-13 06:09	-65.85991357	49.29194294	-66.04364806	-65.86360154	-65.66132525	49.20097986	49.29151061	49.38618606	1.000093756	1
2021_197177	2021-10-13 18:09	-64.80110938	49.22127904	-64.85692878	-64.79916745	-64.74892819	49.19328225	49.22164976	49.2474264	1	1
2021_197177	2021-10-14 06:09	-63.98696549	48.80875464	-64.00700861	-63.98706163	-63.96658693	48.797651	48.80877077	48.81944712	1	1
2021_197177	2021-10-14 18:09	-63.24853431	48.04638705	-63.31087471	-63.24861342	-63.1866684	47.99634315	48.04520872	48.10180382	1.999812488	2
2021_197177	2021-10-15 06:09	-63.349861	47.86086833	-63.41177615	-63.34990741	-63.28863698	47.80838397	47.86038557	47.9169525	1.92640165	2
2021_197177	2021-10-15 18:09	-63.33692095	47.74684929	-63.44898355	-63.34494586	-63.1762001	47.6747982	47.74714069	47.81766961	1.888055503	2
2021_197177	2021-10-16 06:09	-62.65349797	47.6658351	-63.28626959	-62.60439309	-62.58710458	47.65533659	47.66607697	47.67519117	1.930433152	2
2021_197177	2021-10-16 18:09	-62.37762181	47.58110988	-62.45919277	-62.38371158	-62.27893577	47.54588731	47.5827238	47.60889166	1.958278642	2
2021_197177	2021-10-17 06:09	-62.45774556	47.64189424	-62.49769814	-62.45854911	-62.4130047	47.6129204	47.64286692	47.66351575	1.894524658	2
2021_197181	2021-09-29 14:31	-69.24853554	48.3992989	-69.30409644	-69.24371842	-69.23118313	48.3961254	48.39929642	48.40247296	1.634914682	2
2021_197181	2021-09-30 02:31	-69.57037319	48.21809672	-69.60864839	-69.5661318	-69.53560308	48.14388525	48.2250788	48.23072584	1.821676355	2
2021_197181	2021-09-30 14:31	-69.55851683	48.15510404	-69.57704993	-69.55713647	-69.54844007	48.14926474	48.15473796	48.16400341	1.858053628	2
2021_197181	2021-10-01 02:31	-69.62364132	48.21876379	-69.64504617	-69.62731965	-69.58454554	48.18647601	48.22159058	48.23774929	1.866491656	2
2021_197181	2021-10-01 14:31	-69.59010294	48.17029968	-69.60128651	-69.59049564	-69.57656614	48.16497423	48.16954343	48.18096359	1.85664729	2
2021_197181	2021-10-02 02:31	-69.52972971	48.1405847	-69.62150123	-69.53275722	-69.44135835	48.10355424	48.13879957	48.18762751	1.872492031	2
2021_197181	2021-10-02 14:31	-69.55860461	48.13566635	-69.63190637	-69.54869111	-69.53832582	48.12517552	48.13549879	48.14686608	1.891711982	2
2021_197181	2021-10-03 02:31	-69.43133013	48.16305327	-69.50473073	-69.42678725	-69.38218899	48.13903555	48.16368909	48.18375891	1.912150759	2
2021_197181	2021-10-03 14:31	-69.62091429	48.17278976	-69.68074449	-69.62449863	-69.54011119	48.1220497	48.17506674	48.21220956	1.912338271	2
2021_197181	2021-10-04 02:31	-69.83322139	48.15178582	-70.14762397	-69.84145585	-69.43081848	48.03421849	48.14721014	48.29385253	1.963810238	2
2021_197181	2021-10-04 14:31	-69.61385926	48.23515339	-69.75122462	-69.61283982	-69.47037964	48.16173399	48.23753769	48.29285663	1.944309019	2
2021_197181	2021-10-05 02:31	-69.32058177	48.17225145	-69.38207349	-69.31866319	-69.26786796	48.13140128	48.16952647	48.22766712	1.958091131	2
2021_197181	2021-10-05 14:31	-69.41783523	48.16417143	-69.45937609	-69.41747377	-69.37762487	48.12299848	48.16540531	48.19876004	1.914963435	2
2021_197181	2021-10-06 02:31	-69.56186425	48.16640439	-69.65009653	-69.57335717	-69.4070576	48.11962136	48.16641708	48.21352969	1.903243953	2
2021_197181	2021-10-06 14:31	-69.53478839	48.16848234	-69.59332456	-69.5350826	-69.47313045	48.13084437	48.16844311	48.20628887	1.884211513	2
2021_197181	2021-10-07 02:31	-69.65956185	48.16640326	-69.70576454	-69.65670172	-69.62983617	48.14296562	48.16485078	48.19863573	1.879148697	2
2021_197181	2021-10-07 14:31	-69.55546394	48.1622337	-69.61116901	-69.54811314	-69.52656918	48.13085987	48.1634476	48.19314287	1.8528033	2
2021_197181	2021-10-08 02:31	-69.56867895	48.08344968	-69.61105811	-69.5682938	-69.53135622	48.05765812	48.07789183	48.13079156	1.823738984	2
2021_197181	2021-10-08 14:31	-69.58178715	48.1607159	-69.67688947	-69.5704347	-69.53882584	48.13610194	48.16035025	48.18798923	1.754734671	2
2021_197181	2021-10-09 02:31	-69.63940584	48.18783108	-69.9770042	-69.64333626	-69.27943341	47.94044555	48.18767577	48.43256338	1.698668667	2
2021_197181	2021-10-09 14:31	-69.63486492	48.30674118	-69.83121706	-69.66240821	-69.31993082	48.13803033	48.29042347	48.56523757	1.437746109	1
2021_197181	2021-10-10 02:31	-69.45887839	48.66581296	-69.55468948	-69.46162971	-69.35530366	48.60324584	48.66871043	48.71321685	1.360022501	1
2021_197181	2021-10-10 14:31	-69.17797481	48.99983219	-69.75755337	-69.19797262	-68.42268868	48.68385141	49.04314047	49.19040696	1.789424339	2
2021_197181	2021-10-11 02:31	-69.04656174	48.97523423	-69.94895023	-69.12752257	-67.24343199	48.77898544	48.91542228	49.61219968	1.769548097	2
2021_197182	2021-09-29 15:35	-69.22982276	48.43831539	-69.2470991	-69.2301849	-69.21109165	48.42602487	48.43575894	48.46482377	1.103318957	1
2021_197182	2021-09-30 03:35	-68.70236078	48.751254	-68.81217817	-68.67881098	-68.63333229	48.73229866	48.74848267	48.77615279	1.000562535	1
2021_197182	2021-09-30 15:35	-67.69971617	49.10838426	-67.75301117	-67.70254519	-67.64059314	49.07872299	49.09818823	49.14942456	1.016126008	1
2021_197182	2021-10-01 03:35	-67.18830873	49.46038261	-67.27295397	-67.18369374	-67.10417348	49.44685089	49.46048318	49.47278411	1.03712732	1
2021_197182	2021-10-01 15:35	-66.81885167	49.76449247	-66.86794626	-66.81637415	-66.78617305	49.7119129	49.76827766	49.79657124	1.272923308	1
2021_197182	2021-10-02 03:35	-66.76240989	49.87103573	-66.77904641	-66.76312674	-66.74159506	49.86594591	49.87104909	49.87598979	1.234108382	1
2021_197182	2021-10-02 15:35	-66.4538869	50.07448006	-66.4736115	-66.4537384	-66.43466218	50.04627431	50.07952033	50.08823665	1.25023439	1
2021_197182	2021-10-03 03:35	-65.50792429	49.97950794	-65.74310207	-65.49733707	-65.27620049	49.97008338	49.97825826	49.99564849	1.629289331	2
2021_197182	2021-10-03 15:35	-65.25235819	50.04707692	-65.73108866	-65.20548049	-65.14678997	50.02453826	50.03870398	50.10659341	1.66735421	2
2021_197182	2021-10-04 03:35	-64.71360429	49.86731169	-64.73642875	-64.71301851	-64.69425986	49.85375924	49.86569078	49.88705307	1.954528408	2
2021_197182	2021-10-04 15:35	-64.72235338	49.86149389	-64.73891607	-64.72219795	-64.70653023	49.8540779	49.86148887	49.86902815	1.903806488	2
2021_197182	2021-10-05 03:35	-64.69652889	49.80463396	-64.73954389	-64.69460592	-64.66186729	49.779529	49.80573434	49.8310047	1.872023251	2
2021_197182	2021-10-05 15:35	-64.58229348	49.34821166	-64.6146204	-64.58268356	-64.55261238	49.33540331	49.34810583	49.36154339	1.99728108	2
2021_197182	2021-10-06 03:35	-64.61600402	49.33027372	-64.65288264	-64.61450027	-64.58042686	49.32061271	49.33001006	49.34159327	1.981998875	2
2021_197182	2021-10-06 15:35	-64.24289501	49.68592916	-64.2524721	-64.24298899	-64.23286518	49.67640923	49.68583104	49.69575586	1.991280705	2
2021_197182	2021-10-07 03:35	-64.23400753	49.66334421	-64.35164849	-64.21981406	-64.18228962	49.6494379	49.66373344	49.6741602	1.742546409	2
2021_197182	2021-10-07 15:35	-64.62929822	49.73117406	-64.67338846	-64.62854449	-64.59057983	49.71254006	49.72934382	49.76448436	1.401368836	1
2021_197182	2021-10-08 03:35	-65.21401188	50.06857411	-65.24547891	-65.21429833	-65.17994637	50.02648884	50.06946294	50.10571957	1.997749859	2
2021_197182	2021-10-08 15:35	-65.26621752	49.89968672	-65.46771639	-65.3709673	-64.99221719	49.77524873	49.94421694	49.97564539	1.964185262	2
2021_197182	2021-10-09 03:35	-65.42884265	49.81685316	-65.44847803	-65.43294454	-65.38172526	49.80666432	49.81713466	49.82548326	1.922088881	2
2021_197182	2021-10-09 15:35	-65.53082743	49.78474872	-65.55499445	-65.52958284	-65.51196679	49.75845567	49.78544917	49.80401582	1.873429589	2
2021_197182	2021-10-10 03:35	-65.63824524	49.74999271	-65.65928118	-65.63777753	-65.61899609	49.73947723	49.74959579	49.76326023	1.849053066	2
2021_197182	2021-10-10 15:35	-65.38466864	49.7346339	-65.40276599	-65.38458786	-65.36733143	49.72025135	49.73472775	49.7478512	1.780142509	2
2021_197182	2021-10-11 03:35	-65.14023711	49.81738282	-65.38642812	-65.21546298	-64.85954751	49.80454748	49.8175317	49.82959332	1.744515282	2
2021_197182	2021-10-11 15:35	-64.84155165	49.82130388	-64.85824397	-64.84556154	-64.77213617	49.8153057	49.82097255	49.82914665	1.600037502	2
2021_197182	2021-10-12 03:35	-64.32955384	49.70876176	-64.34963217	-64.32939888	-64.30993721	49.69958735	49.70796793	49.72162261	1.677198575	2
2021_197182	2021-10-12 15:35	-64.17963783	49.6115001	-64.21423855	-64.17779088	-64.1534774	49.59429873	49.61133646	49.62963121	1.647571723	2
2021_197182	2021-10-13 03:35	-63.96572981	49.5452447	-64.02377071	-63.96380052	-63.91110225	49.50299082	49.54603806	49.58746262	1.677667354	2
2021_197182	2021-10-13 15:35	-63.86125903	49.52119707	-63.98619655	-63.84677809	-63.78654853	49.4546904	49.52498082	49.57426705	1.683948997	2
2021_197182	2021-10-14 03:35	-64.1597658	49.46345513	-64.17427243	-64.15968649	-64.14603041	49.45832505	49.46349895	49.46826354	1.564410276	2
2021_197182	2021-10-14 15:35	-64.88082966	49.41349586	-64.94756721	-64.88824629	-64.77648578	49.34004697	49.39488313	49.50093159	1.983311457	2
2021_197182	2021-10-15 03:35	-64.89594014	49.33060914	-64.91314376	-64.89629402	-64.87625417	49.32299208	49.33074503	49.33749632	1.984249016	2
2021_197182	2021-10-15 15:35	-65.76092462	49.93300186	-65.77125356	-65.76094169	-65.75033429	49.92873919	49.93301896	49.93712334	1.999906244	2
2021_197182	2021-10-16 03:35	-66.01912209	50.01490964	-66.0955008	-66.02316272	-65.92824872	49.93465553	50.0255199	50.03828476	1.820926308	2
2021_197182	2021-10-16 15:35	-66.92440908	49.83946366	-66.96017563	-66.92310716	-66.89600614	49.82296832	49.83853667	49.85673697	1.998312395	2
2021_197182	2021-10-17 03:35	-66.70615599	49.67450075	-66.96072778	-66.69420323	-66.42405998	49.50657659	49.69297766	49.77446614	1.68976186	2
2021_197182	2021-10-17 15:35	-66.2696925	49.30283022	-66.28723744	-66.26945388	-66.25412258	49.24673692	49.31332898	49.32967455	1.991186949	2
2021_197182	2021-10-18 03:35	-66.13258032	49.40439566	-66.21251318	-66.11819764	-66.09107483	49.38775565	49.40565825	49.41744881	1.895462216	2
2021_197182	2021-10-18 15:35	-66.05083931	49.3857394	-66.06601505	-66.05062523	-66.03697899	49.37474355	49.38637133	49.39308418	1.780142509	2
2021_197182	2021-10-19 03:35	-65.71262383	49.43890324	-65.74406317	-65.71806075	-65.64638687	49.42737695	49.43924123	49.44855024	1.710013126	2
2021_197182	2021-10-19 15:35	-65.53388949	49.42768708	-65.61330114	-65.53245165	-65.45112947	49.39230748	49.42744935	49.46453219	1.641196325	2
2021_197182	2021-10-20 03:35	-65.01244986	49.3348661	-65.25039159	-64.98744664	-64.88363178	49.32099599	49.33349317	49.35912404	1.770860679	2
2021_197182	2021-10-20 15:35	-64.73403928	49.41222344	-65.00798399	-64.73334942	-64.44699989	49.26121265	49.41031399	49.57116881	1.832177011	2
2021_197182	2021-10-21 03:35	-64.6738596	49.6714676	-64.71446172	-64.6717358	-64.63345622	49.6325222	49.67544139	49.71201415	1.839114945	2
2021_197182	2021-10-21 15:35	-64.27787352	49.48878711	-64.40374762	-64.27166966	-64.18162064	49.42604575	49.48627999	49.56229417	1.059066192	1
2021_197182	2021-10-22 03:35	-63.80560911	49.17695898	-63.91617387	-63.80521274	-63.69517581	49.09912162	49.17641434	49.25551346	1.081380086	1
2021_197182	2021-10-22 15:35	-63.60021571	48.86320682	-63.80775672	-63.6035083	-63.36458921	48.6937032	48.86686635	49.00935352	1.317176074	1
2021_197182	2021-10-23 03:35	-63.69559084	48.55052096	-63.74848951	-63.69478356	-63.64293553	48.52098244	48.55003956	48.58342494	1.709169323	2
2021_197182	2021-10-23 15:35	-63.65699655	48.50789762	-63.67968264	-63.65651112	-63.63793529	48.4958225	48.50718608	48.52424393	1.704575286	2
2021_197182	2021-10-24 03:35	-63.50281962	48.49165833	-63.52332417	-63.50453142	-63.47171174	48.42749456	48.49996406	48.51208595	1.693418339	2
2021_197182	2021-10-24 15:35	-63.2886922	48.56850051	-63.3252113	-63.28891545	-63.25478323	48.54693767	48.56884632	48.58814597	1.716013501	2
2021_197182	2021-10-25 03:35	-63.19583184	48.58903598	-63.23302993	-63.19577561	-63.15932089	48.57387104	48.58865912	48.60666018	1.718544909	2
2021_197194	2021-10-21 21:19	-69.59726143	48.17541918	-69.61060488	-69.59847272	-69.57685767	48.14992364	48.17691802	48.19046066	1.636414776	2
2021_197194	2021-10-22 09:19	-69.5793236	48.17387897	-69.90500752	-69.57974608	-69.25751653	47.98189031	48.17342256	48.36826266	1.819801238	2
2021_197194	2021-10-22 21:19	-69.5612698	48.17245484	-69.59684536	-69.5604644	-69.53077087	48.15127475	48.17210263	48.19457142	1.865179074	2
2021_197194	2021-10-23 09:19	-69.55398855	48.14917225	-69.88274363	-69.55382658	-69.22357345	47.95685724	48.14969873	48.33622301	1.900337521	2
2021_197194	2021-10-23 21:19	-69.55174196	48.12554227	-69.56232653	-69.55137076	-69.54364771	48.11991239	48.12584185	48.12935672	1.884211513	2
2021_197194	2021-10-24 09:19	-69.57273694	48.14116513	-69.86922081	-69.57174403	-69.29279787	47.96424228	48.14220188	48.31549784	1.865085318	2
2021_197194	2021-10-24 21:19	-69.62338144	48.11508313	-69.64708347	-69.62275482	-69.60027507	48.096208	48.11532829	48.13316519	1.78192387	2
2021_197194	2021-10-25 09:19	-69.68903293	48.04603418	-69.99700669	-69.69073052	-69.35062934	47.8677527	48.04636099	48.22599094	1.682448903	2
2021_197194	2021-10-25 21:19	-69.55701625	48.16005938	-69.58459208	-69.55483366	-69.54495928	48.15212745	48.1604287	48.16576717	1.16576036	1
2021_197194	2021-10-26 09:19	-68.96918789	48.48707662	-69.17935602	-68.96951275	-68.76027766	48.36506924	48.48609456	48.61047746	1.000281268	1
2021_197194	2021-10-26 21:19	-68.11354165	48.86024522	-68.16334468	-68.10669259	-68.09429909	48.83754282	48.8618615	48.87222757	1.000187512	1
2021_197194	2021-10-27 09:19	-67.18809961	49.10161244	-67.41323396	-67.18694603	-66.96884226	49.03970061	49.09417417	49.20354313	1	1
2021_197194	2021-10-27 21:19	-66.02162966	49.29643543	-66.0812656	-66.02453325	-65.87651533	49.27211735	49.29693039	49.31670435	1	1
2021_197194	2021-10-28 09:19	-64.72585072	49.19996246	-64.94439114	-64.7273002	-64.50537739	49.07515833	49.20053715	49.32305706	1.000093756	1
2021_197194	2021-10-28 21:19	-63.55644821	48.98670629	-63.61484864	-63.54880254	-63.52819332	48.9712384	48.98499239	49.01293149	1.013688356	1
2021_197194	2021-10-29 09:19	-62.78285278	48.83295073	-63.04754596	-62.7810775	-62.54441426	48.63518736	48.85466012	48.89742083	1.009188074	1
2021_197194	2021-10-29 21:19	-62.1986162	48.21319463	-62.22758589	-62.19857052	-62.17242396	48.19900395	48.21322169	48.22668964	1.094974686	1
2021_197194	2021-10-30 09:19	-61.48955824	48.02764105	-61.71566216	-61.49128154	-61.2546784	47.89344534	48.02890975	48.15917952	1.016876055	1
2021_197194	2021-10-30 21:19	-60.81835675	47.8829929	-60.82999476	-60.81825966	-60.80719855	47.87557705	47.88287982	47.89117525	1.013969623	1
2021_197194	2021-10-31 09:19	-60.51872454	47.5347291	-60.61834926	-60.52350381	-60.38715499	47.38004068	47.54188153	47.65183618	1.000656291	1
2021_197194	2021-10-31 21:19	-60.30625407	47.02319596	-60.32928737	-60.30704371	-60.27954448	46.97465129	47.03039657	47.06113423	1	1
2021_197194	2021-11-01 09:19	-59.57117179	46.56612211	-59.78088768	-59.57061307	-59.36299474	46.43806657	46.5660896	46.69490273	1	1
2021_197194	2021-11-01 21:19	-58.86889378	46.04768122	-58.90681014	-58.87233545	-58.83302498	46.03945071	46.0475809	46.05641908	1.000187512	1
2021_197194	2021-11-02 09:19	-58.75881576	45.35541678	-58.9631384	-58.75782121	-58.56358515	45.21156021	45.35332684	45.51053161	1.002812676	1
2021_197194	2021-11-02 21:19	-59.04249591	44.64318105	-59.06568207	-59.04295221	-59.01400041	44.62741983	44.64276542	44.6610678	1.365647853	1
2021_197194	2021-11-03 09:19	-59.23655342	44.35795346	-59.38061015	-59.23031079	-59.12739515	44.26649293	44.35751774	44.45048487	1.096099756	1
2021_197194	2021-11-03 21:19	-59.74971427	44.13812412	-59.76783715	-59.75038852	-59.72598539	44.12690113	44.13783555	44.15046916	1.038814926	1
2021_197194	2021-11-04 09:19	-60.31520968	43.93876022	-60.72129434	-60.29690589	-60.0447029	43.74132796	43.94380318	44.09407871	1.202325145	1
2021_197194	2021-11-04 21:19	-60.78997695	43.79390094	-60.90203324	-60.79870516	-60.65080584	43.71511843	43.79051439	43.89215599	1.354584662	1
2021_197196	2021-10-22 22:13	-69.55897982	48.12877745	-69.59052801	-69.55462736	-69.51983928	48.12304721	48.12897632	48.13361199	1.354303394	1
2021_197196	2021-10-23 10:13	-69.48757811	48.17321454	-69.58492999	-69.47974413	-69.42862183	48.07992644	48.15511436	48.36321842	1.376523533	1
2021_197196	2021-10-23 22:13	-69.44464118	48.16744672	-69.45833948	-69.4440556	-69.43474555	48.16129212	48.16750226	48.17323442	1.320176261	1
2021_197196	2021-10-24 10:13	-69.17238279	48.3857248	-69.31256917	-69.16911865	-69.05345503	48.29939548	48.3838162	48.47779968	1.19951247	1
2021_197196	2021-10-24 22:13	-68.92739477	48.51009552	-68.97534556	-68.92205601	-68.9131581	48.50554777	48.50989082	48.51614486	1.053909619	1
2021_197196	2021-10-25 10:13	-68.43978711	48.6900522	-68.56632026	-68.43951666	-68.31428452	48.55170405	48.69080573	48.81992606	1.011250703	1
2021_197196	2021-10-25 22:13	-67.77045202	49.00993838	-67.8092303	-67.77107317	-67.72791226	48.99581319	49.00963449	49.02533733	1.072379524	1
2021_197196	2021-10-26 10:13	-67.33543376	49.12393245	-67.57105353	-67.33259184	-67.02963912	49.03405346	49.12425345	49.21252221	1.004781549	1
2021_197196	2021-10-26 22:13	-66.4033257	49.31132716	-66.92805818	-66.33424391	-66.29485072	49.2856538	49.31072106	49.34116712	1.000093756	1
2021_197196	2021-10-27 10:13	-65.41179868	49.37329592	-65.90740047	-65.36888095	-65.10604778	49.2147311	49.38761694	49.47044006	1.00159385	1
2021_197196	2021-10-27 22:13	-64.15468987	49.37511564	-64.1990944	-64.14828573	-64.13879712	49.36525472	49.37431775	49.38974101	1.992124508	2
2021_197196	2021-10-28 10:13	-63.86368276	49.55948224	-64.04781029	-63.83147036	-63.79782824	49.46789854	49.57516267	49.59985851	1.982092631	2
2021_197196	2021-10-28 22:13	-63.64865338	49.5114512	-63.72997554	-63.64501489	-63.59275745	49.48180106	49.51298568	49.5405596	1.975342209	2
2021_197196	2021-10-29 10:13	-63.88967495	49.12272132	-64.09814494	-63.87560853	-63.78791746	49.05129544	49.11701771	49.22147979	1.999156197	2
2021_197196	2021-10-29 22:13	-64.08865429	49.30929913	-64.12623836	-64.09976062	-63.98986553	49.27672239	49.30889251	49.34467792	1.981623851	2
2021_197196	2021-10-30 10:13	-63.83434383	49.29265583	-63.91543403	-63.83837956	-63.72481143	49.23306473	49.29127382	49.36127727	1.87296081	2
2021_197196	2021-10-30 22:13	-64.06491543	49.45842899	-64.08685985	-64.06638587	-64.04373401	49.40960322	49.45969168	49.50227522	1.055128446	1
2021_197196	2021-10-31 10:13	-65.07038427	49.75967099	-65.39714714	-64.9213997	-64.63541878	49.74111612	49.75928033	49.77884841	1.526532908	2
2021_197196	2021-10-31 22:13	-65.32004895	49.85465341	-65.34599388	-65.3176975	-65.3039002	49.84600346	49.85478365	49.86270391	1.513407088	2
2021_197196	2021-11-01 10:13	-65.82789048	50.06735148	-65.87452794	-65.826107	-65.79586693	50.02735207	50.07227496	50.09014363	1.93455841	2
2021_197196	2021-11-01 22:13	-65.78148491	50.06188507	-65.83818133	-65.78037113	-65.7159943	50.04729045	50.06121551	50.07741483	1.748171761	2
2021_197196	2021-11-02 10:13	-65.51101876	49.88938275	-65.56518851	-65.51175615	-65.4500953	49.81947194	49.90272615	49.9541742	1.603787737	2
2021_197196	2021-11-02 22:13	-65.03067462	49.73401724	-65.04149012	-65.03085709	-65.01847446	49.71538899	49.7342226	49.75132114	1.83808363	2
2021_197196	2021-11-03 10:13	-64.95922299	49.72178775	-65.03720222	-64.95823892	-64.88655627	49.67021108	49.71978073	49.78665933	1.782017626	2
2021_197196	2021-11-03 22:13	-64.85825445	49.74860793	-64.87766089	-64.85636066	-64.84272805	49.74114666	49.74846075	49.75690903	1.717701106	2
2021_197196	2021-11-04 10:13	-64.82535499	49.67093633	-65.18368274	-64.83142924	-64.44561247	49.4959489	49.6716904	49.84324935	1.621695106	2
2021_197196	2021-11-04 22:13	-64.55653195	49.56550015	-64.62143976	-64.55690878	-64.48963419	49.52287295	49.56181649	49.63237962	1.37136696	1
2021_197196	2021-11-05 10:13	-63.67717112	49.45434699	-64.18397303	-63.52200684	-63.42983814	49.37463783	49.48326051	49.51563678	1.942340146	2
2021_197196	2021-11-05 22:13	-63.89339013	49.31310295	-63.92381672	-63.89302605	-63.86601948	49.29277406	49.31299192	49.33445567	1.928839302	2
2021_197196	2021-11-06 10:13	-63.97011979	49.28577127	-64.00692837	-63.97457052	-63.90408399	49.25655884	49.28652135	49.30951684	1.873898369	2
2021_197198	2021-10-21 22:48	-69.52772246	48.18024099	-69.5366819	-69.52969098	-69.51171921	48.16697515	48.17761044	48.19876823	1.548003	2
2021_197198	2021-10-22 10:48	-69.56729759	48.13801563	-69.64886523	-69.56175271	-69.50458322	48.05841991	48.14833925	48.18551219	1.672604538	2
2021_197198	2021-10-22 22:48	-69.55878771	48.12966171	-69.66983432	-69.55468779	-69.49620427	48.08760595	48.13186501	48.15479904	1.754828427	2
2021_197198	2021-10-23 10:48	-69.57023962	48.12718406	-69.60482763	-69.56973661	-69.53680397	48.09699019	48.12718565	48.15819512	1.823176449	2
2021_197198	2021-10-23 22:48	-69.60731228	48.11692798	-69.63228676	-69.61321897	-69.56307532	48.10365291	48.11649036	48.13296788	1.889836865	2
2021_197198	2021-10-24 10:48	-69.54468897	48.31491915	-69.64306882	-69.543488	-69.44536382	48.15641714	48.32829334	48.39876326	1.968310519	2
2021_197198	2021-10-24 22:48	-69.51677035	48.12942077	-69.56193671	-69.50961383	-69.49253368	48.10261859	48.13008372	48.15330853	1.953309582	2
2021_197198	2021-10-25 10:48	-69.4848842	48.15928492	-69.53076641	-69.48001547	-69.46374833	48.12634763	48.1613363	48.17698189	1.899587474	2
2021_197198	2021-10-25 22:48	-69.59217996	48.10810491	-69.598277	-69.59331847	-69.57672722	48.10394782	48.10800141	48.11279802	1.852897056	2
2021_197202	2021-11-19 21:42	-69.2252676	48.37713818	-69.23969923	-69.22467419	-69.21437827	48.37256736	48.37708953	48.38202606	1.15919745	1
2021_197202	2021-11-20 09:42	-69.11346282	48.52425609	-69.28835995	-69.11762819	-68.91963762	48.40568793	48.52583162	48.63551589	1.079317457	1
2021_197202	2021-11-20 21:42	-68.61369173	48.70356142	-68.62713913	-68.61423442	-68.59770548	48.69327252	48.70266824	48.71809148	1.000843803	1
2021_197202	2021-11-21 09:42	-67.67644081	48.93677705	-67.95788224	-67.64269468	-67.53423181	48.86669735	48.93924422	48.99621253	1.000750047	1
2021_197202	2021-11-21 21:42	-66.93394222	49.24874287	-66.94507471	-66.93286483	-66.92537969	49.24315894	49.24891839	49.25330556	1.000937559	1
2021_197202	2021-11-22 09:42	-66.32748439	49.71514483	-66.63330629	-66.37880944	-65.77681408	49.54906615	49.69399993	49.94154216	1.162385149	1
2021_197202	2021-11-22 21:42	-65.85285072	50.0408259	-65.88637258	-65.85303889	-65.81249435	50.03380445	50.04074304	50.04860845	1.090005625	1
2021_197202	2021-11-23 09:42	-65.0264604	50.18902041	-65.25824693	-65.02394428	-64.80304577	50.05827114	50.18951048	50.31425403	1.000562535	1
2021_197202	2021-11-23 21:42	-63.91313385	50.03897591	-64.01725416	-63.88545586	-63.85677576	50.03326375	50.03903829	50.04417959	1	1
2021_197202	2021-11-24 09:42	-62.58066799	49.4631633	-62.82056855	-62.5800667	-62.34889779	49.33029965	49.46293427	49.59666083	1	1
2021_197202	2021-11-24 21:42	-61.15055627	48.67908705	-61.17029913	-61.15073908	-61.13039219	48.66218356	48.67916312	48.69572702	2	2
2021_197202	2021-11-25 09:42	-61.03338521	48.3495981	-61.05424873	-61.03359088	-61.01083387	48.33496396	48.34736024	48.37620349	1.995312207	2
2021_197202	2021-11-25 21:42	-60.84200011	48.36767373	-60.86504219	-60.8421503	-60.81676372	48.35816283	48.3677936	48.37659053	1.95471592	2
2021_197202	2021-11-26 09:42	-60.64170936	48.37502271	-60.96081476	-60.63486555	-60.36468811	48.19811027	48.3762226	48.54962511	1.96624789	2
2021_197202	2021-11-26 21:42	-60.77026113	48.40667063	-60.79685693	-60.7689572	-60.75066304	48.3831622	48.40861963	48.41964537	1.9384024	2
2021_197202	2021-11-27 09:42	-60.79553143	48.33980009	-61.12830254	-60.79589703	-60.45825312	48.1360404	48.34045778	48.53532802	1.921713857	2
2021_197202	2021-11-27 21:42	-60.7946638	48.24372343	-60.80431125	-60.7946357	-60.78435836	48.23898146	48.24392087	48.24729506	1.857491093	2
2021_197202	2021-11-28 09:42	-60.55896427	47.92909515	-60.87510167	-60.53667529	-60.34291026	47.8181908	47.9220419	48.07798656	1.991374461	2
2021_197202	2021-11-28 21:42	-60.62238917	47.98429112	-60.64748575	-60.62241472	-60.59665484	47.96067682	47.98407737	48.0083626	1.971216951	2
2021_197202	2021-11-29 09:42	-60.57145608	47.89607827	-60.80575566	-60.565872	-60.36341415	47.75801473	47.88821558	48.06795394	1.96287268	2
2021_197202	2021-11-29 21:42	-60.53162403	47.9545732	-60.54802126	-60.53166389	-60.51530199	47.94400215	47.95509145	47.96228343	1.938964935	2
2021_197202	2021-11-30 09:42	-60.48203968	47.9058879	-60.63414232	-60.47961182	-60.34172416	47.83904544	47.90281131	47.99106608	1.924995312	2
2021_197202	2021-11-30 21:42	-60.50788877	48.11340541	-60.53682628	-60.50950962	-60.48635943	48.10783663	48.113252	48.11941564	1.868179261	2
