# Supplementary material for: Migratory movements of fin whales from the Gulf of St. Lawrence challenge our understanding of the Northwest Atlantic stock structure
Source: Sci Rep. 2024 May 20;14:11472. doi: 10.1038/s41598-024-62173-1 (PMC11106244; doi:10.1038/s41598-024-62173-1)
Supplement: Supplementary file 3 — Supplementary Information 3. [file 41598_2024_62173_MOESM3_ESM.csv]

id	date	lon	lat	lon.025	lon.5	lon.975	lat.025	lat.5	lat.975	b	b.5
2015_141345	2015-08-10 01:59	-63.3024527	49.93360556	-63.356114	-63.30323515	-63.21106356	49.92951775	49.93374799	49.93668089	1.582411401	2
2015_141345	2015-08-10 13:59	-63.28951935	49.93894792	-63.33096988	-63.29571859	-63.24535478	49.92807711	49.93925775	49.94841024	1.810706919	2
2015_141345	2015-08-11 01:59	-63.43971542	49.94405983	-63.48173832	-63.44003055	-63.39250795	49.93000421	49.94418579	49.95768143	1.885992875	2
2015_141345	2015-08-11 13:59	-63.4916087	49.95716495	-63.50318257	-63.49245175	-63.47464487	49.9436564	49.9550906	49.97801647	1.940465029	2
2015_141345	2015-08-12 01:59	-63.23161255	49.90718315	-63.27415771	-63.23237329	-63.18636578	49.88764462	49.9070513	49.92722308	1.993249578	2
2015_141345	2015-08-12 13:59	-63.50616634	50.04281988	-63.53148303	-63.51488488	-63.45566774	50.02102578	50.04357017	50.05856905	1.995218451	2
2015_141345	2015-08-13 01:59	-63.34417916	49.96155362	-63.36611291	-63.34652611	-63.31347334	49.93028598	49.96408953	49.97941527	1.969716857	2
2015_141345	2015-08-13 13:59	-63.40997784	49.95967132	-63.46743568	-63.41310364	-63.3436041	49.92885569	49.95816917	50.00089951	1.943746484	2
2015_141345	2015-08-14 01:59	-63.44977922	49.90458348	-63.46619197	-63.45059814	-63.42787752	49.89292462	49.90458379	49.9165055	1.941402588	2
2015_141345	2015-08-14 13:59	-63.27561629	49.93173911	-63.30154974	-63.27689424	-63.24545998	49.9175977	49.93281404	49.9400388	1.932870804	2
2015_141345	2015-08-15 01:59	-63.24238614	49.96563397	-63.29319504	-63.24203595	-63.19235308	49.93258661	49.96548468	50.00093043	1.935027189	2
2015_141345	2015-08-15 13:59	-63.29522654	49.97150383	-63.43972642	-63.29473197	-63.1529919	49.85866025	49.97631264	50.05202289	1.943746484	2
2015_141345	2015-08-16 01:59	-63.27507967	49.93313959	-63.33323291	-63.25930412	-63.24700021	49.92903463	49.9329702	49.93812548	1.945996625	2
2015_141345	2015-08-16 13:59	-63.09411955	49.94329974	-63.17739335	-63.0902321	-63.03310426	49.89862455	49.94402311	49.98389259	1.971779486	2
2015_141345	2015-08-17 01:59	-63.25221067	49.88086592	-63.26932496	-63.25075944	-63.23709703	49.87494475	49.88096006	49.8862968	1.988936809	2
2015_141345	2015-08-17 13:59	-62.72762021	49.91493961	-62.74285518	-62.73012414	-62.70518609	49.8948847	49.91397114	49.93344772	1.987905494	2
2015_141345	2015-08-18 01:59	-62.68908246	49.92295328	-62.70854837	-62.6941539	-62.64545565	49.90179806	49.92444739	49.93564919	1.953028314	2
2015_141345	2015-08-18 13:59	-62.36189257	49.87026048	-62.59325808	-62.34987837	-62.19859136	49.73714742	49.86896706	50.01105272	1.992405775	2
2015_141345	2015-08-19 01:59	-62.58688541	49.96651948	-62.60964723	-62.58529778	-62.56866203	49.9626572	49.96656162	49.97018897	1.982936434	2
2015_141345	2015-08-19 13:59	-62.39138405	49.93110957	-62.40768267	-62.39311024	-62.36285278	49.92241751	49.93018084	49.94468494	1.935495968	2
2015_141347	2015-07-30 18:07	-63.78416345	50.01539457	-64.18766127	-63.75965311	-63.74155827	50.00809331	50.01520593	50.02370473	1.508531783	2
2015_141347	2015-07-31 06:07	-64.04914271	50.05981922	-64.09541039	-64.04090496	-64.02285999	50.04362824	50.05948443	50.07818851	1.622913932	2
2015_141347	2015-07-31 18:07	-64.39563886	50.10582597	-64.40806832	-64.39547331	-64.38408085	50.09748876	50.10578985	50.11403293	1.89583724	2
2015_141347	2015-08-01 06:07	-64.41933809	50.10381146	-64.44080075	-64.42031274	-64.39272347	50.09375804	50.10376065	50.11409357	1.935214701	2
2015_141347	2015-08-01 18:07	-64.00227485	50.05711634	-64.03707262	-64.00277926	-63.96439568	50.03746072	50.05690801	50.07831044	1.989499344	2
2015_141347	2015-08-02 06:07	-64.15547798	49.95340915	-64.21450106	-64.15814839	-64.07444262	49.92944382	49.95406043	49.9735486	1.993624602	2
2015_141347	2015-08-02 18:07	-63.52143449	49.9789612	-63.6312135	-63.51453672	-63.50002316	49.96591034	49.97956175	49.987158	1.998312395	2
2015_141347	2015-08-03 06:07	-63.60285509	50.00489302	-63.63446696	-63.60187689	-63.57433838	49.98395728	50.0035309	50.03165653	1.97056066	2
2015_141347	2015-08-03 18:07	-63.39710813	49.89609375	-63.45078861	-63.4218024	-63.17445356	49.87848532	49.89661451	49.91082766	1.982467654	2
2015_141347	2015-08-04 06:07	-63.54285953	49.94005301	-63.56378127	-63.54383377	-63.51649581	49.92525347	49.93960929	49.95706361	1.950684418	2
2015_141347	2015-08-04 18:07	-63.52825454	49.91864178	-63.55672349	-63.52750231	-63.50447434	49.90028192	49.91906415	49.93465697	1.927901744	2
2015_141347	2015-08-05 06:07	-63.47239558	49.94981712	-63.51318922	-63.47767177	-63.43947237	49.93806821	49.95070266	49.95409944	1.925557847	2
2015_141347	2015-08-05 18:07	-63.49582755	49.99268202	-63.5383616	-63.4968533	-63.44807133	49.95017929	49.99466606	50.0222756	1.933245828	2
2015_141347	2015-08-06 06:07	-63.42804981	49.92598664	-63.44693453	-63.42797622	-63.4096518	49.89614206	49.92520561	49.96476473	1.926776674	2
2015_141347	2015-08-06 18:07	-63.46065664	49.91200159	-63.4969604	-63.46216266	-63.41862651	49.88353059	49.91262761	49.93721739	1.915713482	2
2015_141347	2015-08-07 06:07	-63.50128046	49.9110093	-63.50952816	-63.50084471	-63.49318797	49.90385083	49.91101742	49.91830762	1.911306957	2
2015_141347	2015-08-07 18:07	-63.52675766	49.95021778	-63.55243282	-63.52733913	-63.49748218	49.92997173	49.95032739	49.97015868	1.916276017	2
2015_141347	2015-08-08 06:07	-63.50850375	49.90641917	-63.53104784	-63.507799	-63.48913043	49.8942155	49.90649043	49.9183639	1.91055691	2
2017_100383	2017-07-31 13:56	-64.48332754	50.01872519	-64.52843581	-64.48810199	-64.41025074	49.99294909	50.01821937	50.04754447	1.644009001	2
2017_100383	2017-08-01 01:56	-64.27973107	50.07851826	-64.64671318	-64.25282619	-64.04241649	49.89152426	50.07219848	50.28966854	1.941402588	2
2017_100383	2017-08-01 13:56	-64.49495284	49.99300973	-64.57260945	-64.49706049	-64.40685742	49.94590535	49.99359537	50.03882382	1.941496344	2
2017_100383	2017-08-02 01:56	-64.55890989	49.94943379	-64.81797603	-64.57231087	-64.26479047	49.78293583	49.95548924	50.07428023	1.954997187	2
2017_100383	2017-08-02 13:56	-64.62468286	49.93456652	-64.70394499	-64.62686642	-64.53260065	49.82844858	49.94273962	49.9912273	1.941027564	2
2017_100383	2017-08-03 01:56	-64.73973474	49.9108862	-65.03049299	-64.73925165	-64.45231799	49.74343001	49.9107971	50.07993678	1.956216014	2
2017_100383	2017-08-03 13:56	-64.891186	49.92253456	-64.99334852	-64.89078679	-64.78298455	49.85830256	49.92385655	49.98002988	1.957903619	2
2017_100383	2017-08-04 01:56	-64.82652897	49.91606422	-65.12499352	-64.82632437	-64.51439441	49.75293775	49.91667135	50.07743238	1.960716295	2
2017_100383	2017-08-04 13:56	-64.75037179	49.90329372	-64.85748623	-64.769261	-64.54747649	49.8734461	49.90365255	49.93050221	1.941683855	2
2017_100383	2017-08-05 01:56	-64.67270629	49.81273458	-64.97778448	-64.6720523	-64.36355271	49.64953589	49.81353182	49.97356481	1.961372586	2
2017_100383	2017-08-05 13:56	-64.60558904	49.72722266	-64.67340286	-64.60342209	-64.55029233	49.68122547	49.72596314	49.7814313	1.979279955	2
2017_100383	2017-08-06 01:56	-64.86085509	49.88691669	-64.93124148	-64.86764558	-64.73812743	49.68130795	49.89650751	50.04491541	1.992874555	2
2017_100383	2017-08-06 13:56	-64.69907848	49.73289086	-64.99251793	-64.74371833	-64.38226483	49.695903	49.72893228	49.79262782	1.98143634	2
2017_100383	2017-08-07 01:56	-64.87111134	49.79109849	-65.28190044	-64.87033545	-64.47512693	49.64471181	49.78945264	49.94657744	1.898837427	2
2017_100383	2017-08-07 13:56	-65.11677438	49.92155875	-65.51751708	-65.06775242	-64.87366836	49.83611294	49.91902129	50.00550527	1.901181324	2
2017_100383	2017-08-08 01:56	-65.18189062	50.03700858	-65.55418896	-65.1764092	-64.84223198	49.87478046	50.03722099	50.19433956	1.949371836	2
2017_100383	2017-08-08 13:56	-65.17923878	50.12175859	-65.28347084	-65.18021684	-65.06974065	50.05922387	50.12197144	50.18268241	1.961185074	2
2017_100383	2017-08-09 01:56	-65.1492568	50.02547539	-65.46461428	-65.15240368	-64.8228765	49.89577767	50.02432504	50.16287323	1.954434652	2
2017_100383	2017-08-09 13:56	-65.26705264	49.93208834	-65.31242484	-65.27562301	-65.18490363	49.89665581	49.92581662	50.00099314	1.95968498	2
2017_100383	2017-08-10 01:56	-65.31332203	50.00854064	-65.49233283	-65.32634241	-65.06675701	49.89642412	50.00777226	50.12643119	1.921526345	2
2017_100383	2017-08-10 13:56	-65.06936421	50.14671078	-65.28053428	-65.09540009	-64.73600444	49.99353092	50.14616507	50.30131099	1.885055316	2
2017_100383	2017-08-11 01:56	-64.66894543	50.15133655	-64.94225047	-64.64538289	-64.51810261	50.01698166	50.16130033	50.23493314	1.949465592	2
2017_100383	2017-08-11 13:56	-64.58941708	49.99043551	-64.67949102	-64.59853454	-64.44197831	49.95075829	49.98876457	50.03662513	1.952372023	2
2017_100383	2017-08-12 01:56	-64.65468124	49.95522485	-64.95561279	-64.65598501	-64.35259063	49.78776306	49.95406361	50.13023474	1.959309957	2
2017_100383	2017-08-12 13:56	-64.72963507	49.9294272	-64.78189717	-64.73633151	-64.64351217	49.8759912	49.91167742	50.08402819	1.944496531	2
2017_100383	2017-08-13 01:56	-64.73777432	49.98543556	-64.96796594	-64.7435303	-64.48937702	49.83720428	49.98679347	50.13231556	1.923870242	2
2017_100383	2017-08-13 13:56	-64.65073935	50.01551602	-64.76374763	-64.65910231	-64.49922501	49.94784834	50.01627253	50.07954475	1.834989687	2
2017_100383	2017-08-14 01:56	-64.40708796	50.09942582	-64.85638228	-64.39814499	-64.0090382	49.89114568	50.09650114	50.32968979	1.788299269	2
2017_100383	2017-08-14 13:56	-64.15308427	50.18607652	-64.8313356	-64.12175405	-63.56859414	49.90818365	50.16900586	50.5819593	1.856178511	2
2017_158386	2017-06-29 17:59	-64.6987776	49.20898009	-64.73847083	-64.69980555	-64.66144997	49.1955141	49.20850937	49.22604061	1.591880743	2
2017_158386	2017-06-30 05:59	-64.7325329	49.1977544	-64.77160926	-64.74106316	-64.66529617	49.18054534	49.19766227	49.21629922	1.821020064	2
2017_158386	2017-06-30 17:59	-64.89609181	49.29066022	-65.08778316	-64.85513267	-64.77577799	49.25391473	49.28942007	49.33578098	1.936246015	2
2017_158386	2017-07-01 05:59	-64.94366509	49.20781448	-64.98208495	-64.94198581	-64.91348217	49.1722752	49.2038034	49.26141514	1.938214888	2
2017_158386	2017-07-01 17:59	-64.73917532	49.1820892	-64.7974013	-64.73232655	-64.71643475	49.16008024	49.18358502	49.19919696	1.947309207	2
2017_158386	2017-07-02 05:59	-64.74860463	49.22926146	-64.97352404	-64.74378536	-64.5482267	49.11056229	49.22745157	49.35842575	1.938589912	2
2017_158386	2017-07-02 17:59	-64.74589127	49.26907123	-64.7735565	-64.74446824	-64.73110334	49.26318969	49.26870834	49.27734359	1.92752672	2
2017_158386	2017-07-03 05:59	-64.87941681	49.25084288	-65.18883276	-64.88056852	-64.56931429	49.09298812	49.25191384	49.40689511	1.925839115	2
2017_158386	2017-07-03 17:59	-64.96416698	49.22372698	-65.04403805	-64.97520585	-64.83351345	49.20607342	49.22390396	49.24044137	1.815488468	2
2017_158386	2017-07-04 05:59	-64.58251926	49.14718104	-64.65952093	-64.5837367	-64.49508192	49.11411769	49.14757822	49.17790112	1.402962685	1
2017_158386	2017-07-04 17:59	-63.96338372	48.99020993	-64.11046391	-63.9461221	-63.87823231	48.96496493	48.99017669	49.01488805	1.957622351	2
2017_158386	2017-07-05 05:59	-63.97726353	48.99364241	-64.28747967	-63.97682608	-63.67282671	48.83007769	48.99494439	49.15560927	1.963528971	2
2017_158386	2017-07-05 17:59	-64.01903704	49.00178331	-64.03327084	-64.01891752	-64.00495668	48.97783513	49.0028303	49.0169873	1.951340709	2
2017_158386	2017-07-06 05:59	-64.08081535	49.01168129	-64.37012996	-64.0814178	-63.78300753	48.85361077	49.01159247	49.17378609	1.965029064	2
2017_158386	2017-07-06 17:59	-64.1345882	49.02028616	-64.16343028	-64.13698752	-64.09316275	49.00680387	49.02029832	49.03386384	1.954528408	2
2017_158386	2017-07-07 05:59	-64.04871418	48.98967401	-64.33825498	-64.04938959	-63.76171946	48.83114957	48.98861772	49.15022272	1.961466342	2
2017_158386	2017-07-07 17:59	-63.96879664	48.95800911	-63.98253756	-63.96826265	-63.95829439	48.94735572	48.95830154	48.9672641	1.954340896	2
2017_158386	2017-07-08 05:59	-64.05382258	48.9356815	-64.36297397	-64.01141505	-63.94724275	48.86033281	48.91325066	49.10488044	1.946277892	2
2017_158386	2017-07-08 17:59	-64.54890431	49.14717694	-64.64301937	-64.56269926	-64.30701533	49.12360844	49.14658013	49.17396079	1.990530658	2
2017_158386	2017-07-09 05:59	-64.36908781	49.21606716	-64.64303656	-64.34905795	-64.18365945	49.09137402	49.22109517	49.31448723	1.975623476	2
2017_158386	2017-07-09 17:59	-64.43778385	49.1911518	-64.48618598	-64.44406391	-64.38964746	49.17152258	49.19115667	49.21140428	1.954528408	2
2017_158386	2017-07-10 05:59	-64.42403245	49.15702359	-64.72323082	-64.42336369	-64.12040241	48.99802863	49.15570925	49.31840172	1.964841553	2
2017_158386	2017-07-10 17:59	-64.41375174	49.12750885	-64.44138081	-64.41198977	-64.39446939	49.10385887	49.12893284	49.14171017	1.950215638	2
2017_158386	2017-07-11 05:59	-64.53917902	49.18203526	-64.78291756	-64.52917749	-64.34671879	49.05305704	49.18454019	49.29651388	1.945340334	2
2017_158386	2017-07-11 17:59	-64.79740414	49.20534172	-64.85654097	-64.80337971	-64.71610683	49.19338839	49.20520903	49.21774043	1.984905307	2
2017_158386	2017-07-12 05:59	-64.28898965	49.21493927	-64.41615709	-64.27967332	-64.23032614	49.19450226	49.21491962	49.23464355	1.946746672	2
2017_158386	2017-07-12 17:59	-64.1577658	49.21783176	-64.35176374	-64.14541797	-64.05419119	49.13731661	49.2227758	49.26440441	1.872210763	2
2017_158386	2017-07-13 05:59	-64.41107287	49.19113002	-64.69911589	-64.40541859	-64.14937016	49.0410607	49.19178669	49.3326452	1.534970936	2
2017_158386	2017-07-13 17:59	-64.80246534	49.26229331	-65.02992803	-64.79761824	-64.67705043	49.23127457	49.25831132	49.30914335	1.118976186	1
2017_158386	2017-07-14 05:59	-65.27940217	49.51095564	-65.52826321	-65.27477573	-65.05247006	49.38889926	49.51091732	49.63638226	1.052878305	1
2017_158386	2017-07-14 17:59	-65.7455669	49.78385314	-65.77224155	-65.74645783	-65.71708043	49.75702449	49.78289973	49.81350197	1.388430527	1
2017_158386	2017-07-15 05:59	-66.05254631	49.87192515	-66.22381861	-66.05107972	-65.89654076	49.77919752	49.87036165	49.97174963	1.492124508	1
2017_158386	2017-07-15 17:59	-66.42450459	49.98376326	-66.51046757	-66.41938754	-66.32245036	49.96018023	49.9838026	50.00654522	1.865179074	2
2017_158386	2017-07-16 05:59	-66.4192875	49.99250007	-66.72847226	-66.4186324	-66.11481795	49.83095209	49.9928261	50.15812706	1.943371461	2
2017_158386	2017-07-16 17:59	-66.38459648	49.99196134	-66.44145914	-66.38346027	-66.33393966	49.95199077	49.99060452	50.03627489	1.943746484	2
2017_158386	2017-07-17 05:59	-66.53038841	49.97976413	-66.61822245	-66.54132237	-66.36390119	49.91026941	49.98046785	50.04366423	1.951246953	2
2017_158386	2017-07-17 17:59	-66.43869049	49.95462389	-66.51004331	-66.43854074	-66.36644795	49.93844909	49.95473514	49.97102857	1.943371461	2
2017_158386	2017-07-18 05:59	-66.44590633	49.98068354	-66.71015664	-66.43144251	-66.25072645	49.86328592	49.98094914	50.09620321	1.953028314	2
2017_158386	2017-07-18 17:59	-66.68454673	49.98942263	-66.70661697	-66.69197096	-66.62420273	49.97639773	49.98989236	49.9998863	1.95968498	2
2017_158386	2017-07-19 05:59	-66.62820093	50.01571763	-66.81466089	-66.63505081	-66.40694521	49.89483174	50.01506049	50.14014147	1.943277705	2
2017_158386	2017-07-19 17:59	-66.45157135	50.06764219	-66.50080853	-66.45232201	-66.39871527	49.97723239	50.07419931	50.13474242	1.950028127	2
2017_158386	2017-07-20 05:59	-66.47655455	50.1248325	-66.56117918	-66.47813112	-66.37960617	50.0680007	50.12308881	50.18962285	1.950590662	2
2017_158386	2017-07-20 17:59	-66.44423445	50.08412483	-66.48046136	-66.44197924	-66.42355716	50.07078338	50.08463309	50.09475731	1.934370898	2
2017_158386	2017-07-21 05:59	-66.30976344	50.08134619	-66.60492822	-66.30885403	-66.02175113	49.92221059	50.08121104	50.24229535	1.956028502	2
2017_158386	2017-07-21 17:59	-66.17966248	50.07738611	-66.22067294	-66.18115278	-66.12774096	50.06231043	50.07702947	50.09498861	1.955184699	2
2017_158386	2017-07-22 05:59	-66.26144847	50.04722013	-66.35964818	-66.25905383	-66.17902199	50.01137412	50.04645475	50.08818965	1.939433715	2
2017_158386	2017-07-22 17:59	-66.433966	50.10299565	-66.4762718	-66.43257178	-66.39810606	50.0737388	50.10249166	50.13512241	1.950121883	2
2017_158386	2017-07-23 05:59	-66.4016127	50.11139158	-66.69237295	-66.40129051	-66.10519453	49.95081733	50.11069509	50.27608587	1.963528971	2
2017_158386	2017-07-23 17:59	-66.3665426	50.11534883	-66.42834754	-66.36249293	-66.32563426	50.1031984	50.11510714	50.12878629	1.948059254	2
2017_158386	2017-07-24 05:59	-66.3227432	50.11362432	-66.62038491	-66.32195284	-66.02361023	49.9522838	50.11312249	50.27740512	1.958466154	2
2017_158386	2017-07-24 17:59	-66.28022609	50.11052987	-66.31535639	-66.2760156	-66.25861568	50.10143261	50.1103835	50.12059373	1.94768423	2
2017_158386	2017-07-25 05:59	-66.20343707	50.09101067	-66.50368135	-66.20336006	-65.91157996	49.92751134	50.09110248	50.24880713	1.960716295	2
2017_158386	2017-07-25 17:59	-66.12723366	50.07178304	-66.16246994	-66.12555763	-66.10218971	50.04908138	50.07227433	50.09342587	1.948621789	2
2017_158386	2017-07-26 05:59	-66.08656693	50.08935459	-66.3267947	-66.0680002	-65.93205433	49.96965461	50.09428403	50.1840741	1.956122258	2
2017_158386	2017-07-26 17:59	-66.28332092	50.02709253	-66.33746447	-66.28877043	-66.21007085	50.01083994	50.02653384	50.04799722	1.95855991	2
2017_158386	2017-07-27 05:59	-66.27530798	50.07043041	-66.49891919	-66.27079833	-66.07041222	49.92440778	50.07410659	50.1968832	1.958653666	2
2017_158386	2017-07-27 17:59	-66.34159861	50.05226851	-66.37299769	-66.34479509	-66.29499906	50.03600361	50.05121188	50.07233544	1.943371461	2
2017_158386	2017-07-28 05:59	-66.34671387	50.10174631	-66.38204726	-66.34571353	-66.31607766	50.08430174	50.1021499	50.11733022	1.9384024	2
2017_158386	2017-07-28 17:59	-66.37523576	50.06042567	-66.45387729	-66.38323229	-66.29709499	50.04997136	50.06000703	50.07356317	1.929964373	2
2017_158386	2017-07-29 05:59	-66.48256913	50.05481792	-66.56354395	-66.48344204	-66.3953538	50.02029772	50.05510427	50.08685384	1.929401838	2
2017_158386	2017-07-29 17:59	-66.50689825	50.00147356	-66.52142886	-66.5063973	-66.49261971	49.98348675	49.99907	50.02505105	1.941308832	2
2017_158386	2017-07-30 05:59	-66.36621575	50.04274633	-66.43431882	-66.36338228	-66.32060501	50.02216082	50.04288317	50.06283832	1.942902681	2
2017_158386	2017-07-30 17:59	-66.42129373	50.05651208	-66.46053712	-66.41833624	-66.40248762	50.04247715	50.05628792	50.07156505	1.940277517	2
2017_158386	2017-07-31 05:59	-66.42204706	50.04112872	-66.72027635	-66.42205968	-66.12485014	49.88019056	50.04227218	50.19950231	1.960997562	2
2017_158386	2017-07-31 17:59	-66.42222054	50.02069725	-66.53615902	-66.40888419	-66.35813849	50.00767948	50.02057744	50.0345617	1.942152635	2
2017_158386	2017-08-01 05:59	-66.45040404	49.96483439	-66.74573309	-66.45079159	-66.14800658	49.80174603	49.96557448	50.12702543	1.961466342	2
2017_158386	2017-08-01 17:59	-66.48015824	49.91291842	-66.52943828	-66.4792117	-66.43569793	49.88186369	49.91161302	49.95225181	1.959122445	2
2017_158386	2017-08-02 05:59	-66.45164858	49.9823891	-66.75503395	-66.45261495	-66.15699867	49.81611422	49.98348908	50.14283772	1.96127883	2
2017_158386	2017-08-02 17:59	-66.43316425	50.05418912	-66.51139864	-66.42599042	-66.38495758	50.03850162	50.05276346	50.07613206	1.956028502	2
2017_158386	2017-08-03 05:59	-66.54981491	50.05445349	-66.84470035	-66.5505944	-66.25271676	49.89725875	50.05394477	50.21900258	1.964560285	2
2017_158386	2017-08-03 17:59	-66.66347521	50.05040173	-66.67996641	-66.66279229	-66.65069638	50.0305064	50.05204282	50.06328132	1.968216764	2
2017_158386	2017-08-04 05:59	-66.4952075	50.11161387	-66.56207656	-66.49329542	-66.44409989	50.09270665	50.11159696	50.1303063	1.975435965	2
2017_158386	2017-08-04 17:59	-66.60333563	50.03196196	-66.62889561	-66.60194667	-66.58734768	49.98380653	50.02842093	50.09126313	1.964747797	2
2017_158386	2017-08-05 05:59	-66.5175326	50.08424526	-66.59853691	-66.51851748	-66.42632178	50.03605555	50.08551258	50.12792702	1.942902681	2
2017_158386	2017-08-05 17:59	-66.37152625	50.07899297	-66.42814217	-66.36960985	-66.32168941	50.0397491	50.07804127	50.12019672	1.938496156	2
2017_158386	2017-08-06 05:59	-66.32984389	50.09978753	-66.63170882	-66.3301457	-66.02501325	49.93727483	50.09976638	50.26028163	1.957716107	2
2017_158386	2017-08-06 17:59	-66.28729152	50.12016276	-66.30212773	-66.28954459	-66.26168395	50.09674076	50.12296457	50.12918198	1.938214888	2
2017_158386	2017-08-07 05:59	-66.14770852	50.1414919	-66.342376	-66.1531167	-65.92924857	50.02629477	50.13929865	50.2660392	1.933058316	2
2017_158386	2017-08-07 17:59	-65.94894949	50.18904476	-66.03645602	-65.94015162	-65.90212391	50.14131353	50.19404246	50.21562252	1.955559722	2
2017_158386	2017-08-08 05:59	-65.95238989	50.138656	-66.14311456	-65.95337969	-65.75946437	50.03117285	50.13514511	50.26532333	1.956216014	2
2017_158386	2017-08-08 17:59	-66.01375957	50.15680905	-66.05156134	-66.01374663	-65.96492572	50.14181873	50.15701418	50.17028463	1.950215638	2
2017_158386	2017-08-09 05:59	-66.00893045	50.15045134	-66.30633944	-66.00892441	-65.71988689	49.98660211	50.15087636	50.31205664	1.962497656	2
2017_158386	2017-08-09 17:59	-66.00359088	50.14431773	-66.02989461	-66.00465515	-65.97393068	50.10049382	50.1461076	50.18617847	1.949653103	2
2017_158386	2017-08-10 05:59	-66.0834748	50.132425	-66.37901146	-66.08187345	-65.79191323	49.96549511	50.13194144	50.29563002	1.960528783	2
2017_158386	2017-08-10 17:59	-66.1655096	50.12206573	-66.19493842	-66.16321909	-66.14611377	50.09281656	50.12280261	50.1475283	1.94112132	2
2017_158386	2017-08-11 05:59	-66.28816585	50.096149	-66.58272172	-66.28803134	-65.99779475	49.93210801	50.09646798	50.25470072	1.957809863	2
2017_158386	2017-08-11 17:59	-66.40824615	50.07046063	-66.4445091	-66.40538429	-66.38658809	50.06597757	50.07043381	50.07503352	1.94927808	2
2017_158386	2017-08-12 05:59	-66.40907784	50.06448818	-66.6141262	-66.4194385	-66.15660515	49.94262383	50.06446739	50.18494396	1.956403525	2
2017_158386	2017-08-12 17:59	-66.23610796	50.07818542	-66.29584789	-66.23946107	-66.15588934	50.05269492	50.07959133	50.10017264	1.951903244	2
2017_158386	2017-08-13 05:59	-66.26526971	50.15217013	-66.32403195	-66.26458387	-66.20740156	50.13158471	50.15216869	50.17259539	1.947965498	2
2017_158386	2017-08-13 17:59	-66.28795386	50.1251424	-66.33513923	-66.29191753	-66.23814709	50.11264806	50.12525144	50.13712164	1.934089631	2
2017_158386	2017-08-14 05:59	-66.29325459	50.09063703	-66.48070964	-66.30337423	-66.05352282	49.97778348	50.08739922	50.21859681	1.951809488	2
2017_158386	2017-08-14 17:59	-66.13943879	50.11702047	-66.20803013	-66.13414459	-66.08370947	50.09135895	50.1189738	50.13307017	1.952934558	2
2017_158386	2017-08-15 05:59	-66.15506948	50.08530387	-66.34003746	-66.15881224	-65.95412311	49.97031902	50.07951283	50.22718316	1.961372586	2
2017_158386	2017-08-15 17:59	-66.11413311	50.15460659	-66.1483431	-66.112881	-66.08573238	50.13418385	50.15338695	50.17724998	1.954340896	2
2017_158386	2017-08-16 05:59	-66.03965731	50.12398039	-66.32670799	-66.02639411	-65.82346241	50.00547509	50.12279603	50.24712291	1.964747797	2
2017_158386	2017-08-16 17:59	-66.20802099	50.08982053	-66.23690261	-66.2071553	-66.18752226	50.07567153	50.09047363	50.1006597	1.959872492	2
2017_158386	2017-08-17 05:59	-66.16746167	50.11270205	-66.45995376	-66.16746998	-65.87348351	49.95039279	50.1132433	50.27465406	1.963903994	2
2017_158386	2017-08-17 17:59	-66.12577559	50.13640772	-66.17989172	-66.12522743	-66.07443392	50.09445892	50.13467763	50.18164012	1.945059066	2
2017_158386	2017-08-18 05:59	-66.14985954	50.14320721	-66.21978833	-66.14924579	-66.08488904	50.08223421	50.14611272	50.18829162	1.932495781	2
2017_158386	2017-08-18 17:59	-66.38658526	50.00600348	-66.4749757	-66.38653392	-66.29708357	49.96641551	50.00472466	50.05249039	1.945996625	2
2017_158386	2017-08-19 05:59	-66.45781966	49.98497707	-66.6505885	-66.4686696	-66.21792239	49.86992854	49.98464302	50.1012858	1.952934558	2
2017_158386	2017-08-19 17:59	-66.37411176	49.98764188	-66.44681672	-66.37932998	-66.27869191	49.96619569	49.98560414	50.01797271	1.945621601	2
2017_158386	2017-08-20 05:59	-66.41725817	50.01141648	-66.7151728	-66.4186806	-66.1185335	49.85151801	50.01072329	50.17320851	1.961091318	2
2017_158386	2017-08-20 17:59	-66.47155314	50.0308786	-66.54119629	-66.47439335	-66.39410694	50.00749152	50.03078534	50.05501663	1.947777986	2
2017_158386	2017-08-21 05:59	-66.65244675	49.96671722	-66.84643728	-66.6640617	-66.40544509	49.84839811	49.9660469	50.08911781	1.956403525	2
2017_158386	2017-08-21 17:59	-66.67217821	49.91502931	-66.83677439	-66.66302221	-66.57365437	49.89509764	49.91523449	49.93376378	1.961091318	2
2017_158386	2017-08-22 05:59	-66.76836359	50.06138987	-66.89751052	-66.77055601	-66.6280291	49.93817526	50.06625537	50.1560366	1.972529533	2
2017_158386	2017-08-22 17:59	-66.69869357	50.03268455	-66.74712274	-66.68895653	-66.67500084	50.01471624	50.03367326	50.04521863	1.944777799	2
2017_158386	2017-08-23 05:59	-66.69630028	50.03403113	-66.90291028	-66.69512082	-66.49885756	49.91300915	50.03499368	50.15306789	1.94815301	2
2017_158386	2017-08-23 17:59	-66.69859444	49.99967152	-66.71975063	-66.69703894	-66.68161274	49.98448357	50.00030384	50.01104449	1.934745922	2
2017_158386	2017-08-24 05:59	-66.6608488	49.95668334	-66.95476803	-66.66203486	-66.36363667	49.7929986	49.95652219	50.11725932	1.959778736	2
2017_158386	2017-08-24 17:59	-66.62937851	49.9144332	-66.65146226	-66.63298728	-66.58391895	49.89965619	49.91496872	49.92719805	1.943465217	2
2017_158386	2017-08-25 05:59	-66.80093361	49.89332155	-66.89261816	-66.80036356	-66.71414975	49.85161606	49.89403383	49.92994663	1.913369586	2
2017_158386	2017-08-25 17:59	-66.96600656	49.75215023	-67.01659248	-66.9872466	-66.7685345	49.72845197	49.75263169	49.77279692	1.959122445	2
2017_158386	2017-08-26 05:59	-66.86784555	49.75104034	-67.16986376	-66.86853599	-66.56927559	49.58877067	49.75084931	49.91307991	1.959778736	2
2017_158386	2017-08-26 17:59	-66.7618441	49.75438296	-66.80639388	-66.75800285	-66.74280797	49.74432386	49.75422335	49.76577134	1.950496906	2
2017_158386	2017-08-27 05:59	-66.77805769	49.70357359	-67.07596796	-66.77677932	-66.4829105	49.5391401	49.70377154	49.86744354	1.96015376	2
2017_158386	2017-08-27 17:59	-66.80008042	49.64960079	-66.83070176	-66.80590122	-66.73764828	49.63416502	49.64939795	49.66563358	1.947215451	2
2017_158386	2017-08-28 05:59	-66.79580335	49.62487253	-67.0877774	-66.79559617	-66.50521192	49.46472731	49.62419583	49.784312	1.964091506	2
2017_158386	2017-08-28 17:59	-66.79109015	49.60773759	-66.8121966	-66.79060237	-66.77433717	49.5981758	49.60746252	49.61885306	1.945527845	2
2017_158386	2017-08-29 05:59	-66.85264995	49.72482407	-67.14124919	-66.85384848	-66.55560244	49.56512874	49.72446778	49.88696278	1.949653103	2
2017_158386	2017-08-29 17:59	-66.90582061	49.84197061	-66.93478568	-66.90970489	-66.85624005	49.80978544	49.84119614	49.87809063	1.970373148	2
2017_158386	2017-08-30 05:59	-66.8534516	49.77657262	-67.07943682	-66.84861448	-66.65221705	49.65335945	49.773118	49.91657712	1.958653666	2
2017_158386	2017-08-30 17:59	-66.85855232	49.77564651	-66.91462161	-66.85230289	-66.82633026	49.74884679	49.77539935	49.80253909	1.937933621	2
2017_158386	2017-08-31 05:59	-66.89842618	49.75216763	-66.98633574	-66.90009356	-66.80257099	49.70962312	49.75251596	49.79391719	1.923307707	2
2017_158386	2017-08-31 17:59	-66.87095782	49.66983958	-66.87923106	-66.8709798	-66.8627708	49.66618691	49.66983502	49.67360638	1.913557097	2
2017_158387	2017-06-28 00:43	-63.25334205	48.26187499	-63.2747964	-63.25743562	-63.21521632	48.24675196	48.26131764	48.28100518	1.580723795	2
2017_158387	2017-06-28 12:43	-63.22513435	48.26911553	-63.25160769	-63.22666308	-63.18965302	48.24455055	48.26928912	48.29378751	1.788861804	2
2017_158387	2017-06-29 00:43	-63.22255909	48.28795315	-63.27105315	-63.22283461	-63.17244539	48.25417051	48.287974	48.32143404	1.865179074	2
2017_158387	2017-06-29 12:43	-63.20933614	48.30904826	-63.34200054	-63.19237749	-63.14052386	48.28565559	48.30837543	48.33585963	1.905962873	2
2017_158387	2017-06-30 00:43	-63.31790063	48.22392378	-63.37918063	-63.31638898	-63.26921304	48.19878764	48.22350305	48.25143566	1.912150759	2
2017_158387	2017-06-30 12:43	-63.36057614	48.1885242	-63.42520694	-63.38966982	-63.24744768	48.18037318	48.18835776	48.19761726	1.928276767	2
2017_158387	2017-07-01 00:43	-63.40344688	48.19916149	-63.70147468	-63.4061981	-63.10788765	48.04035021	48.19913837	48.35811724	1.95040315	2
2017_158387	2017-07-01 12:43	-63.44890736	48.21239315	-63.48505501	-63.45072853	-63.40236867	48.18192601	48.21160326	48.2463625	1.946746672	2
2017_158387	2017-07-02 00:43	-63.49230734	48.22860614	-63.54358298	-63.49345994	-63.43530744	48.16898221	48.23160707	48.27661211	1.956497281	2
2017_158387	2017-07-02 12:43	-63.29070394	48.08080212	-63.34344794	-63.28670118	-63.26870638	48.05270404	48.0833746	48.09748295	1.967654228	2
2017_158387	2017-07-03 00:43	-63.29050442	48.10131462	-63.5842323	-63.28959598	-62.99281293	47.93696278	48.10181936	48.26223631	1.965966623	2
2017_158387	2017-07-03 12:43	-63.29475711	48.12476115	-63.3425918	-63.29393758	-63.24897357	48.08293752	48.1246178	48.16645672	1.951528221	2
2017_158387	2017-07-04 00:43	-63.27452028	48.06423972	-63.34779431	-63.28558168	-63.16490489	48.01483402	48.06480549	48.11443392	1.950309394	2
2017_158387	2017-07-04 12:43	-63.22320766	48.11371115	-63.24029277	-63.22434088	-63.19935302	48.08745263	48.11343414	48.14183383	1.943371461	2
2017_158387	2017-07-05 00:43	-63.26355565	48.10542623	-63.55174341	-63.26372829	-62.96953568	47.94194584	48.10450406	48.26897314	1.959966248	2
2017_158387	2017-07-05 12:43	-63.31051984	48.09463274	-63.32801328	-63.31342637	-63.28197638	48.06538606	48.09253598	48.13629934	1.94384024	2
2017_158387	2017-07-06 00:43	-63.29316631	48.11197553	-63.36294553	-63.30019105	-63.2064165	48.06900179	48.11271056	48.15065136	1.930995687	2
2017_158387	2017-07-06 12:43	-63.19000768	48.11438402	-63.21515629	-63.19083737	-63.16344562	48.09373759	48.11391525	48.13958089	1.938027377	2
2017_158387	2017-07-07 00:43	-63.23541669	48.10757771	-63.52807994	-63.23701692	-62.93559864	47.9448469	48.10771759	48.27031849	1.957528596	2
2017_158387	2017-07-07 12:43	-63.28884528	48.10150145	-63.31615579	-63.28760241	-63.26773384	48.06324071	48.10031674	48.13668778	1.94815301	2
2017_158387	2017-07-08 00:43	-63.2998598	48.11769522	-63.33321624	-63.29910882	-63.27116865	48.10152952	48.11820284	48.13101036	1.937746109	2
2017_158387	2017-07-08 12:43	-63.08498801	48.11301995	-63.1695886	-63.0787464	-63.01967543	48.08216464	48.1129018	48.14456226	1.955465967	2
2017_158387	2017-07-09 00:43	-63.20241812	48.08353524	-63.27304135	-63.20247587	-63.12904001	48.03609498	48.08352074	48.13289964	1.928464279	2
2017_158387	2017-07-09 12:43	-63.29538244	48.07031818	-63.33081183	-63.29348222	-63.26257847	48.04841527	48.06915426	48.10049915	1.907369211	2
2017_158387	2017-07-10 00:43	-63.58883134	48.10760006	-63.65384199	-63.59096888	-63.50450814	48.03234547	48.11086756	48.16072666	1.945246578	2
2017_158387	2017-07-10 12:43	-63.73610407	47.9879047	-63.77258344	-63.73421672	-63.71564642	47.91175516	48.00305869	48.01178699	1.977404838	2
2017_158387	2017-07-11 00:43	-63.74117682	48.14925557	-63.77213432	-63.73931435	-63.71970623	48.01035505	48.19055685	48.22803239	1.963903994	2
2017_158387	2017-07-11 12:43	-63.77564994	48.20617752	-63.8231436	-63.77538001	-63.73151616	48.18559761	48.20564566	48.22888362	1.965966623	2
2017_158387	2017-07-12 00:43	-63.58562323	48.09525918	-63.7363278	-63.5671092	-63.50144726	48.03105571	48.08262913	48.20399679	1.977311082	2
2017_158387	2017-07-12 12:43	-63.70212043	48.15033756	-63.7405257	-63.70261013	-63.66069264	48.12628758	48.14985362	48.1766376	1.941027564	2
2017_158387	2017-07-13 00:43	-63.57925785	48.26451	-63.77502289	-63.56011241	-63.43937804	48.17716727	48.2555813	48.3919968	1.917307332	2
2017_158387	2017-07-13 12:43	-63.27357352	48.276293	-63.29812739	-63.27331129	-63.25051086	48.24859402	48.26676877	48.34667535	1.906150384	2
2021_158386	2021-07-03 21:50	-64.22242749	48.75068422	-64.23056867	-64.22243853	-64.21343422	48.74628344	48.75065452	48.7550704	1.572660791	2
2021_158386	2021-07-04 09:50	-64.14626325	48.70405425	-64.16378244	-64.1443422	-64.13542912	48.69856666	48.70348374	48.71055757	1.784455278	2
2021_158386	2021-07-04 21:50	-64.0854925	48.69490542	-64.12821641	-64.08639443	-64.0395833	48.67090142	48.69543764	48.71650336	1.868179261	2
2021_158386	2021-07-05 09:50	-64.1007458	48.70565501	-64.11154941	-64.10372986	-64.08181619	48.70265901	48.70572058	48.70822576	1.899212451	2
2021_158386	2021-07-05 21:50	-64.21245462	48.72795259	-64.22140415	-64.21305245	-64.19712033	48.70548577	48.72247427	48.74936693	1.944027752	2
2021_158386	2021-07-06 09:50	-64.01968401	48.65420287	-64.04725506	-64.01925618	-63.99323277	48.63527886	48.654013	48.67360825	1.943277705	2
2021_158386	2021-07-06 21:50	-64.04832971	48.62744149	-64.06085396	-64.05221104	-64.01752412	48.59537152	48.63310893	48.63792738	1.928276767	2
2021_158386	2021-07-07 09:50	-64.00558287	48.62800355	-64.01186788	-64.00558315	-63.9992655	48.60994802	48.63138268	48.63636687	1.923870242	2
2021_158386	2021-07-07 21:50	-64.0040261	48.64178506	-64.01278468	-64.003736	-63.99648521	48.63798284	48.64187886	48.64527192	1.936621039	2
2021_158386	2021-07-08 09:50	-63.92085707	48.54583354	-63.98493887	-63.91817857	-63.87013794	48.51340061	48.54585148	48.57750414	1.965216576	2
2021_158386	2021-07-08 21:50	-64.09702455	48.59614753	-64.1355895	-64.09766761	-64.05399233	48.53041948	48.59958133	48.64465063	1.959778736	2
2021_158386	2021-07-09 09:50	-64.06404752	48.5887687	-64.13933495	-64.06251307	-63.99674342	48.54479194	48.58636589	48.64840922	1.947496719	2
2021_158386	2021-07-09 21:50	-64.02432052	48.7518727	-64.09469328	-64.018808	-64.01030858	48.68026957	48.73865884	48.81117104	1.974685918	2
2021_158386	2021-07-10 09:50	-64.09611427	48.67853237	-64.10699659	-64.09609127	-64.0858608	48.67324748	48.67773919	48.68778172	1.952090756	2
2021_158386	2021-07-10 21:50	-64.01358119	48.68978566	-64.06956377	-64.01369369	-63.95821397	48.66658062	48.68979213	48.71220415	1.937746109	2
2021_158386	2021-07-11 09:50	-64.12000008	48.7175429	-64.12896457	-64.12040491	-64.10812613	48.71252199	48.71746174	48.72293681	1.932870804	2
2021_158386	2021-07-11 21:50	-64.08041102	48.67571501	-64.10188931	-64.07905353	-64.06693944	48.66621114	48.6761017	48.68270078	1.914963435	2
2021_158386	2021-07-12 09:50	-64.17868393	48.57619927	-64.21628454	-64.1783725	-64.14145227	48.54617569	48.57599121	48.60842607	1.916276017	2
2021_158386	2021-07-12 21:50	-64.22139929	48.52565647	-64.2574827	-64.22132498	-64.1852209	48.50097319	48.52584511	48.54958848	1.932402025	2
2021_158386	2021-07-13 09:50	-64.0030365	48.55193121	-64.07229196	-63.99906675	-63.96198681	48.53073287	48.55184983	48.57294467	1.932402025	2
2021_158386	2021-07-13 21:50	-63.97763675	48.58991043	-64.05699936	-63.98513153	-63.78653689	48.54386396	48.602883	48.60886849	1.931745734	2
2021_158386	2021-07-14 09:50	-63.93900518	48.52575159	-63.98569055	-63.9389504	-63.89372523	48.49735533	48.52603719	48.55209157	1.920776299	2
2021_158386	2021-07-14 21:50	-64.02405489	48.53890764	-64.06261666	-64.04251605	-63.95511014	48.51281228	48.53925906	48.56204822	1.888055503	2
2021_158386	2021-07-15 09:50	-64.02009897	48.48404994	-64.18733864	-64.0094299	-63.91769795	48.40970805	48.48652509	48.54158455	1.81295706	2
2021_158386	2021-07-15 21:50	-64.53524832	48.31028477	-64.54606073	-64.535041	-64.52575864	48.30234755	48.31075971	48.3149582	1.739452466	2
2021_158386	2021-07-16 09:50	-64.81427094	48.12296913	-64.82960895	-64.81306615	-64.80004178	48.12023508	48.12298882	48.12559027	1.969529346	2
2021_158386	2021-07-16 21:50	-64.73227108	48.16462924	-64.74616917	-64.73098386	-64.72354122	48.14495194	48.16796336	48.17789051	1.93183949	2
2021_158386	2021-07-17 09:50	-64.70897446	48.20578037	-64.73104085	-64.70905214	-64.68712359	48.17177428	48.21157028	48.2157732	1.925839115	2
2021_158386	2021-07-17 21:50	-64.70241159	48.19613276	-64.73085667	-64.70221827	-64.6756056	48.17757455	48.19600986	48.21564137	1.9279955	2
2021_158386	2021-07-18 09:50	-65.09161838	48.08822175	-65.12760903	-65.09224677	-65.05098761	48.06328054	48.08850803	48.11144872	1.948996812	2
2021_158386	2021-07-18 21:50	-65.16116631	48.05462103	-65.37120914	-65.15426745	-65.06917273	47.96820921	48.06235178	48.10258986	1.940183761	2
2021_158386	2021-07-19 09:50	-64.81415969	48.188361	-65.11953666	-64.73703911	-64.72762103	48.18317316	48.18834603	48.1934353	1.852147009	2
2021_158386	2021-07-19 21:50	-64.60333256	48.29770478	-64.72027423	-64.60026155	-64.48273239	48.27561984	48.29759116	48.31973931	1.821863866	2
2021_158386	2021-07-20 09:50	-64.14570539	48.31259501	-64.22636049	-64.13601647	-64.12737554	48.2820339	48.31172681	48.34703906	1.9759985	2
2021_158386	2021-07-20 21:50	-64.30054622	48.19703614	-64.32314292	-64.30320777	-64.26497074	48.18005495	48.19560191	48.22011169	1.850646915	2
2021_158386	2021-07-21 09:50	-64.10104253	47.83758876	-64.26617265	-64.08438767	-64.07580451	47.83533719	47.83757069	47.84000232	1.969060566	2
2021_158386	2021-07-21 21:50	-64.29721466	47.70080749	-64.30755575	-64.29815193	-64.28439526	47.69123805	47.69580592	47.81392595	1.991936996	2
2021_158386	2021-07-22 09:50	-63.87139518	47.72547599	-63.98512363	-63.86486939	-63.77832222	47.62146705	47.72962162	47.82583223	1.995874742	2
2021_158386	2021-07-22 21:50	-64.08402784	47.75584941	-64.12450471	-64.08467684	-64.04041735	47.7223504	47.75638363	47.78477495	1.962591412	2
2021_158386	2021-07-23 09:50	-64.09587847	47.77519712	-64.10418715	-64.09569933	-64.08767715	47.7670861	47.77593708	47.78503413	1.936902306	2
2021_158386	2021-07-23 21:50	-64.16532066	47.75997176	-64.17531327	-64.16686595	-64.14369328	47.75539508	47.7596914	47.76653588	1.932120758	2
2021_158386	2021-07-24 09:50	-64.28932795	47.61120441	-64.30974929	-64.28951576	-64.26738151	47.5889112	47.61046531	47.63738389	1.97984249	2
2021_158386	2021-07-24 21:50	-64.2277469	47.68988162	-64.25120467	-64.2411272	-64.16123292	47.68537728	47.68965845	47.69589963	1.971029439	2
2021_158386	2021-07-25 09:50	-64.42479717	47.63814279	-64.47372002	-64.42657727	-64.36427496	47.60773849	47.6386141	47.66650902	1.973842115	2
2021_158386	2021-07-25 21:50	-64.30675983	47.72582536	-64.33663081	-64.30437177	-64.29625914	47.6190074	47.73587457	47.7402972	1.954528408	2
2021_158386	2021-07-26 09:50	-64.45881958	47.83932913	-64.51501063	-64.46074273	-64.38863263	47.79007871	47.84133014	47.8772225	1.975717232	2
2021_158386	2021-07-26 21:50	-64.22122972	47.77053431	-64.23136748	-64.22170842	-64.20874862	47.76142761	47.77113211	47.77569864	1.901650103	2
2021_158386	2021-07-27 09:50	-63.99362865	47.67150013	-64.02521681	-63.99358957	-63.96175366	47.64295931	47.67205005	47.69684602	1.961466342	2
2021_158386	2021-07-27 21:50	-64.06495177	47.70954058	-64.11830612	-64.06332349	-64.0223512	47.68160454	47.7097356	47.73620568	1.935589724	2
2021_158386	2021-07-28 09:50	-64.08215085	47.72250879	-64.11363219	-64.08459509	-64.03702086	47.69299006	47.72212182	47.75282093	1.928276767	2
2021_158386	2021-07-28 21:50	-64.02995268	47.67191618	-64.07127588	-64.02501604	-64.00772132	47.65569979	47.66936985	47.69889242	1.931276955	2
2021_158386	2021-07-29 09:50	-64.09370351	47.68483444	-64.14817281	-64.0939272	-64.03558072	47.64094723	47.68491338	47.72848628	1.926307894	2
2021_158386	2021-07-29 21:50	-64.06597591	47.74435177	-64.11339663	-64.06815016	-64.00992428	47.7228663	47.74441403	47.76563923	1.924995312	2
2021_158386	2021-07-30 09:50	-64.02863997	47.72652191	-64.0622326	-64.03537949	-63.93250494	47.70946782	47.72510621	47.75016989	1.914307144	2
2021_197178	2021-06-21 15:19	-64.08317477	48.7386867	-64.09666187	-64.0825276	-64.07303155	48.73456988	48.73879003	48.74214531	1.594412151	2
2021_197178	2021-06-22 03:19	-63.88419228	48.61131433	-63.91731272	-63.88240178	-63.84737353	48.60325465	48.61117096	48.62008646	1.878304894	2
2021_197178	2021-06-22 15:19	-64.13738984	48.83361324	-64.19899248	-64.13551954	-64.0810299	48.82050379	48.83203908	48.8500342	1.049128071	1
2021_197178	2021-06-23 03:19	-64.66323466	49.21925239	-64.68596756	-64.66249723	-64.64292851	49.20969736	49.2198164	49.22536999	1.447215451	1
2021_197178	2021-06-23 15:19	-64.46769929	49.60553374	-64.48069959	-64.46795249	-64.45275807	49.59807176	49.60565477	49.61195405	1.979467467	2
2021_197178	2021-06-24 03:19	-64.58010698	49.60979502	-64.68137701	-64.56464385	-64.53984538	49.59549041	49.61021792	49.62146384	1.938496156	2
2021_197178	2021-06-24 15:19	-64.61043377	49.6171604	-64.6215534	-64.61029017	-64.60016025	49.60714383	49.61515981	49.6320421	1.92527658	2
2021_197178	2021-06-25 03:19	-64.75641863	49.56026637	-64.77122249	-64.75733963	-64.73734088	49.54707698	49.55924188	49.57647129	1.948621789	2
2021_197178	2021-06-25 15:19	-64.72608384	49.69325976	-64.7404731	-64.72780994	-64.69116894	49.68071485	49.69433419	49.69959959	1.925932871	2
2021_197178	2021-06-26 03:19	-65.10375142	49.72808033	-65.13758959	-65.09991903	-65.08128263	49.68175242	49.73218721	49.74250892	1.900431277	2
2021_197178	2021-06-26 15:19	-65.15378811	49.7144596	-65.19909795	-65.17067283	-65.09231678	49.69638304	49.71722275	49.72985925	1.727826739	2
2021_197178	2021-06-27 03:19	-65.30276764	49.62289743	-65.36641605	-65.31458329	-65.219407	49.61296566	49.62222716	49.63665381	1.456872305	1
2021_197178	2021-06-27 15:19	-66.14284977	49.80862685	-66.24678835	-66.14751729	-66.0132373	49.73393742	49.81058444	49.87441742	1.183292706	1
2021_197178	2021-06-28 03:19	-66.76595908	49.85220698	-66.78888557	-66.76825995	-66.73029761	49.81692984	49.8550579	49.86439457	1.450028127	1
2021_197178	2021-06-28 15:19	-67.09643745	49.59445459	-67.11938239	-67.09655687	-67.07307587	49.58297601	49.59417668	49.60785931	1.371554472	1
2021_197178	2021-06-29 03:19	-67.47740525	49.44583071	-67.50385913	-67.47709812	-67.45415863	49.27266201	49.48755617	49.49787387	1.6200075	2
2021_197178	2021-06-29 15:19	-67.67152005	49.28342867	-67.68464339	-67.67126345	-67.65999591	49.27769559	49.28353133	49.28837784	1.848396775	2
2021_197178	2021-06-30 03:19	-67.76668326	49.27328711	-67.80211398	-67.76175578	-67.73256653	49.26597905	49.27167551	49.28555464	1.886274142	2
2021_197178	2021-06-30 15:19	-67.6548376	49.27278873	-67.67049002	-67.65489463	-67.63881947	49.26403689	49.27273149	49.28100846	1.89968123	2
2021_197178	2021-07-01 03:19	-67.64971192	49.28157658	-67.67734295	-67.65129567	-67.620344	49.27559009	49.28158564	49.28752787	1.902962685	2
2021_197178	2021-07-01 15:19	-67.60427146	49.28892466	-67.63291025	-67.6020172	-67.58886124	49.28432502	49.28898574	49.29311092	1.912713295	2
2021_197178	2021-07-02 03:19	-67.72883236	49.29139773	-67.74198058	-67.72905864	-67.71427278	49.28659274	49.29156251	49.29559895	1.914307144	2
2021_197178	2021-07-02 15:19	-67.79434473	49.26052199	-67.80910869	-67.79449822	-67.77860872	49.24081815	49.25994516	49.28005011	1.919463716	2
2021_197178	2021-07-03 03:19	-67.72556037	49.2824698	-67.73637117	-67.72538175	-67.71595398	49.27971329	49.282416	49.28557891	1.913463341	2
2021_197178	2021-07-03 15:19	-67.84652411	49.26056968	-67.86348911	-67.84835672	-67.80853543	49.24602398	49.25894016	49.27642202	1.885336584	2
2021_197178	2021-07-04 03:19	-68.01523456	49.15735406	-68.02444204	-68.0154306	-68.00475884	49.14005659	49.15548307	49.17372625	1.901650103	2
2021_197178	2021-07-04 15:19	-68.08868696	49.0915505	-68.16369998	-68.08956198	-68.00669123	49.04279308	49.0908739	49.14251137	1.945621601	2
2021_197178	2021-07-05 03:19	-68.02458526	49.20566407	-68.03397188	-68.02463869	-68.01522128	49.20083873	49.20568543	49.21055476	1.937933621	2
2021_197178	2021-07-05 15:19	-68.01810283	49.21608533	-68.04242068	-68.01834087	-67.99183601	49.20559286	49.21591463	49.22789233	1.914119632	2
2021_197178	2021-07-06 03:19	-67.99490436	49.25918443	-68.01410032	-67.99405484	-67.9788093	49.24593245	49.25926911	49.27133866	1.915807238	2
2021_197178	2021-07-06 15:19	-67.78122705	49.24626209	-67.82564052	-67.78159788	-67.73596345	49.20211721	49.24761969	49.28384695	1.93615226	2
2021_197178	2021-07-07 03:19	-67.75254505	49.26087342	-67.76610166	-67.75292075	-67.73758673	49.25226695	49.2606105	49.27049107	1.936246015	2
2021_197178	2021-07-07 15:19	-67.50383728	49.28400949	-67.51781586	-67.50367347	-67.49060312	49.27739682	49.28398561	49.29067766	1.982842678	2
2021_197178	2021-07-08 03:19	-67.79576853	49.24209321	-67.82715436	-67.79516087	-67.76967336	49.23064707	49.24252097	49.25168783	1.953872117	2
2021_197178	2021-07-08 15:19	-67.88684312	49.17732347	-67.89866233	-67.88736369	-67.87174557	49.14237681	49.18106469	49.19065685	1.973185824	2
2021_197178	2021-07-09 03:19	-67.50122554	49.23332797	-67.74362103	-67.47789013	-67.32439341	49.17326302	49.23289938	49.29506618	1.963341459	2
2021_197178	2021-07-09 15:19	-67.44174739	49.31566786	-67.46318224	-67.44238697	-67.41503248	49.29920277	49.31635685	49.32697797	1.962122633	2
2021_197178	2021-07-10 03:19	-67.75106471	49.33642858	-67.76376323	-67.75100731	-67.7387668	49.29992071	49.31410132	49.40973883	1.967091693	2
2021_197178	2021-07-10 15:19	-67.74355047	49.24523814	-67.81623432	-67.74376248	-67.67103159	49.19173972	49.24537341	49.29799147	1.929683105	2
2021_197178	2021-07-11 03:19	-68.01292379	49.13167852	-68.03974003	-68.01229055	-67.98896034	49.11863862	49.1315891	49.14483403	1.96015376	2
2021_197178	2021-07-11 15:19	-67.94042615	49.28879051	-68.01068422	-67.98797267	-67.73100865	49.27603459	49.28861369	49.3066391	1.679167448	2
2021_197178	2021-07-12 03:19	-67.39382515	49.40505961	-67.42806956	-67.39196974	-67.36480059	49.31939995	49.42242217	49.433275	1.506469154	2
2021_197178	2021-07-12 15:19	-66.97084757	49.45651109	-67.0022534	-66.96965003	-66.94808243	49.44472422	49.45493695	49.48104602	1.556909807	2
2021_197178	2021-07-13 03:19	-66.67413451	49.85180884	-66.69547104	-66.67490704	-66.64958875	49.83767578	49.84750918	49.90664828	1.995405963	2
2021_197178	2021-07-13 15:19	-66.8525874	49.80919154	-66.87911068	-66.85194544	-66.83051444	49.79742329	49.80893241	49.82215848	1.930901931	2
2021_197178	2021-07-14 03:19	-66.9842408	49.76946195	-67.00741087	-66.98507577	-66.95612538	49.75433251	49.77003132	49.78039617	1.921901369	2
2021_197178	2021-07-14 15:19	-66.81681887	49.46429524	-66.82676757	-66.8167026	-66.80753846	49.45844622	49.4638874	49.47384268	1.940558785	2
2021_197178	2021-07-15 03:19	-66.54558195	49.38856314	-66.56951658	-66.54571297	-66.52114016	49.36799478	49.38980841	49.39997642	1.966060379	2
2021_197178	2021-07-15 15:19	-67.01667044	49.05184158	-67.04138312	-67.01713017	-66.9913842	49.03746114	49.0533283	49.06430385	1.890024377	2
2021_197178	2021-07-16 03:19	-67.2268614	48.90061761	-67.35994931	-67.22468213	-67.11133376	48.82489959	48.89438593	49.00517298	1.912244515	2
2021_197178	2021-07-16 15:19	-67.97434859	49.09085762	-67.9875436	-67.97413608	-67.96206091	49.07897219	49.09081626	49.10147064	1.997937371	2
2021_197178	2021-07-17 03:19	-68.00807044	48.98747646	-68.01760155	-68.00810941	-67.99834766	48.97867196	48.98712083	48.99638929	1.955747234	2
2021_197178	2021-07-17 15:19	-67.90264362	48.91415914	-67.98397625	-67.90233952	-67.82335068	48.8539982	48.91309963	48.98146983	1.985749109	2
2021_197178	2021-07-18 03:19	-68.01131323	49.09652637	-68.03368026	-68.01065005	-67.98996495	49.08514906	49.09538807	49.10918836	1.997093568	2
2021_197178	2021-07-18 15:19	-67.75869534	48.91688054	-67.79781113	-67.76723528	-67.67327247	48.90986383	48.9168287	48.92434664	1.978529908	2
2021_197178	2021-07-19 03:19	-67.70057557	48.96656498	-67.75106225	-67.72099574	-67.6319931	48.91443243	48.94640221	49.02867529	1.885992875	2
2021_197178	2021-07-19 15:19	-67.92730881	48.85435761	-67.95499554	-67.92633814	-67.90660335	48.81034914	48.82285634	48.95957642	1.53328333	2
2021_197178	2021-07-20 03:19	-68.54598121	48.81325533	-68.64701456	-68.55168486	-68.41234288	48.63979166	48.81360801	48.9938358	1.563097694	2
2021_197178	2021-07-20 15:19	-68.98142366	48.63485776	-69.00389845	-68.98234676	-68.95240159	48.62101271	48.6343925	48.65038342	1.950965685	2
2021_197178	2021-07-21 03:19	-68.96175262	48.64612528	-68.97472446	-68.96190521	-68.94766291	48.63145739	48.64757771	48.65868218	1.922932683	2
2021_197178	2021-07-21 15:19	-68.92943222	48.65158844	-68.95087339	-68.92815478	-68.91647805	48.6461165	48.65161873	48.65694802	1.922182636	2
2021_197178	2021-07-22 03:19	-68.95036754	48.61986488	-68.98038254	-68.94788501	-68.93370998	48.61316979	48.61937147	48.62874236	1.920401275	2
2021_197178	2021-07-22 15:19	-68.98331139	48.62866324	-68.99598163	-68.983148	-68.97169946	48.62146725	48.6286952	48.63546825	1.919088693	2
2021_197178	2021-07-23 03:19	-68.92682343	48.62937153	-69.0125232	-68.91984802	-68.87487704	48.59178886	48.62872034	48.66888397	1.928089256	2
2021_197178	2021-07-23 15:19	-69.01732498	48.64556879	-69.09505519	-69.0181357	-68.93682111	48.59716913	48.64509965	48.69566093	1.935120945	2
2021_197178	2021-07-24 03:19	-68.92146345	48.69459481	-68.94725889	-68.92053668	-68.90096661	48.68293827	48.69441822	48.70693781	1.9279955	2
2021_197178	2021-07-24 15:19	-68.93330927	48.6604127	-68.95789937	-68.93578564	-68.89862062	48.64837412	48.65833113	48.69845652	1.901931371	2
2021_197178	2021-07-25 03:19	-68.97509459	48.63278465	-69.00289999	-68.98685209	-68.92182216	48.60342209	48.61690134	48.6684727	1.862835177	2
2021_197178	2021-07-25 15:19	-69.4840589	48.25566964	-69.52369633	-69.48729877	-69.4247921	48.16479286	48.25445111	48.3715523	1.985092818	2
2021_197178	2021-07-26 03:19	-69.57269969	48.19480855	-69.65688327	-69.57370406	-69.48950432	48.16360491	48.19567586	48.22152917	1.982280143	2
2021_197178	2021-07-26 15:19	-69.44112838	48.38517423	-69.48105002	-69.44800039	-69.37257678	48.32407543	48.39026384	48.42182854	1.988468029	2
2021_197178	2021-07-27 03:19	-69.47504649	48.2909254	-69.57219032	-69.48015451	-69.34701586	48.21170331	48.2882217	48.38512218	1.967279205	2
2021_197178	2021-07-27 15:19	-69.38659082	48.33769657	-69.41354838	-69.3859279	-69.36409868	48.32223615	48.33826154	48.34955221	1.943558972	2
2021_197178	2021-07-28 03:19	-69.40698496	48.32478004	-69.52617966	-69.40178843	-69.31390289	48.21484356	48.33874868	48.38897079	1.922276392	2
2021_197178	2021-07-28 15:19	-69.50288287	48.25020961	-69.75475376	-69.51623957	-69.18770524	48.08508826	48.23982686	48.46065056	1.909431839	2
2021_197179	2021-06-21 18:37	-64.23690034	48.986485	-64.24959336	-64.23706587	-64.22351418	48.97436632	48.98290884	49.00698701	1.583161448	2
2021_197179	2021-06-22 06:37	-64.27892252	49.014951	-64.31848014	-64.2790819	-64.23733618	48.98525059	49.01445232	49.04758283	1.795237202	2
2021_197179	2021-06-22 18:37	-64.20053099	49.02302233	-64.23865201	-64.19877831	-64.18271221	49.01333461	49.01886275	49.04209744	1.868179261	2
2021_197179	2021-06-23 06:37	-64.13992992	49.03278944	-64.25638025	-64.13842642	-64.03748402	48.97825379	49.03298425	49.08563141	1.917963623	2
2021_197179	2021-06-23 18:37	-64.34657346	49.05057081	-64.36190577	-64.34576779	-64.33536152	49.02598925	49.05252666	49.05747	1.930620664	2
2021_197179	2021-06-24 06:37	-64.39048381	48.98312503	-64.47635136	-64.38905943	-64.31196463	48.93845132	48.98337414	49.0261775	1.935308457	2
2021_197179	2021-06-24 18:37	-64.21997474	48.99885512	-64.27241397	-64.22137712	-64.16104157	48.94271961	49.00615759	49.02567821	1.917682355	2
2021_197179	2021-06-25 06:37	-63.97994478	48.9916679	-64.03719564	-63.9807698	-63.91857189	48.95191826	48.99122122	49.03377574	1.984999062	2
2021_197179	2021-06-25 18:37	-64.31177359	49.01824167	-64.32522073	-64.31163394	-64.29624731	49.00911449	49.01844016	49.02623408	1.972717045	2
2021_197179	2021-06-26 06:37	-64.28828189	49.08930156	-64.33334417	-64.28828977	-64.24263187	49.058863	49.08951114	49.11702336	1.940746297	2
2021_197179	2021-06-26 18:37	-64.29934867	49.11039828	-64.42149662	-64.29183363	-64.20829039	49.0468701	49.11211118	49.16407831	1.935964748	2
2021_197179	2021-06-27 06:37	-64.43562002	49.09805467	-64.53933415	-64.44353929	-64.29057094	49.04567422	49.09799381	49.15166253	1.938589912	2
2021_197179	2021-06-27 18:37	-64.41789677	49.10964023	-64.53069949	-64.41273869	-64.33861126	49.04582796	49.11302887	49.15433384	1.93071442	2
2021_197179	2021-06-28 06:37	-64.37304958	49.0316025	-64.47208901	-64.37073528	-64.28801755	48.96999693	49.03162387	49.09287166	1.916557285	2
2021_197179	2021-06-28 18:37	-64.41224497	49.07049754	-64.51572243	-64.41017056	-64.31174981	48.99501941	49.07060904	49.15036478	1.860491281	2
2021_197179	2021-06-29 06:37	-64.60391385	49.19223161	-64.75909165	-64.61698825	-64.41664516	49.14365183	49.19370137	49.2346708	1.804144009	2
2021_197179	2021-06-29 18:37	-64.93460695	49.29576891	-64.98280009	-64.93492473	-64.88399768	49.26607917	49.2962843	49.32280838	1.899024939	2
2021_197179	2021-06-30 06:37	-64.84721434	49.31405559	-64.92495296	-64.84473607	-64.78152309	49.26841564	49.31419538	49.36027122	1.792424527	2
2021_197179	2021-06-30 18:37	-65.70288838	49.50594178	-65.75596242	-65.69632725	-65.67617055	49.42833153	49.51267998	49.53838144	1.066379149	1
2021_197179	2021-07-01 06:37	-66.94897688	48.94424221	-67.06839738	-66.9649316	-66.78703794	48.93497519	48.94206168	48.98842959	1	1
2021_197179	2021-07-01 18:37	-68.1503809	48.57124999	-68.23845147	-68.15316621	-68.05266214	48.49807827	48.56667555	48.66701674	1	1
2021_197179	2021-07-02 06:37	-69.34865129	48.05630139	-69.72750305	-69.36923145	-68.98415203	47.89829632	48.04090858	48.23547402	1.574535908	2
2021_197179	2021-07-02 18:37	-69.66775829	47.87456849	-69.86400342	-69.65710465	-69.46443135	47.77755919	47.88300563	47.95997365	1.975342209	2
2021_197179	2021-07-03 06:37	-69.66046384	47.87694154	-69.8229017	-69.66489389	-69.47509355	47.75193975	47.86554004	48.07401043	1.9248078	2
2021_197179	2021-07-03 18:37	-69.59060143	47.92897198	-69.9372795	-69.58727793	-69.2601736	47.64145304	47.92066669	48.287715	1.906619164	2
2021_197179	2021-07-04 06:37	-69.51848157	47.98228528	-69.91434686	-69.50280097	-69.2147708	47.58182067	47.96462808	48.52335985	1.908119257	2
