# Supplementary material for: Migratory movements of fin whales from the Gulf of St. Lawrence challenge our understanding of the Northwest Atlantic stock structure
Source: Sci Rep. 2024 May 20;14:11472. doi: 10.1038/s41598-024-62173-1 (PMC11106244; doi:10.1038/s41598-024-62173-1)
Supplement: Supplementary file 4 — Supplementary Information 4. [file 41598_2024_62173_MOESM4_ESM.csv]

id	date	lon	lat	lon.025	lon.5	lon.975	lat.025	lat.5	lat.975	b	b.5
2014_106740	2014-12-01 01:34	-66.06575425	49.22851854	-66.08299169	-66.06599925	-66.04670199	49.2191325	49.22840281	49.23833713	1.849053066	2
2014_106740	2014-12-01 13:34	-66.14680112	49.21916394	-66.52059423	-66.1470691	-65.77486587	48.95257344	49.21838542	49.48217996	1.873710857	2
2014_106740	2014-12-02 01:34	-66.22756017	49.20847902	-66.263925	-66.23298759	-66.17333058	49.19384341	49.20820434	49.22432408	1.847177949	2
2014_106740	2014-12-02 13:34	-66.2690939	49.19628998	-66.27397073	-66.2704991	-66.25195933	49.19425039	49.19623321	49.19876409	1.815019689	2
2014_106740	2014-12-03 01:34	-66.27911527	49.19546454	-66.29085692	-66.27720438	-66.27026959	49.19105302	49.19558026	49.19930525	1.806675417	2
2014_106740	2014-12-03 13:34	-66.7828608	49.05054369	-66.85771105	-66.79369001	-66.69382232	49.0318252	49.05048707	49.06890005	1.836864804	2
2014_106740	2014-12-04 01:34	-66.96687655	49.01390847	-67.41473847	-66.96221938	-66.54905718	48.74567959	49.01165199	49.29557071	1.921995125	2
2014_106740	2014-12-04 13:34	-67.03020382	49.01304526	-67.06891637	-67.03020632	-66.99288148	48.99592357	49.01283015	49.03185567	1.880742546	2
2014_106740	2014-12-05 01:34	-66.26245039	49.2216831	-66.39160469	-66.26345198	-66.10680626	49.19689292	49.22447897	49.23710374	1.912994562	2
2014_106740	2014-12-05 13:34	-65.97556172	49.22781455	-65.99259627	-65.9758015	-65.95757241	49.21656913	49.22776462	49.23942218	1.868929308	2
2014_106740	2014-12-06 01:34	-65.91452098	49.23723932	-65.92986802	-65.91432262	-65.90072738	49.22799581	49.23722544	49.24641036	1.834520908	2
2014_106740	2014-12-06 13:34	-65.92726769	49.24116621	-65.95782176	-65.92638863	-65.90094523	49.22302834	49.24171686	49.25680604	1.822145134	2
2014_106740	2014-12-07 01:34	-66.03159032	49.22495942	-66.39573629	-66.03017966	-65.66587309	48.96178706	49.22538375	49.4920351	1.839958747	2
2014_106740	2014-12-07 13:34	-66.12945874	49.21394268	-66.15224767	-66.12929118	-66.10732908	49.2012547	49.21382268	49.22701848	1.814550909	2
2014_106740	2014-12-08 01:34	-66.10081451	49.2350242	-66.13245373	-66.0997194	-66.07520969	49.22385203	49.23498064	49.24642174	1.750796925	2
2014_106740	2014-12-08 13:34	-66.04562953	49.24826671	-66.07641464	-66.04523732	-66.01764005	49.23231001	49.24848421	49.26345366	1.709075567	2
2014_106740	2014-12-09 01:34	-66.08395585	49.23796205	-66.10642316	-66.0851321	-66.05317636	49.2223076	49.23792584	49.254455	1.676448528	2
2014_106740	2014-12-09 13:34	-66.08155513	49.26323977	-66.45300412	-66.08341541	-65.68731375	49.02321336	49.26401091	49.50401869	1.662385149	2
2014_106740	2014-12-10 01:34	-65.95734124	49.28204528	-66.11740565	-65.92200795	-65.83956554	49.23585481	49.2853101	49.31900531	1.502062629	2
2014_106740	2014-12-10 13:34	-65.4304059	49.25793617	-65.51736306	-65.42638026	-65.38097011	49.2452658	49.25789595	49.27109482	1.414025877	1
2014_106740	2014-12-11 01:34	-64.9051214	49.20790035	-64.98132446	-64.89789842	-64.86574132	49.18874564	49.20763621	49.22800155	1.620382524	2
2014_106740	2014-12-11 13:34	-64.74183368	49.20229911	-64.77057962	-64.74178572	-64.7147215	49.16798178	49.20412455	49.2284649	1.690418151	2
2014_106740	2014-12-12 01:34	-64.88089779	49.20207934	-64.96450443	-64.90029204	-64.68426842	49.13599645	49.2044159	49.25774462	1.700918807	2
2014_106740	2014-12-12 13:34	-65.03620839	49.28721468	-65.06248982	-65.04284309	-64.97855424	49.27188153	49.28714378	49.30305733	1.735795987	2
2014_106740	2014-12-13 01:34	-65.05876095	49.23306589	-65.0950496	-65.05893334	-65.02290302	49.21718043	49.23230787	49.25383516	1.745171573	2
2014_106740	2014-12-13 13:34	-64.95308765	49.23031845	-64.99936519	-64.96777337	-64.82335659	49.21801344	49.23024572	49.24304614	1.760922558	2
2014_106740	2014-12-14 01:34	-64.8539477	49.20794501	-65.22334111	-64.8570321	-64.48597862	48.95116985	49.20894299	49.46868261	1.803300206	2
2014_106740	2014-12-14 13:34	-64.76604427	49.18215873	-64.79587584	-64.76643238	-64.73663769	49.16710824	49.18170577	49.19958627	1.788111757	2
2014_106740	2014-12-15 01:34	-64.689652	49.16022533	-64.71034152	-64.689422	-64.66989406	49.14813724	49.16023203	49.17277435	1.752765798	2
2014_106740	2014-12-15 13:34	-64.61186821	49.13239477	-64.64448958	-64.61069304	-64.58277639	49.11327404	49.13233196	49.15158192	1.742265142	2
2014_106740	2014-12-16 01:34	-64.52507384	49.10871613	-64.57444849	-64.52182107	-64.49010942	49.08759128	49.10859583	49.12996971	1.762610163	2
2014_106740	2014-12-16 13:34	-64.51175066	49.11177102	-64.56043114	-64.51328503	-64.45263457	49.09374734	49.11220877	49.12919979	1.795893493	2
2014_106740	2014-12-17 01:34	-64.51334911	49.09481201	-64.54689666	-64.51460688	-64.47350594	49.07633943	49.0944874	49.11371398	1.849240578	2
2014_106740	2014-12-17 13:34	-64.01632143	48.84933116	-64.02651867	-64.01924712	-63.99032871	48.83699125	48.85047418	48.85595637	1.943090193	2
2014_106740	2014-12-18 01:34	-64.00799274	48.83434251	-64.06146534	-64.00877423	-63.95168047	48.79651493	48.83409275	48.87139815	1.904931558	2
2014_106740	2014-12-18 13:34	-64.05697165	48.85946725	-64.55675148	-64.05772891	-63.5555443	48.50565552	48.85777234	49.21651981	1.904181511	2
2014_106740	2014-12-19 01:34	-64.1137578	48.8878229	-64.75426181	-64.1158341	-63.45389359	48.41573337	48.8869046	49.34857858	1.908306769	2
2014_106740	2014-12-19 13:34	-64.169339	48.91619721	-64.86988164	-64.17163502	-63.45560439	48.422086	48.92000277	49.39777482	1.905212826	2
2014_106740	2014-12-20 01:34	-64.22412104	48.94361645	-64.86557036	-64.22198582	-63.58095243	48.48375089	48.94518765	49.39994075	1.891899494	2
2014_106740	2014-12-20 13:34	-64.27666907	48.97598503	-64.76869886	-64.27570326	-63.79093678	48.62610225	48.9755862	49.32019968	1.86911682	2
2014_106740	2014-12-21 01:34	-64.33153715	49.00803342	-64.35036855	-64.33175614	-64.31166905	48.99284759	49.00816789	49.02178497	1.817457341	2
2014_106740	2014-12-21 13:34	-64.35656166	49.05196525	-64.45987138	-64.35793135	-64.2437331	49.00646229	49.04962721	49.11098416	1.712169511	2
2014_106740	2014-12-22 01:34	-64.66188137	49.17246205	-64.7496317	-64.66583155	-64.53421353	49.1233905	49.17499009	49.20456349	1.65263454	2
2014_106740	2014-12-22 13:34	-64.96847084	49.24635011	-65.0343785	-64.96551022	-64.89431989	49.21335846	49.24739867	49.27154857	1.686949184	2
2014_106740	2014-12-23 01:34	-64.96932133	49.23759121	-65.02725404	-64.9730917	-64.86570805	49.21719985	49.23753067	49.25819902	1.636696044	2
2014_106740	2014-12-23 13:34	-64.9127425	49.23707566	-64.99478321	-64.91142126	-64.84846473	49.19341589	49.23850082	49.27901749	1.584099006	2
2014_106740	2014-12-24 01:34	-65.10980468	49.24860183	-65.13809649	-65.10969387	-65.08216485	49.23101006	49.24744196	49.27509195	1.505625352	2
2014_106740	2014-12-24 13:34	-64.9675513	49.18495401	-65.48432252	-64.93754119	-64.64754605	48.97981953	49.18445743	49.40255187	1.258578661	1
2014_106740	2014-12-25 01:34	-64.49752176	49.0356599	-65.05763376	-64.43133163	-64.32552208	48.92937058	49.03754823	49.22854119	1.018657416	1
2014_106740	2014-12-25 13:34	-63.68308869	48.78907435	-63.99090335	-63.58863848	-63.50634446	48.73751797	48.78861982	48.8419745	1	1
2014_106740	2014-12-26 01:34	-62.15360716	48.27963819	-62.17837921	-62.15309604	-62.13055567	48.26470882	48.27962958	48.29423324	1	1
2014_106740	2014-12-26 13:34	-60.6449714	47.67275706	-60.76180759	-60.64025644	-60.55928826	47.55051898	47.60282986	47.93699849	1	1
2014_106740	2014-12-27 01:34	-59.45719641	46.92076963	-59.51120841	-59.45674491	-59.40026887	46.82457726	46.9053916	47.02489428	1.003562723	1
2014_106740	2014-12-27 13:34	-59.00540239	46.22952657	-59.06439383	-59.01545175	-58.89918649	46.15236078	46.21877118	46.38281461	1.003562723	1
2014_106740	2014-12-28 01:34	-58.47966314	45.60982041	-58.63197789	-58.47571564	-58.34853524	45.50892221	45.61105503	45.70505097	1.851959497	2
2014_106740	2014-12-28 13:34	-58.37626372	45.53576027	-58.7855784	-58.37972555	-57.9499265	45.17525332	45.54437994	45.84100409	1.936058504	2
2014_106740	2014-12-29 01:34	-58.33983865	45.54522099	-58.39031621	-58.33722511	-58.29424306	45.50435258	45.54616065	45.57661994	1.909338084	2
2014_106740	2014-12-29 13:34	-58.35235672	45.57409014	-58.86523918	-58.35513772	-57.8420239	45.20499439	45.57215072	45.94231137	1.909525595	2
2014_106740	2014-12-30 01:34	-58.36805123	45.60506768	-59.05764437	-58.36160944	-57.69383959	45.10829912	45.60320277	46.10180347	1.915244703	2
2014_106740	2014-12-30 13:34	-58.39080626	45.63633023	-59.15265192	-58.38616509	-57.6501049	45.06935262	45.63397768	46.20875954	1.914213388	2
2014_106740	2014-12-31 01:34	-58.40966548	45.66789064	-59.18140531	-58.40666035	-57.66630913	45.08392948	45.67063994	46.24930742	1.915150947	2
2014_106740	2014-12-31 13:34	-58.43390989	45.69907325	-59.1230306	-58.43142508	-57.75470983	45.15308673	45.69849003	46.23424404	1.903150197	2
2014_106740	2015-01-01 01:34	-58.45636357	45.73521824	-58.96954506	-58.45577753	-57.9605214	45.30227893	45.73696966	46.15276004	1.892462029	2
2014_106740	2015-01-01 13:34	-58.48436548	45.78149283	-58.54783889	-58.49608819	-58.36140366	45.60044027	45.82493364	45.90862758	1.896587287	2
2014_106740	2015-01-02 01:34	-58.66223552	46.03898098	-58.69631091	-58.6744007	-58.56495375	45.93523733	46.04913301	46.06690926	1.939058691	2
2014_106740	2015-01-02 13:34	-58.60659231	45.85206937	-58.8111717	-58.59286608	-58.49779146	45.76762707	45.85223731	45.93907645	1.839958747	2
2014_106740	2015-01-03 01:34	-58.70529008	45.57198937	-58.74080669	-58.70586219	-58.66596644	45.54386085	45.571976	45.60103104	1.852897056	2
2014_106740	2015-01-03 13:34	-58.68679705	45.5588624	-58.71172474	-58.68665143	-58.66232405	45.5399313	45.55893535	45.57736506	1.787642978	2
2014_106740	2015-01-04 01:34	-58.68534182	45.57819137	-58.75497504	-58.68544039	-58.615419	45.52677856	45.57826545	45.63061555	1.729045565	2
2014_106740	2015-01-04 13:34	-58.63035636	45.62713862	-58.6423699	-58.63002431	-58.62011838	45.62093328	45.62729113	45.63222164	1.693324583	2
2014_106740	2015-01-05 01:34	-58.47530192	45.63542155	-58.50355128	-58.47401694	-58.45298792	45.60854656	45.63298262	45.66983462	1.681136321	2
2014_106740	2015-01-05 13:34	-58.48259597	45.73585795	-58.54161939	-58.46909941	-58.42000612	45.69415957	45.74222419	45.75123307	1.654040878	2
2015_141348	2015-12-01 00:20	-68.95184404	48.58974318	-68.96274811	-68.95196426	-68.94042511	48.58458815	48.58921356	48.59818077	1.842115132	2
2015_141348	2015-12-01 12:20	-68.92158887	48.63781191	-69.12713144	-68.92738804	-68.68555737	48.49451913	48.63516673	48.79141661	1.857584849	2
2015_141348	2015-12-02 00:20	-68.8083279	48.73231943	-68.8250968	-68.81202789	-68.74057374	48.7205025	48.7327042	48.74223618	1.887117945	2
2015_141348	2015-12-02 12:20	-68.86683153	48.69370169	-69.24394988	-68.86628125	-68.49254101	48.41716624	48.69528557	48.96326719	1.920401275	2
2015_141348	2015-12-03 00:20	-68.93384623	48.64418471	-68.94622284	-68.93540702	-68.91021012	48.63938283	48.64398522	48.65049914	1.917494843	2
2015_141348	2015-12-03 12:20	-68.92218088	48.66081337	-69.30476839	-68.92286551	-68.53978887	48.38540325	48.66187778	48.93443667	1.931558222	2
2015_141348	2015-12-04 00:20	-68.90906659	48.67319026	-68.93743762	-68.90955507	-68.87612558	48.65958784	48.67321795	48.68651953	1.915807238	2
2015_141348	2015-12-04 12:20	-68.96168097	48.58809004	-69.3376482	-68.9632853	-68.58081785	48.31531692	48.587014	48.8587412	1.93071442	2
2015_141348	2015-12-05 00:20	-69.02449569	48.50330556	-69.03638948	-69.0267159	-69.001916	48.49611858	48.50317762	48.51121553	1.921901369	2
2015_141348	2015-12-05 12:20	-69.04127631	48.53481954	-69.41766506	-69.03979414	-68.66242352	48.26984594	48.53384537	48.80470338	1.924339021	2
2015_141348	2015-12-06 00:20	-69.03979219	48.58092057	-69.081618	-69.04065542	-69.0000162	48.56333155	48.57826869	48.61743149	1.899306207	2
2015_141348	2015-12-06 12:20	-68.85305095	48.73574324	-69.10196165	-68.848697	-68.63263506	48.53342776	48.74554386	48.88691672	1.907369211	2
2015_141348	2015-12-07 00:20	-68.72549584	48.73625872	-68.75143147	-68.72880517	-68.68071087	48.71194374	48.73115914	48.78278589	1.908400525	2
2015_141348	2015-12-07 12:20	-68.84451195	48.68130774	-69.22882177	-68.84480344	-68.46917815	48.40576375	48.68004734	48.95098723	1.921057566	2
2015_141348	2015-12-08 00:20	-68.96514989	48.63860003	-68.98095864	-68.96525942	-68.949009	48.63059832	48.63809326	48.64905589	1.915338459	2
2015_141348	2015-12-08 12:20	-68.90078312	48.66903879	-69.0960508	-68.91395125	-68.63194912	48.5333299	48.66289157	48.83636347	1.90511907	2
2015_141348	2015-12-09 00:20	-68.68191439	48.78232318	-68.69463311	-68.68197339	-68.67038472	48.77656791	48.78280217	48.78666835	1.931745734	2
2015_141348	2015-12-09 12:20	-68.79961639	48.76513245	-69.17925181	-68.80103352	-68.40832292	48.4920427	48.76502577	49.04226824	1.938871179	2
2015_141348	2015-12-10 00:20	-68.92407713	48.74275315	-68.98378386	-68.94889356	-68.86382916	48.69446573	48.75802564	48.77094676	1.927714232	2
2015_141348	2015-12-10 12:20	-68.65932217	48.79400512	-68.81665439	-68.64952482	-68.54682781	48.73862479	48.79406322	48.84793279	1.892837052	2
2015_141348	2015-12-11 00:20	-68.44689558	48.83721935	-68.5945607	-68.43912328	-68.30487443	48.79259484	48.83729169	48.88113362	1.913744609	2
2015_141348	2015-12-11 12:20	-68.75675024	48.79168048	-68.87225339	-68.77915082	-68.6026616	48.73842785	48.79353059	48.83873438	1.87455466	2
2015_141348	2015-12-12 00:20	-68.9078679	48.66080268	-68.96748159	-68.90051065	-68.88660196	48.65097711	48.66096503	48.66952542	1.873148322	2
2015_141348	2015-12-12 12:20	-69.04314936	48.68099774	-69.12352622	-69.04550614	-68.94416123	48.57065791	48.68889667	48.76849108	1.884492781	2
2015_141348	2015-12-13 00:20	-68.90503071	48.68222441	-68.91302025	-68.90499603	-68.89721989	48.67804127	48.68198598	48.68751967	1.882523908	2
2015_141348	2015-12-13 12:20	-68.92854369	48.66827048	-68.97223897	-68.93262499	-68.861889	48.58315405	48.67852299	48.70566151	1.892087005	2
2015_141348	2015-12-14 00:20	-69.04353195	48.42889692	-69.09441674	-69.0585891	-68.89589831	48.41664871	48.42872714	48.44242262	1.950215638	2
2015_141348	2015-12-14 12:20	-68.91378293	48.60091693	-69.29103675	-68.91657333	-68.52457866	48.3318239	48.59933449	48.87387729	1.919463716	2
2015_141348	2015-12-15 00:20	-68.77109555	48.78425572	-68.83811933	-68.76439344	-68.75352507	48.77750421	48.78292981	48.80447233	1.912713295	2
2015_141348	2015-12-15 12:20	-68.76381912	48.79520185	-69.14238958	-68.76255031	-68.38223808	48.52706717	48.79608089	49.05867048	1.898181136	2
2015_141348	2015-12-16 00:20	-68.77021213	48.79479601	-68.78383565	-68.77078826	-68.75667991	48.78937694	48.7948488	48.80002533	1.833302081	2
2015_141348	2015-12-16 12:20	-68.80597393	48.77693085	-69.15568537	-68.81073205	-68.44548587	48.52933454	48.775382	49.0376723	1.761297581	2
2015_141348	2015-12-17 00:20	-68.77015973	48.79037596	-68.79091556	-68.76728687	-68.75494598	48.78129885	48.79046713	48.79796118	1.541252578	2
2015_141348	2015-12-17 12:20	-68.46106889	48.93044692	-68.73933787	-68.46630499	-68.1386712	48.72946491	48.92778575	49.14820314	1.308269267	1
2015_141348	2015-12-18 00:20	-68.00929562	49.12711463	-68.03247384	-68.00848854	-67.99077782	49.11687976	49.12727717	49.13667289	1.213294581	1
2015_141348	2015-12-18 12:20	-67.44958054	49.35246047	-67.79664412	-67.4663866	-67.01476752	49.11294607	49.34583193	49.63043726	1.479936246	1
2015_141348	2015-12-19 00:20	-67.05077787	49.50835953	-67.07917612	-67.0496566	-67.01454828	49.49024815	49.50804765	49.53111522	1.789049316	2
2015_141348	2015-12-19 12:20	-66.98784945	49.52908515	-67.0023719	-66.98849696	-66.96728457	49.52182921	49.52906836	49.53629043	1.844459029	2
2015_141348	2015-12-20 00:20	-66.75829045	49.9611155	-66.78877134	-66.7585765	-66.73111787	49.94510641	49.96153675	49.97403778	1.988186762	2
2015_141348	2015-12-20 12:20	-66.9022008	49.8020322	-67.28823205	-66.90170294	-66.51307371	49.53046959	49.8019367	50.07390388	1.954340896	2
2015_141348	2015-12-21 00:20	-67.05406482	49.63466595	-67.06736843	-67.05703195	-67.02136968	49.61957418	49.63528708	49.64587594	1.951059441	2
2015_141348	2015-12-21 12:20	-67.06275621	49.66562663	-67.44271387	-67.06289101	-66.68127246	49.38508167	49.66669136	49.93925638	1.949184324	2
2015_141348	2015-12-22 00:20	-67.05993557	49.70138112	-67.08032614	-67.05898193	-67.04475062	49.6596944	49.70780661	49.71961094	1.92640165	2
2015_141348	2015-12-22 12:20	-66.98193262	49.69031349	-67.36980908	-66.98000631	-66.59132635	49.41700618	49.69190498	49.95578928	1.928276767	2
2015_141348	2015-12-23 00:20	-66.89962208	49.66732193	-66.98320203	-66.95540407	-66.75249472	49.64993642	49.66844604	49.67693194	1.906619164	2
2015_141348	2015-12-23 12:20	-66.82073934	49.61884447	-67.09674481	-66.799647	-66.64780801	49.49606438	49.61611269	49.75644372	1.893587099	2
2015_141348	2015-12-24 00:20	-67.02214586	49.61336875	-67.04989539	-67.02663332	-66.97718158	49.60009769	49.6127893	49.62949737	1.87567973	2
2015_141348	2015-12-24 12:20	-67.01439784	49.6232986	-67.03756246	-67.02161652	-66.96879707	49.61444939	49.6228762	49.63450858	1.857397337	2
2015_141348	2015-12-25 00:20	-66.99988963	49.70144806	-67.03391152	-67.00331768	-66.9488773	49.68634956	49.70137844	49.7168588	1.874648416	2
2015_141348	2015-12-25 12:20	-66.92024554	49.65778124	-67.29953542	-66.92259907	-66.53999472	49.39244834	49.65918477	49.92308609	1.908213013	2
2015_141348	2015-12-26 00:20	-66.8483421	49.60608272	-66.8926462	-66.84474629	-66.83157821	49.59662221	49.6063633	49.61411875	1.910838177	2
2015_141348	2015-12-26 12:20	-66.89941668	49.62718152	-67.27877426	-66.90019881	-66.51975277	49.36027466	49.62889797	49.89268953	1.923963998	2
2015_141348	2015-12-27 00:20	-66.94885211	49.65394819	-66.96413321	-66.94761344	-66.93862901	49.64638983	49.65398933	49.66115118	1.89855616	2
2015_141348	2015-12-27 12:20	-66.85984192	49.64079073	-67.23357699	-66.8615832	-66.48051082	49.36310606	49.64297701	49.91067188	1.891243203	2
2015_141348	2015-12-28 00:20	-66.74500905	49.61900826	-66.84300879	-66.74355476	-66.65939653	49.55613648	49.61556786	49.69772301	1.83695856	2
2015_141348	2015-12-28 12:20	-66.432629	49.58767767	-66.7434658	-66.42803401	-66.14995448	49.36798828	49.58973163	49.79701648	1.84352147	2
2015_141348	2015-12-29 00:20	-66.20927869	49.49688646	-66.22959051	-66.20781473	-66.19824374	49.4899243	49.49721793	49.50162334	1.848021751	2
2015_141348	2015-12-29 12:20	-66.13153335	49.45748701	-66.25161805	-66.12937373	-66.0337391	49.38801261	49.45521535	49.54448048	1.843990249	2
2015_141348	2015-12-30 00:20	-66.13679433	49.43808968	-66.15152401	-66.14003073	-66.11029744	49.43236567	49.43809031	49.44401007	1.856459779	2
2015_141348	2015-12-30 12:20	-66.08158187	49.45804352	-66.44982371	-66.08331966	-65.69994481	49.19199296	49.45887076	49.72251013	1.903431464	2
2015_141348	2015-12-31 00:20	-66.02336832	49.48577596	-66.04130579	-66.02443282	-66.00381056	49.47162993	49.48623986	49.49674845	1.903712732	2
2015_141348	2015-12-31 12:20	-65.96923787	49.50727164	-66.35062111	-65.96813235	-65.6004102	49.2323834	49.50749257	49.77697244	1.926214138	2
2015_141348	2016-01-01 00:20	-65.9253188	49.52725884	-65.93417115	-65.92620542	-65.91237545	49.51590902	49.52192119	49.54427045	1.920401275	2
2015_141348	2016-01-01 12:20	-66.01445118	49.57702775	-66.39251463	-66.01275244	-65.63960637	49.29619202	49.57781629	49.85181883	1.933339584	2
2015_141348	2016-01-02 00:20	-66.10638083	49.6194154	-66.11842741	-66.10742235	-66.08855417	49.59821864	49.62020002	49.63908315	1.924714045	2
2015_141348	2016-01-02 12:20	-66.11342735	49.52439311	-66.48775987	-66.11348533	-65.73380683	49.24916585	49.52453837	49.79810806	1.931651978	2
2015_141348	2016-01-03 00:20	-66.12088297	49.43403728	-66.20340133	-66.11807755	-66.05782619	49.38378066	49.42371629	49.55120346	1.915807238	2
2015_141348	2016-01-03 12:20	-66.17448199	49.52068358	-66.54607567	-66.17380071	-65.79501886	49.24769606	49.52030789	49.79958238	1.904837802	2
2015_141348	2016-01-04 00:20	-66.2253143	49.61765734	-66.30822184	-66.22510277	-66.14445892	49.55727885	49.61613169	49.68716685	1.856272267	2
2015_141348	2016-01-04 12:20	-66.20774838	49.64483288	-66.6659005	-66.20696883	-65.75946957	49.31233436	49.64500809	49.96718378	1.824114007	2
2015_141348	2016-01-05 00:20	-66.19510738	49.6702396	-66.77864302	-66.19032854	-65.61588465	49.24679952	49.67367713	50.08438464	1.756609788	2
2016_100386	2016-12-01 00:10	-62.81150323	48.29998324	-62.85438858	-62.81118339	-62.77073491	48.26307343	48.30038494	48.33664504	1.846709169	2
2016_100386	2016-12-01 12:10	-62.8173345	48.37604085	-62.82712505	-62.81715421	-62.80869215	48.36592734	48.37025501	48.42273423	1.858616164	2
2016_100386	2016-12-02 00:10	-63.95274818	48.75363063	-63.99349392	-63.95068734	-63.93942481	48.7357004	48.75294916	48.76987085	1.999906244	2
2016_100386	2016-12-02 12:10	-63.94414349	48.79494838	-63.99310397	-63.94452171	-63.89329689	48.75688262	48.79498	48.83271521	1.9008063	2
2016_100386	2016-12-03 00:10	-63.84903062	48.75730114	-63.89761805	-63.84780137	-63.80616588	48.73097173	48.75771935	48.78693377	1.840708794	2
2016_100386	2016-12-03 12:10	-64.15200703	48.71820055	-64.19412914	-64.15155378	-64.11976784	48.70583916	48.7182297	48.73050573	1.747609226	2
2016_100386	2016-12-04 00:10	-64.1197389	48.67947061	-64.19099636	-64.1319552	-63.85226549	48.63993328	48.67608683	48.73276716	1.540877555	2
2016_100386	2016-12-04 12:10	-63.69922911	48.66886375	-63.78761392	-63.68732033	-63.66695113	48.61132907	48.67983627	48.7007801	1.330770673	1
2016_100386	2016-12-05 00:10	-62.8147851	48.39908081	-62.84711575	-62.81371398	-62.78922029	48.38507904	48.39855275	48.41671442	1.93296456	2
2016_100386	2016-12-05 12:10	-62.73218963	48.32370156	-62.77959663	-62.73324108	-62.65799797	48.31021627	48.3242257	48.33770702	1.846521658	2
2016_100386	2016-12-06 00:10	-62.62977471	48.27325692	-62.68173449	-62.62718533	-62.594795	48.25245907	48.27333455	48.29332133	1.80320645	2
2016_100386	2016-12-06 12:10	-62.65178236	48.28578509	-62.66575547	-62.65289852	-62.632975	48.27751042	48.28560512	48.29426964	1.764672792	2
2016_100386	2016-12-07 00:10	-62.7588255	48.29293327	-62.76921805	-62.75980147	-62.73963665	48.28354745	48.29094537	48.31274703	1.751171948	2
2016_100386	2016-12-07 12:10	-62.75267937	48.32163416	-62.78175268	-62.75483253	-62.70628568	48.2949631	48.32263249	48.34187349	1.746484155	2
2016_100386	2016-12-08 00:10	-62.67608104	48.30086765	-62.73810777	-62.68181772	-62.56737003	48.27443586	48.30112541	48.32608425	1.759703731	2
2016_100386	2016-12-08 12:10	-62.44918801	48.23262529	-62.47145541	-62.44825127	-62.43265901	48.21985608	48.23162157	48.2513982	1.823551472	2
2016_100386	2016-12-09 00:10	-62.51618166	48.18754994	-62.59079186	-62.51324962	-62.46463853	48.16155448	48.18717714	48.2154905	1.853834615	2
2016_100386	2016-12-09 12:10	-62.71117238	48.18877441	-62.75045192	-62.71215364	-62.66694763	48.16143535	48.18846256	48.21748455	1.924339021	2
2016_100386	2016-12-10 00:10	-62.07346656	48.1233365	-62.22483362	-62.01247164	-61.92196207	48.1066776	48.12004847	48.15275375	1.889743109	2
2016_100386	2016-12-10 12:10	-61.94919244	48.12584244	-61.95909571	-61.94946193	-61.93698843	48.11832833	48.12628843	48.13009375	1.806206638	2
2016_100386	2016-12-11 00:10	-61.75545726	48.06744723	-61.81808297	-61.75178858	-61.73068896	48.0538044	48.06625879	48.08757497	1.759891243	2
2016_100386	2016-12-11 12:10	-61.69257702	48.06571422	-61.71725711	-61.69415672	-61.66185103	48.05521045	48.06559178	48.07715071	1.716951059	2
2016_100386	2016-12-12 00:10	-61.60043556	48.11714536	-61.67064	-61.59697824	-61.52399061	48.10374565	48.11763143	48.12806748	1.693043315	2
2016_100386	2016-12-12 12:10	-61.509466	48.06574921	-61.85628831	-61.50820981	-61.16098295	47.81337211	48.06672227	48.30785686	1.691730733	2
2016_100386	2016-12-13 00:10	-61.43152041	48.01263287	-61.46259113	-61.4281487	-61.41129231	47.99473243	48.01224863	48.03251256	1.590849428	2
2016_100386	2016-12-13 12:10	-61.4140775	48.01306688	-61.43984854	-61.41719222	-61.36923726	47.99996154	48.01339387	48.02386147	1.402868929	1
2016_100386	2016-12-14 00:10	-61.73306243	48.10233281	-61.84894134	-61.7441306	-61.57305179	48.08026325	48.10432197	48.11574706	1.176448528	1
2016_100386	2016-12-14 12:10	-62.09286338	48.12079515	-62.14476313	-62.09151575	-62.04817109	48.09950388	48.12072136	48.14271809	1.033658354	1
2016_100386	2016-12-15 00:10	-62.66958017	48.20248661	-62.72749383	-62.66804903	-62.61972847	48.15486783	48.20291678	48.25105435	1.003187699	1
2016_100386	2016-12-15 12:10	-63.41481867	48.35457262	-63.49903564	-63.40982081	-63.35455158	48.31396372	48.35180409	48.4102988	1.008531783	1
2016_100386	2016-12-16 00:10	-64.22693058	48.77284816	-64.24875973	-64.228636	-64.20574673	48.75645108	48.77160046	48.78941783	1.996437277	2
2016_100386	2016-12-16 12:10	-64.07428737	48.74090082	-64.20777489	-64.08358205	-63.99299919	48.70660692	48.73973715	48.782885	1.933995875	2
2016_100386	2016-12-17 00:10	-64.05382676	48.76125476	-64.07549883	-64.0549332	-64.03286748	48.75016397	48.76080482	48.77574014	1.899962498	2
2016_100386	2016-12-17 12:10	-64.05627737	48.75882913	-64.08822577	-64.05379676	-64.03389998	48.72357473	48.76130318	48.78326425	1.899306207	2
2016_100386	2016-12-18 00:10	-63.95498175	48.540575	-63.98295277	-63.96528501	-63.87239199	48.53214597	48.54045529	48.54981265	1.942621414	2
2016_100386	2016-12-18 12:10	-64.04634391	48.68358579	-64.42622005	-64.04464194	-63.66276558	48.41390039	48.68326494	48.95120919	1.926964185	2
2016_100386	2016-12-19 00:10	-64.14616892	48.8334671	-64.18416227	-64.14447512	-64.12287083	48.81470593	48.83453301	48.84947706	1.913650853	2
2016_100386	2016-12-19 12:10	-64.13886932	48.82260881	-64.17168931	-64.15289766	-64.05641004	48.7744909	48.82837915	48.84576078	1.879804988	2
2016_100386	2016-12-20 00:10	-64.00629981	48.64889381	-64.04886243	-64.0103935	-63.96225751	48.61194222	48.66062213	48.66747006	1.880648791	2
2016_100386	2016-12-20 12:10	-63.9822796	48.60916373	-64.01395272	-63.99484485	-63.91907693	48.57652768	48.61168348	48.62594301	1.888711794	2
2016_100386	2016-12-21 00:10	-64.21483911	48.79520793	-64.27877664	-64.22291298	-64.09966126	48.75431236	48.79416568	48.84103735	1.91711982	2
2016_100386	2016-12-21 12:10	-64.05111296	48.83454477	-64.13124281	-64.05139977	-63.97424004	48.77525568	48.83509642	48.88987714	1.890774423	2
2016_100386	2016-12-22 00:10	-63.92925719	48.74509164	-64.06656107	-63.91899407	-63.86847377	48.69412847	48.74743733	48.78082741	1.888993062	2
2016_100386	2016-12-22 12:10	-64.06754578	48.51896843	-64.10681175	-64.0640951	-64.04457841	48.48298396	48.51925759	48.54751217	1.930995687	2
2016_100386	2016-12-23 00:10	-63.7806297	48.5613119	-63.84304306	-63.76919333	-63.75135088	48.54086834	48.56337993	48.57747355	1.891711982	2
2016_100386	2016-12-23 12:10	-63.76182532	48.5765251	-63.7778881	-63.76249849	-63.74254095	48.56369368	48.57585632	48.59268701	1.841646353	2
2016_100386	2016-12-24 00:10	-63.88505379	48.59889478	-63.93705922	-63.88374903	-63.84022659	48.56934239	48.59816583	48.63139161	1.814363398	2
2016_100386	2016-12-24 12:10	-63.91715593	48.52605464	-63.95703519	-63.91727337	-63.8776796	48.49690653	48.52595737	48.55554754	1.805081568	2
2016_100386	2016-12-25 00:10	-63.87065018	48.58595994	-63.95808492	-63.86791452	-63.79702515	48.56677401	48.58623449	48.60324954	1.794299644	2
2016_100386	2016-12-25 12:10	-63.78810939	48.60757496	-63.79905027	-63.78806716	-63.77728012	48.59610076	48.60735063	48.62052471	1.813613351	2
2016_100386	2016-12-26 00:10	-63.74739856	48.6230912	-63.76237923	-63.74864338	-63.72484264	48.60270183	48.62312426	48.6431169	1.853928371	2
2016_100386	2016-12-26 12:10	-63.78155885	48.50954476	-64.1469487	-63.78406318	-63.40726237	48.23607831	48.50930682	48.78363386	1.91552597	2
2016_100386	2016-12-27 00:10	-63.81012138	48.40450747	-63.83789795	-63.8163553	-63.74180409	48.38252016	48.39972693	48.45551428	1.943090193	2
2016_100386	2016-12-27 12:10	-63.64742516	48.63890508	-63.68287989	-63.64503443	-63.63251714	48.63270951	48.63896237	48.6447533	1.953872117	2
2016_100386	2016-12-28 00:10	-63.28730035	48.55863668	-63.32429878	-63.28265553	-63.27559668	48.55451179	48.5584774	48.56366786	1.975623476	2
2016_100386	2016-12-28 12:10	-63.55016994	48.51693592	-63.93440533	-63.5488152	-63.16462635	48.24253758	48.51684444	48.79494997	1.959216201	2
2016_100386	2016-12-29 00:10	-63.81580387	48.47771517	-63.88957514	-63.80769295	-63.78715575	48.46425968	48.47786552	48.49123388	1.967560473	2
2016_100386	2016-12-29 12:10	-63.69961617	48.49505997	-63.77866949	-63.70179244	-63.61007497	48.44208815	48.4963896	48.54216823	1.964091506	2
2016_100386	2016-12-30 00:10	-64.15576548	48.82321378	-64.21129028	-64.16608592	-64.04599152	48.78268314	48.82478055	48.8579382	1.973560848	2
2016_100386	2016-12-30 12:10	-64.14488102	48.85952596	-64.22617926	-64.13711529	-64.08517809	48.83290292	48.85866432	48.8895235	1.914869679	2
2016_100386	2016-12-31 00:10	-64.4080837	49.06902518	-64.42819822	-64.41006674	-64.37730695	49.05723144	49.06938408	49.07893571	1.911963248	2
2016_100386	2016-12-31 12:10	-64.46108825	49.11207548	-64.85431588	-64.46200182	-64.07570635	48.82879205	49.11105552	49.40176395	1.9248078	2
2016_100386	2017-01-01 00:10	-64.49189529	49.14813256	-64.67840677	-64.46839621	-64.35096657	49.02901075	49.13803897	49.26597742	1.898931183	2
2016_100386	2017-01-01 12:10	-64.53158581	49.27893565	-64.91410138	-64.53227328	-64.14682301	49.00322079	49.27783769	49.56132646	1.89424339	2
2016_100386	2017-01-02 00:10	-64.56630768	49.40888594	-64.58821866	-64.56833712	-64.53293194	49.39792993	49.40877085	49.42061111	1.868179261	2
2016_100386	2017-01-02 12:10	-64.57146238	49.49248044	-64.59084206	-64.57338315	-64.54332414	49.45919333	49.49553386	49.51140752	1.855053441	2
2016_100386	2017-01-03 00:10	-64.83250321	49.56765122	-64.8640092	-64.84211774	-64.75029447	49.54967859	49.56279657	49.6141503	1.88336771	2
2016_100386	2017-01-03 12:10	-64.78670579	49.67927107	-64.86879614	-64.78519881	-64.71557554	49.61626208	49.68082299	49.73214354	1.899399962	2
2016_100386	2017-01-04 00:10	-64.88697135	49.57001385	-64.8993531	-64.89204573	-64.81623087	49.55765078	49.56862113	49.59098978	1.898931183	2
2016_100386	2017-01-04 12:10	-64.89520689	49.57355201	-65.27886025	-64.89167193	-64.52480556	49.29836289	49.57360639	49.84389672	1.920495031	2
2016_100386	2017-01-05 00:10	-64.89847333	49.58231155	-64.93266113	-64.89852295	-64.86474334	49.55930979	49.58201877	49.60685344	1.905869117	2
2016_100386	2017-01-05 12:10	-64.92141215	49.47568232	-65.29878542	-64.92048344	-64.54126815	49.20700726	49.47554434	49.74695491	1.915713482	2
2016_100386	2017-01-06 00:10	-64.93706377	49.37030577	-65.04293213	-64.96014196	-64.79779924	49.36376852	49.36950912	49.38198265	1.904837802	2
2016_100386	2017-01-06 12:10	-64.71155756	49.37869026	-64.86466541	-64.7192108	-64.49373466	49.33722447	49.37222926	49.50124684	1.889555597	2
2016_100386	2017-01-07 00:10	-64.9472241	49.60126436	-64.96617505	-64.9489925	-64.91797808	49.56280786	49.60293339	49.61894398	1.830489406	2
2016_100386	2017-01-07 12:10	-65.09998074	49.62363624	-65.15651697	-65.10207361	-65.03415119	49.58687183	49.62343888	49.6594222	1.742640165	2
2016_100386	2017-01-08 00:10	-65.24418953	49.68643722	-65.30693857	-65.24239611	-65.18962719	49.66121332	49.68639029	49.71334162	1.688918057	2
2016_100386	2017-01-08 12:10	-65.79329663	49.99924237	-65.81539692	-65.79651153	-65.7450803	49.95553064	50.00604535	50.02607444	1.865741609	2
2016_100386	2017-01-09 00:10	-65.90205654	49.97908693	-65.93958316	-65.89769736	-65.87559391	49.96863917	49.97863431	49.99039538	1.764860304	2
2016_100386	2017-01-09 12:10	-65.89091172	49.98169915	-65.90252156	-65.89222203	-65.87674334	49.97365306	49.9819529	49.98777563	1.667260454	2
2016_100386	2017-01-10 00:10	-65.90666889	49.94762781	-65.93549484	-65.90428368	-65.88825487	49.93806467	49.94732038	49.95874714	1.57744234	2
2016_100386	2017-01-10 12:10	-65.91804556	49.94373303	-65.9282376	-65.91788676	-65.9090932	49.93794023	49.94390835	49.94835877	1.482655166	1
2016_100386	2017-01-11 00:10	-65.96770638	49.8979978	-65.97639005	-65.96755401	-65.95962055	49.87844889	49.89927674	49.90284163	1.388711794	1
2016_100386	2017-01-11 12:10	-66.18489989	49.69264538	-66.48194344	-66.18452778	-65.89600917	49.4034	49.70144302	49.9464792	1.324114007	1
2016_100386	2017-01-12 00:10	-66.36497808	49.43604432	-66.39841946	-66.364757	-66.3329616	49.25259241	49.53897997	49.58345747	1.263641478	1
2016_100386	2017-01-12 12:10	-66.30812408	49.22471986	-66.38103444	-66.31808847	-66.20248179	49.16477586	49.21893049	49.31824505	1.094599662	1
2016_100386	2017-01-13 00:10	-65.58950563	48.85128881	-65.78735163	-65.58393907	-65.43497751	48.67614191	48.82636887	49.05660426	1.030283143	1
2016_100386	2017-01-13 12:10	-64.58307766	48.64768794	-65.14101012	-64.57391062	-63.97797839	48.59745709	48.63080021	48.81999226	1.180011251	1
2020_173513	2020-12-01 21:24	-69.40991615	48.1986414	-69.44302874	-69.40727893	-69.39012472	48.18502683	48.19943973	48.20755546	1.870898181	2
2020_173513	2020-12-02 09:24	-69.19488213	48.23619193	-69.54171815	-69.18826226	-68.88967448	48.00407224	48.24071345	48.44055668	1.911588224	2
2020_173513	2020-12-02 21:24	-69.25414167	48.26148126	-69.26242488	-69.25415742	-69.24541579	48.25396485	48.2615771	48.26841092	1.904556535	2
2020_173513	2020-12-03 09:24	-69.32446055	48.235461	-69.70262104	-69.32485981	-68.9487768	47.96559349	48.23683451	48.50579572	1.927245453	2
2020_173513	2020-12-03 21:24	-69.38909393	48.20526944	-69.39690455	-69.38890132	-69.38242448	48.19992031	48.20531208	48.21035603	1.914119632	2
2020_173513	2020-12-04 09:24	-69.45625174	48.16577551	-69.83362138	-69.45614362	-69.06764334	47.89789675	48.16374962	48.43969418	1.930808176	2
2020_173513	2020-12-04 21:24	-69.50887896	48.13133564	-69.52106526	-69.51104638	-69.48816324	48.12561394	48.13018551	48.14337583	1.916838552	2
2020_173513	2020-12-05 09:24	-69.33375212	48.21650659	-69.51169194	-69.32225332	-69.22822502	48.11031046	48.2201864	48.29772555	1.915807238	2
2020_173513	2020-12-05 21:24	-69.41503887	48.18487279	-69.42964271	-69.4142801	-69.40539301	48.18132176	48.18474514	48.18912495	1.896681043	2
2020_173513	2020-12-06 09:24	-69.39034128	48.20205824	-69.76273589	-69.38773224	-69.01478898	47.93540536	48.20133186	48.47073183	1.901650103	2
2020_173513	2020-12-06 21:24	-69.36401217	48.21765103	-69.37987166	-69.36545575	-69.34221335	48.2109463	48.21766641	48.2241727	1.873148322	2
2020_173513	2020-12-07 09:24	-69.39350433	48.21207212	-69.56955111	-69.39534813	-69.20613507	48.12648695	48.21019202	48.31033718	1.834145884	2
2020_173513	2020-12-07 21:24	-69.38676098	48.21043979	-69.4079025	-69.38677628	-69.36254261	48.20334364	48.21031196	48.21840273	1.813238327	2
2020_173513	2020-12-08 09:24	-69.28703194	48.21797744	-69.35643705	-69.28649763	-69.2216492	48.15489033	48.22016954	48.26176503	1.807800488	2
2020_173513	2020-12-08 21:24	-69.31054745	48.22303992	-69.37713648	-69.30857167	-69.27868151	48.21088606	48.22291218	48.23603749	1.816144759	2
2020_173513	2020-12-09 09:24	-69.40763206	48.25822553	-69.68255408	-69.41062588	-69.10757175	48.05669349	48.25810536	48.46606188	1.857866117	2
2020_173513	2020-12-09 21:24	-69.32211947	48.22971825	-69.33365573	-69.32162642	-69.31215484	48.22146442	48.22949388	48.23929705	1.852897056	2
2020_173513	2020-12-10 09:24	-69.29055292	48.25889887	-69.68054123	-69.28933707	-68.90912569	47.98645547	48.25871825	48.52675263	1.869866867	2
2020_173513	2020-12-10 21:24	-69.28130666	48.28259279	-69.42824591	-69.27870069	-69.1563914	48.18057427	48.28541404	48.36524654	1.821676355	2
2020_173513	2020-12-11 09:24	-69.46417936	48.20623474	-69.85753123	-69.47031413	-69.04345761	47.94586507	48.20464097	48.48469484	1.77376711	2
2020_173513	2020-12-11 21:24	-69.42799612	48.23373107	-69.43576165	-69.42802394	-69.41976689	48.22462007	48.23357309	48.24376594	1.40896306	1
2020_173513	2020-12-12 09:24	-68.79777403	48.54012462	-69.07472223	-68.80320481	-68.48148941	48.34424591	48.53850244	48.7459265	1.113538346	1
2020_173513	2020-12-12 21:24	-67.96423716	48.94867846	-68.00816043	-67.96713513	-67.92455446	48.92886822	48.9465027	48.98096395	1.950496906	2
2020_173513	2020-12-13 09:24	-68.02636545	49.00206151	-68.41900698	-68.03035947	-67.6146577	48.72439176	49.00162036	49.28309834	1.92255766	2
2020_173513	2020-12-13 21:24	-68.12588552	49.03560329	-68.13692647	-68.12577644	-68.11553533	49.02334467	49.03713981	49.04125184	1.825989124	2
2020_173514	2020-12-01 17:02	-69.37808188	48.19484434	-69.49075353	-69.37790287	-69.26942256	48.11700713	48.19463377	48.27418995	1.873429589	2
2020_173514	2020-12-02 05:02	-69.38329331	48.22443938	-69.7623926	-69.38310932	-69.00116621	47.94842681	48.22230569	48.50215799	1.907556722	2
2020_173514	2020-12-02 17:02	-69.386093	48.25502455	-69.54410869	-69.38552174	-69.21834817	48.14758698	48.25469002	48.36463005	1.907462966	2
2020_173514	2020-12-03 05:02	-69.41621113	48.22134269	-69.80833376	-69.41677671	-69.03420835	47.94009465	48.22446956	48.50224455	1.920776299	2
2020_173514	2020-12-03 17:02	-69.44983665	48.17365763	-69.49423299	-69.4607357	-69.35452438	48.15746135	48.17344062	48.19164885	1.897431089	2
2020_173514	2020-12-04 05:02	-69.55889977	48.01804899	-69.94208118	-69.55895231	-69.17391061	47.74660254	48.01924107	48.29017685	1.921713857	2
2020_173514	2020-12-04 17:02	-69.66021461	47.87482976	-69.73255218	-69.66826384	-69.51817584	47.84436739	47.87450228	47.90678664	1.936246015	2
2020_173514	2020-12-05 05:02	-69.51241377	48.04315287	-69.88511581	-69.51793638	-69.12378313	47.77510099	48.04155664	48.31774173	1.911963248	2
2020_173514	2020-12-05 17:02	-69.35863319	48.21511878	-69.39628132	-69.36114125	-69.3136706	48.19032523	48.21488515	48.24034454	1.905869117	2
2020_173514	2020-12-06 05:02	-69.36120819	48.22020283	-69.74971709	-69.36009079	-68.98385942	47.95261435	48.21993355	48.48864676	1.89424339	2
2020_173514	2020-12-06 17:02	-69.39198264	48.20613623	-69.47223643	-69.39678773	-69.28350108	48.14567958	48.20377917	48.27837052	1.823551472	2
2020_173514	2020-12-07 05:02	-69.63587188	48.11084297	-70.03772668	-69.64178512	-69.20373625	47.84903531	48.11003281	48.39664969	1.775735983	2
2020_173514	2020-12-07 17:02	-69.59021964	48.17426148	-69.6685373	-69.62096471	-69.30045177	48.12405391	48.16745243	48.26957445	1.322988937	1
2020_173514	2020-12-08 05:02	-68.92243468	48.5726178	-69.17985067	-68.9264133	-68.64985788	48.39508016	48.57198837	48.74899909	1.003187699	1
2020_173514	2020-12-08 17:02	-68.07448427	49.01078064	-68.10032304	-68.07591636	-68.03756051	48.99024532	49.00984706	49.03517426	1.028501781	1
2020_173514	2020-12-09 05:02	-67.46048483	49.18932366	-67.71845257	-67.46452442	-67.18216504	49.01219599	49.18920292	49.37627237	1.029908119	1
2020_173514	2020-12-09 17:02	-66.88949628	49.30893388	-66.94914354	-66.89026038	-66.82602472	49.29153403	49.30904164	49.32576411	1.009094318	1
2020_173514	2020-12-10 05:02	-66.14478829	49.57856959	-66.40972759	-66.14882221	-65.85675325	49.39633559	49.57843765	49.75930032	1.038158635	1
2020_173514	2020-12-10 17:02	-65.47561177	49.84703095	-65.55084351	-65.47792854	-65.3980089	49.82313026	49.84709093	49.87044996	1.261297581	1
2020_173514	2020-12-11 05:02	-65.21447424	49.93487594	-65.53270757	-65.21422631	-64.89784634	49.73493643	49.93258435	50.1465318	1.240577536	1
2020_173514	2020-12-11 17:02	-64.93659709	49.79919311	-64.97261419	-64.93560431	-64.90219525	49.78475747	49.79911798	49.81390624	1.041346334	1
2020_173514	2020-12-12 05:02	-64.32110726	49.40347498	-64.57517631	-64.32094019	-64.06509101	49.23399982	49.40420851	49.57464337	1.000656291	1
2020_173514	2020-12-12 17:02	-63.59390701	48.86371947	-63.70339635	-63.61986936	-63.47415718	48.84550615	48.86142128	48.89761073	1.000281268	1
2020_173514	2020-12-13 05:02	-62.97839943	48.29196613	-63.24157164	-62.98032708	-62.71474535	48.1069397	48.29296416	48.46538415	1.005062816	1
2020_173514	2020-12-13 17:02	-62.32198919	47.80306869	-62.34606553	-62.3221203	-62.29973937	47.78061547	47.80368093	47.82398013	1.004594037	1
2020_173514	2020-12-14 05:02	-61.45744901	47.51004463	-61.85171534	-61.45692192	-61.07395743	47.22825538	47.51049431	47.79825982	1.000843803	1
2020_173514	2020-12-14 17:02	-60.51819939	47.22222492	-61.06231885	-60.51497833	-59.99505624	46.84460486	47.21938473	47.62360227	1.00271892	1
2020_173514	2020-12-15 05:02	-59.63975603	46.74766866	-60.09084094	-59.63515823	-59.22004808	46.44897587	46.7441442	47.07451368	1.000562535	1
2020_173514	2020-12-15 17:02	-58.95545136	45.89756286	-59.07908733	-58.94572523	-58.88664309	45.86804118	45.89664603	45.93281022	1.000656291	1
2020_173514	2020-12-16 05:02	-58.97201121	44.83110807	-59.23433495	-58.97298359	-58.70643885	44.63858383	44.83121157	45.02650927	1	1
2020_173514	2020-12-16 17:02	-59.27438119	43.73659817	-59.36166173	-59.28144152	-59.13843658	43.69043648	43.72590343	43.82926445	1	1
2020_173514	2020-12-17 05:02	-59.45086968	42.80296133	-59.82514825	-59.43964217	-59.15730122	42.32242909	42.87929264	43.1023567	1.336771048	1
2020_173514	2020-12-17 17:02	-59.55778931	42.38576506	-59.58555914	-59.55908543	-59.52762407	42.36055166	42.38381496	42.41838697	1.227920495	1
2020_173514	2020-12-18 05:02	-59.87908177	42.1448337	-60.15395388	-59.87544403	-59.63017824	41.87665492	42.10131494	42.72285865	1.121413838	1
2020_173514	2020-12-18 17:02	-60.16997233	41.74966886	-60.20433147	-60.1691803	-60.14020162	41.54433273	41.71956608	42.38648176	1.009188074	1
2020_173514	2020-12-19 05:02	-60.24991624	40.96288537	-60.5082555	-60.25177364	-59.98168309	40.59068056	40.93025652	41.57210623	1	1
2020_173514	2020-12-19 17:02	-60.18976798	39.97247209	-60.30889593	-60.20341969	-60.01385331	39.63931757	39.9935151	40.32693777	1.004031502	1
2020_173514	2020-12-20 05:02	-60.05332967	38.96903	-60.32148282	-60.05433028	-59.77475121	38.56850786	38.98513659	39.18924466	1.062628914	1
2020_173514	2020-12-20 17:02	-59.931787	38.06001726	-60.22124464	-59.91122702	-59.72913527	37.49400996	38.02534088	38.59733242	1.755109694	2
2020_173514	2020-12-21 05:02	-60.22619584	37.93887648	-60.6035151	-60.22416671	-59.85432499	37.55115727	37.94541333	38.28836043	1.687324208	2
2020_173514	2020-12-21 17:02	-60.50702982	37.85224856	-60.54773909	-60.50574121	-60.47334633	37.81833492	37.85240357	37.88687963	1.576504782	2
2020_173514	2020-12-22 05:02	-60.45327052	37.62974472	-60.747892	-60.4552197	-60.15198821	37.40870437	37.63249374	37.83813118	1.343333958	1
2020_173514	2020-12-22 17:02	-60.35171892	37.34413643	-60.39055075	-60.35101668	-60.31713799	37.3255549	37.344274	37.36196766	1.160510032	1
2020_173514	2020-12-23 05:02	-60.30252102	36.99359077	-60.57444433	-60.30125672	-60.04165077	36.78386166	36.99632438	37.18844512	1.105381586	1
2020_173514	2020-12-23 17:02	-60.36167341	36.6004579	-60.42735505	-60.36111771	-60.29825708	36.52776139	36.60216632	36.65943492	1.092724545	1
2020_173514	2020-12-24 05:02	-60.59426962	36.17962306	-60.92406812	-60.59059009	-60.28823199	35.85779232	36.19303889	36.41816662	1.35008438	1
2020_173514	2020-12-24 17:02	-60.82462375	35.90864377	-60.84366109	-60.82429762	-60.80789902	35.85811487	35.91259562	35.93172285	1.590661916	2
2020_173514	2020-12-25 05:02	-60.8584483	35.85028081	-61.25342839	-60.85492627	-60.49455759	35.56234339	35.8536135	36.1143839	1.664072755	2
2020_173514	2020-12-25 17:02	-60.88708216	35.82339077	-61.26089297	-60.84906962	-60.76875695	35.73680728	35.82819763	35.87644786	1.560191262	2
2020_173514	2020-12-26 05:02	-61.11480964	35.64810521	-61.64558788	-61.10382585	-60.61935889	35.32017439	35.64697851	35.98576545	1.469904369	1
2020_173514	2020-12-26 17:02	-61.40796006	35.42532473	-62.05614268	-61.4012964	-60.81225626	34.97918124	35.42767593	35.84970016	1.472810801	1
2020_173514	2020-12-27 05:02	-61.71705611	35.21262225	-62.24307811	-61.71470831	-61.23712087	34.86018366	35.21260283	35.57179436	1.559628727	2
2020_173514	2020-12-27 17:02	-61.99231506	35.06371154	-62.02453678	-61.99449807	-61.95091508	35.04480315	35.06364569	35.08363743	1.670916932	2
2020_173514	2020-12-28 05:02	-62.19830765	35.1577857	-62.60018262	-62.20257396	-61.77804274	34.87785239	35.16041844	35.42857435	1.695574723	2
2020_173514	2020-12-28 17:02	-62.28476096	35.20617873	-62.4930431	-62.30762938	-61.97672142	34.98248087	35.22749635	35.27776416	1.533002063	2
2020_173514	2020-12-29 05:02	-62.0422622	34.94192982	-62.34241497	-62.04539669	-61.71691094	34.7180933	34.94560678	35.14318212	1.115788487	1
2020_173514	2020-12-29 17:02	-61.71473527	34.50672516	-61.74243977	-61.7134951	-61.69492952	34.49630035	34.50593617	34.52277325	1.041065067	1
2020_173514	2020-12-30 05:02	-61.45952446	33.9810598	-61.92264544	-61.46100796	-60.99738962	33.59779253	33.97768409	34.37590757	1.029064317	1
2020_173514	2020-12-30 17:02	-61.25604064	33.39862589	-62.00542066	-61.25583003	-60.50540115	32.68336277	33.4022345	34.1256812	1.05775361	1
2020_173514	2020-12-31 05:02	-61.10389018	32.82237077	-61.98366944	-61.10319009	-60.23944073	31.88469808	32.83501782	33.72199284	1.230451903	1
2020_173514	2020-12-31 17:02	-61.02144627	32.38953803	-61.80973921	-61.0200344	-60.24938454	31.66647153	32.38336002	33.2099484	1.446934183	1
2020_173514	2021-01-01 05:02	-60.99555474	32.12405192	-61.54526277	-60.99182263	-60.45000979	31.68708526	32.11454868	32.65954458	1.598631164	2
2020_173514	2021-01-01 17:02	-61.00918612	31.99170529	-61.08063008	-61.0310128	-60.81911782	31.94923749	31.98570254	32.07285036	1.681417589	2
2020_173514	2021-01-02 05:02	-61.10882304	32.03679146	-61.45413132	-61.11015549	-60.76270197	31.79737417	32.03376759	32.29709274	1.594599662	2
2020_173514	2021-01-02 17:02	-61.14494531	32.1858213	-61.19740688	-61.14623914	-61.08862415	32.14224964	32.18810369	32.2149367	1.339583724	1
2020_173514	2021-01-03 05:02	-60.98410689	32.50189355	-61.30615637	-60.98457619	-60.66440012	32.22829977	32.49699461	32.79446303	1.182542659	1
2020_173514	2021-01-03 17:02	-60.7055782	32.85691942	-60.99380647	-60.73066436	-60.51917122	32.58221639	32.81672467	33.07026209	1.184605288	1
2020_173514	2021-01-04 05:02	-60.31977914	33.07844503	-60.61249513	-60.32426902	-60.00180649	32.8471037	33.08058263	33.29234592	1.167260454	1
2020_173514	2021-01-04 17:02	-60.11483452	33.41315422	-60.33181419	-60.08226135	-59.98875018	33.19913549	33.45051081	33.67529431	1.052972061	1
2020_173514	2021-01-05 05:02	-60.3183465	34.03701811	-60.60544534	-60.31824406	-60.0325712	33.76213959	34.03446328	34.34274907	1.000187512	1
2020_173514	2021-01-05 17:02	-60.77399364	34.90865652	-60.9093676	-60.78394903	-60.57812864	34.83291575	34.89507686	35.09905245	1	1
2020_173514	2021-01-06 05:02	-61.33879568	35.98732503	-61.59330686	-61.33948377	-61.07492126	35.79585465	35.9846974	36.1894439	1.000187512	1
2020_173514	2021-01-06 17:02	-61.7277249	37.05301068	-61.78311898	-61.72735979	-61.67375053	37.02181951	37.05314912	37.08388327	1.003000188	1
2020_173514	2021-01-07 05:02	-61.65853845	37.88710811	-61.99064736	-61.65139114	-61.39341453	37.66022335	37.847045	38.37384421	1.152259516	1
2020_173514	2021-01-07 17:02	-61.51965666	38.40052046	-61.54154209	-61.52096962	-61.49061762	38.3836023	38.40095474	38.41498273	1.107912995	1
2020_173514	2021-01-08 05:02	-61.80633551	38.83605156	-62.06717539	-61.80677047	-61.54833316	38.61458996	38.83750385	39.05835001	1.046971686	1
2020_173514	2021-01-08 17:02	-62.34151888	39.18116099	-62.44237118	-62.3451887	-62.22194037	39.03994101	39.18722522	39.2750144	1.046127883	1
2020_173514	2021-01-09 05:02	-62.96979565	39.42706722	-63.47843713	-62.96708693	-62.47946822	39.08662734	39.42535969	39.77291552	1.174667167	1
2020_173514	2021-01-09 17:02	-63.54661737	39.56268561	-64.33973663	-63.52066623	-62.84740219	39.12272345	39.55928957	40.02516991	1.489405588	1
2020_173514	2021-01-10 05:02	-63.88739335	39.58321646	-64.46008589	-63.88287871	-63.33211773	39.21936957	39.58581722	39.93531304	1.679729983	2
2020_173514	2021-01-10 17:02	-64.08302621	39.54798384	-64.14622058	-64.10373671	-63.8690502	39.51772964	39.54806822	39.57787782	1.768141759	2
2020_173514	2021-01-11 05:02	-64.14188042	39.37826796	-64.53435737	-64.14234835	-63.7522926	39.10476336	39.37981328	39.64551894	1.8288018	2
2020_173514	2021-01-11 17:02	-64.15684493	39.21592145	-64.2298297	-64.15730955	-64.08264844	39.14499988	39.21215703	39.3111225	1.840146259	2
2020_173514	2021-01-12 05:02	-64.13173019	39.14232783	-64.52409126	-64.13434509	-63.72322922	38.84048142	39.14530458	39.42998473	1.865366585	2
2020_173514	2021-01-12 17:02	-64.08589044	39.08726347	-64.3115235	-64.10614653	-63.73989854	38.78612436	39.10399969	39.27989811	1.838177386	2
2020_173514	2021-01-13 05:02	-63.87966511	39.05204493	-64.40326706	-63.87818509	-63.34062112	38.64876805	39.05519083	39.43806356	1.836677292	2
2020_173514	2021-01-13 17:02	-63.66304185	39.02024769	-64.26930989	-63.6662145	-63.0415533	38.56755368	39.01923087	39.46915936	1.852053253	2
2020_173514	2021-01-14 05:02	-63.46281298	38.98956093	-64.00620955	-63.45924609	-62.93166693	38.58425339	38.98920099	39.41124902	1.862272642	2
2020_173514	2021-01-14 17:02	-63.30272961	38.94985615	-63.67425698	-63.27738745	-63.07730779	38.67709759	38.93106481	39.21798073	1.861053816	2
2020_173514	2021-01-15 05:02	-63.56619976	38.83654772	-63.96846582	-63.56589429	-63.17684681	38.53952678	38.83527165	39.14066003	1.800018751	2
2020_173514	2021-01-15 17:02	-63.8025776	38.74858095	-63.86141703	-63.80722992	-63.71707475	38.71907512	38.74792556	38.78266703	1.70991937	2
2020_173514	2021-01-16 05:02	-63.63844358	38.82248877	-63.86932776	-63.63299461	-63.42989141	38.68612117	38.81625605	39.00273092	1.316051003	1
2020_173514	2021-01-16 17:02	-63.64165895	39.24297392	-64.14616726	-63.64203235	-63.13223643	38.85648986	39.24076883	39.66022768	1.029720608	1
2020_173514	2021-01-17 05:02	-63.73420446	39.9488851	-64.46633302	-63.73631393	-63.01557203	39.35506317	39.94166332	40.57958275	1.000281268	1
2020_173514	2021-01-17 17:02	-63.88615937	40.84903369	-64.62774096	-63.89003742	-63.12175614	40.22475445	40.82075033	41.62311934	1.002156385	1
2020_173514	2021-01-18 05:02	-64.07153747	41.85459116	-64.62927044	-64.06955569	-63.52162061	41.36902867	41.78770233	42.76702672	1.11391337	1
2020_173514	2021-01-18 17:02	-64.24973377	42.76854895	-64.29831144	-64.24915555	-64.20258955	42.72694003	42.76945601	42.80395964	1.983311457	2
2020_173514	2021-01-19 05:02	-64.23714276	42.76694547	-64.62199672	-64.23938943	-63.84294555	42.48112316	42.76577922	43.05378248	1.952559535	2
2020_173514	2021-01-19 17:02	-64.22775225	42.73581807	-64.4305593	-64.21588637	-64.08791076	42.62648643	42.7364196	42.83919556	1.891711982	2
2020_173514	2021-01-20 05:02	-64.36878786	42.63180956	-64.7566441	-64.36727329	-63.99363774	42.36722882	42.63046032	42.90274898	1.849990624	2
2020_173514	2021-01-20 17:02	-64.53239354	42.54038235	-64.65836784	-64.52454926	-64.5035259	42.5276262	42.54111335	42.5488454	1.778642415	2
2020_173514	2021-01-21 05:02	-64.74678601	42.60985357	-65.11920595	-64.7436391	-64.40331225	42.36297111	42.60777452	42.86574265	1.7056066	2
2020_173514	2021-01-21 17:02	-64.97000757	42.71070729	-65.07204732	-64.96868931	-64.87582404	42.6219449	42.71380264	42.78023307	1.595537221	2
2020_173514	2021-01-22 05:02	-65.20044448	42.86028655	-65.54464404	-65.20010319	-64.86979113	42.61581698	42.8613585	43.09635394	1.547346709	2
2020_173514	2021-01-22 17:02	-65.43048734	42.95932344	-65.45625096	-65.43384304	-65.38963707	42.94609221	42.95926536	42.9727323	1.423963998	1
2020_173514	2021-01-23 05:02	-65.68316146	42.86396099	-65.96265821	-65.68240698	-65.40470169	42.65693902	42.86540076	43.05998328	1.232514532	1
2020_173514	2021-01-23 17:02	-66.03596578	42.62946908	-66.07456721	-66.03640565	-65.99375101	42.61064526	42.62930145	42.64896173	1.089068067	1
2020_173514	2021-01-24 05:02	-66.52497222	42.25030427	-66.90001813	-66.5143715	-66.23176594	41.98073589	42.25631292	42.46829792	1.216763548	1
2020_173514	2021-01-24 17:02	-66.9602164	41.922092	-67.01334959	-66.95428061	-66.93016724	41.90665954	41.92137972	41.94130387	1.71760735	2
2020_173514	2021-01-25 05:02	-67.1205532	42.13963351	-67.47228731	-67.12020032	-66.77591236	41.8972818	42.13470108	42.4149723	1.548190512	2
2020_173514	2021-01-25 17:02	-67.2699237	42.45423471	-67.32560816	-67.28227255	-67.13105441	42.3708349	42.46359468	42.5003739	1.451621976	1
2020_173514	2021-01-26 05:02	-67.46790098	42.73585833	-67.93828507	-67.46920533	-66.99324442	42.34689128	42.73720434	43.11567736	1.533658354	2
2020_173514	2021-01-26 17:02	-67.66324498	42.97332426	-68.27770545	-67.65697389	-67.07721461	42.50559894	42.96108758	43.49070754	1.658822426	2
2020_173514	2021-01-27 05:02	-67.82301572	43.1516858	-68.3269562	-67.82385247	-67.32313125	42.78952461	43.1489305	43.53683082	1.74704669	2
2020_173514	2021-01-27 17:02	-67.94958468	43.2877294	-67.99859668	-67.94459523	-67.9101926	43.25122702	43.28756688	43.32091313	1.810800675	2
2020_173514	2021-01-28 05:02	-68.00316203	43.32715953	-68.3808547	-68.00408515	-67.62415416	43.05319731	43.32746995	43.60093413	1.837521095	2
2020_173514	2021-01-28 17:02	-68.03800032	43.34635671	-68.0552816	-68.04055675	-68.00191897	43.33344451	43.34647287	43.35896883	1.768141759	2
2020_173515	2020-12-01 15:21	-69.39700169	48.23345789	-69.47791781	-69.39718035	-69.31766864	48.20132808	48.23356443	48.26561185	1.761578849	2
2020_173515	2020-12-02 03:21	-69.37207389	48.25014005	-69.57501264	-69.37657892	-69.14811278	48.09568507	48.2505572	48.40200962	1.730920683	2
2020_173515	2020-12-02 15:21	-69.29761338	48.23493145	-69.334578	-69.29727475	-69.26215111	48.21922917	48.23500654	48.25030457	1.66960435	2
2020_173515	2020-12-03 03:21	-69.39011503	48.19034824	-69.58778909	-69.38305335	-69.23382622	48.07333327	48.18969397	48.31588618	1.578286143	2
2020_173515	2020-12-03 15:21	-69.49878448	48.3303845	-69.56503352	-69.54283625	-69.29740464	48.31393573	48.33022153	48.34716476	1.423495218	1
2020_173515	2020-12-04 03:21	-68.75515447	48.51711609	-69.01520504	-68.75749778	-68.48421768	48.34572592	48.51596023	48.68969355	1.000843803	1
2020_173515	2020-12-04 15:21	-67.63348174	48.80759654	-67.75395104	-67.63588224	-67.49239847	48.77415935	48.80680494	48.84582772	1	1
2020_173515	2020-12-05 03:21	-66.54825432	49.20570582	-66.84604761	-66.56266731	-66.10054888	49.01763723	49.20302147	49.40777893	1.037221076	1
2020_173515	2020-12-05 15:21	-65.58774217	49.62611833	-65.62946616	-65.58873435	-65.53652363	49.61075769	49.62625298	49.64042042	1.908869304	2
2020_173515	2020-12-06 03:21	-65.64234776	49.84534115	-65.96552	-65.65628498	-65.24219437	49.61745973	49.83645692	50.11140415	1.690230639	2
2020_173515	2020-12-06 15:21	-66.33698115	49.68015716	-66.42425821	-66.33558583	-66.2514993	49.63386765	49.68052409	49.7262968	1.000468779	1
2020_173515	2020-12-07 03:21	-67.64593173	49.05717437	-67.91010743	-67.64665956	-67.379185	48.86898566	49.05671016	49.25082675	1	1
2020_173515	2020-12-07 15:21	-69.22112827	48.22926836	-69.23429433	-69.22131706	-69.20712145	48.20521782	48.23044066	48.24864564	1.998218639	2
2020_173515	2020-12-08 03:21	-69.36840151	48.16146907	-69.75607372	-69.36798387	-68.97478946	47.89463441	48.16023254	48.43950797	1.863303956	2
2020_173515	2020-12-08 15:21	-69.37633158	48.17519599	-69.51373755	-69.37957068	-69.22616024	48.08143567	48.17589468	48.26771197	1.509844365	2
2020_173515	2020-12-09 03:21	-69.03002514	48.38030477	-69.15273367	-69.03210585	-68.88827485	48.29711625	48.37704158	48.48801873	1.018376149	1
2020_173515	2020-12-09 15:21	-68.25438732	48.75861049	-68.31274512	-68.25316638	-68.20279409	48.7174597	48.75580449	48.8127754	1.000187512	1
2020_173515	2020-12-10 03:21	-67.19079523	49.07021443	-67.42995867	-67.1900921	-66.9563253	48.89422583	49.06976896	49.24807526	1.000187512	1
2020_173515	2020-12-10 15:21	-65.9879328	49.32522746	-66.03628386	-65.99330881	-65.91261855	49.28607404	49.31659668	49.40828894	1.000187512	1
2020_173515	2020-12-11 03:21	-64.80457748	49.52526793	-64.91753675	-64.79923965	-64.72073191	49.34394391	49.54416914	49.59448947	1.002625164	1
2020_173515	2020-12-11 15:21	-63.70077346	49.37089047	-64.09802956	-63.70020099	-63.31110202	49.05250105	49.37902064	49.63693539	1.004594037	1
2020_173515	2020-12-12 03:21	-62.71282771	48.99478688	-63.20498104	-62.72740902	-62.01565245	48.66101151	49.00158999	49.26892775	1.055972248	1
2020_173515	2020-12-12 15:21	-61.93600407	48.54101104	-62.39085028	-61.91287103	-61.7255332	48.4821682	48.54457768	48.57611356	1.210575661	1
2020_173515	2020-12-13 03:21	-61.43402935	48.14262499	-61.95393916	-61.43559351	-60.92488387	47.80118742	48.14754048	48.47010968	1.819144947	2
2020_173515	2020-12-13 15:21	-61.47451337	48.04559479	-61.52632016	-61.48165219	-61.38429509	47.99023411	48.04853338	48.08470111	1.804987812	2
2020_173515	2020-12-14 03:21	-61.88161851	48.06760776	-62.26773637	-61.87629547	-61.50854821	47.80039635	48.06675257	48.33671113	1.784830302	2
2020_173515	2020-12-14 15:21	-62.29907455	48.09395925	-62.41260009	-62.2999389	-62.17177032	47.99555127	48.09790197	48.17088493	1.833208326	2
2020_173515	2020-12-15 03:21	-62.45944896	47.99832801	-62.74036652	-62.46271275	-62.16190436	47.79705594	47.99926026	48.19470207	1.865647853	2
2020_173515	2020-12-15 15:21	-62.52091901	47.90138366	-62.56535236	-62.52116817	-62.47599202	47.87483252	47.90149382	47.92677888	1.868741796	2
2020_173515	2020-12-16 03:21	-62.51629007	47.93911229	-62.66176817	-62.51633198	-62.3710762	47.86642344	47.93998377	48.00528816	1.865647853	2
2020_173515	2020-12-16 15:21	-62.51806547	47.89454629	-62.9783828	-62.51977113	-62.06693498	47.56789976	47.89411664	48.2248105	1.884211513	2
2020_173515	2020-12-17 03:21	-62.5333416	47.85341417	-62.98251431	-62.5306884	-62.09250057	47.51306478	47.84870014	48.21163266	1.863772736	2
2020_173515	2020-12-17 15:21	-62.58065052	47.8521617	-62.64516611	-62.57371787	-62.50246526	47.78785412	47.82109258	48.10016847	1.778829927	2
2020_173515	2020-12-18 03:21	-62.79534761	48.1902753	-63.42886853	-62.69272588	-62.5810858	48.10303023	48.19805179	48.2328951	1.75023439	2
2020_173515	2020-12-18 15:21	-63.65690016	48.17538176	-63.6871309	-63.65710001	-63.62769361	48.1470363	48.17584126	48.19960878	1.700450028	2
2020_173515	2020-12-19 03:21	-64.19097167	47.68802162	-64.30840073	-64.23084866	-63.77202108	47.64137967	47.68670571	47.74313241	1.998781174	2
2020_173515	2020-12-19 15:21	-63.92450159	47.83015119	-63.95762043	-63.9237473	-63.89487127	47.815063	47.83021074	47.8448824	1.85008438	2
2020_173515	2020-12-20 03:21	-63.78327431	47.80885514	-64.20279126	-63.77924055	-63.3987627	47.55783025	47.80655146	48.07594579	1.69679355	2
2020_173515	2020-12-20 15:21	-63.57150223	47.88647718	-63.93070682	-63.55415844	-63.34873517	47.82268146	47.87906783	47.98829935	1.378961185	1
2020_173515	2020-12-21 03:21	-63.19364656	48.24005864	-63.4172169	-63.19528444	-62.94851654	48.14182121	48.24488099	48.31585426	1.270016876	1
2020_173515	2020-12-21 15:21	-62.92723166	48.56530723	-62.96473543	-62.92732385	-62.88648163	48.51918986	48.56792854	48.61890063	1.297956122	1
2020_173515	2020-12-22 03:21	-62.85480013	48.78657336	-63.39958113	-62.83368019	-62.43712889	48.54955178	48.78198064	49.04472289	1.347177949	1
2020_173515	2020-12-22 15:21	-62.57161555	48.77333466	-63.18204993	-62.54670902	-62.09512484	48.65331244	48.77491435	48.88104035	1.084567785	1
2020_173515	2020-12-23 03:21	-61.78613152	48.45139707	-62.22796378	-61.77519087	-61.40244498	48.26594331	48.45123427	48.64196278	1.000468779	1
2020_173515	2020-12-23 15:21	-60.76942504	48.03951002	-60.79160097	-60.768454	-60.74974952	48.03281799	48.03945802	48.04629028	1.018376149	1
2020_173515	2020-12-24 03:21	-59.79434338	47.76436848	-60.26937029	-59.78894686	-59.28921835	47.46076594	47.7740728	48.03332601	1.753984624	2
2020_173515	2020-12-24 15:21	-59.62075983	47.80335804	-59.63906055	-59.62078392	-59.60231018	47.79122101	47.80349279	47.81512799	1.776673542	2
2020_173515	2020-12-25 03:21	-59.77953742	47.78736472	-60.17820985	-59.76952571	-59.43439401	47.54427387	47.78583641	48.0326353	1.651415713	2
2020_173515	2020-12-25 15:21	-60.09286808	47.79503511	-60.12552141	-60.09558637	-60.04121713	47.78047536	47.79506329	47.80931732	1.456309769	1
2020_173515	2020-12-26 03:21	-60.70385187	47.87464955	-61.13396499	-60.68925083	-60.34827443	47.6211481	47.876013	48.12143552	1.559441215	2
2020_173515	2020-12-26 15:21	-61.22001081	48.01755249	-61.23768211	-61.21869607	-61.20725647	48.0117334	48.01755308	48.02307397	1.86911682	2
2020_173515	2020-12-27 03:21	-61.20791712	48.01544458	-61.32901298	-61.20652364	-61.09652498	47.96485551	48.01536588	48.06857389	1.854678417	2
2020_173515	2020-12-27 15:21	-61.15826431	48.05164092	-61.28139338	-61.15285569	-61.06153282	47.97880079	48.04771635	48.14790465	1.86527283	2
2020_173515	2020-12-28 03:21	-61.09751977	48.02554288	-61.48458144	-61.09780061	-60.71929385	47.75159628	48.0248613	48.30454067	1.905025314	2
2020_173515	2020-12-28 15:21	-61.04492214	47.99744907	-61.15167511	-61.0371795	-60.99216441	47.93417407	47.99891086	48.05353434	1.902681418	2
2020_173515	2020-12-29 03:21	-61.07423237	48.03467907	-61.47881064	-61.07022942	-60.67832748	47.75317996	48.03400028	48.31016008	1.922932683	2
2020_173515	2020-12-29 15:21	-61.10159245	48.07958414	-61.3853304	-61.07113237	-60.91926011	47.97741763	48.07636666	48.20072688	1.917588599	2
2020_173515	2020-12-30 03:21	-61.09979957	48.10224644	-61.50412452	-61.10065788	-60.68395753	47.82394811	48.10219867	48.38940335	1.93071442	2
2020_173515	2020-12-30 15:21	-61.08904481	48.12138622	-61.3000523	-61.08572356	-60.90698919	47.99016121	48.12270713	48.2419934	1.92640165	2
2020_173515	2020-12-31 03:21	-61.07025567	48.09983924	-61.40814389	-61.06515757	-60.75120895	47.86518483	48.10086146	48.32793948	1.927151697	2
2020_173515	2020-12-31 15:21	-61.10209127	48.03692664	-61.21204635	-61.10887175	-60.95429908	47.95633347	48.03972263	48.10310896	1.912619539	2
2020_173515	2021-01-01 03:21	-61.00886783	47.96104186	-61.40737902	-61.00842128	-60.61666359	47.67514535	47.96270433	48.24202892	1.926964185	2
2020_173515	2021-01-01 15:21	-60.91555535	47.89097275	-61.04504236	-60.91988443	-60.81153109	47.80791032	47.89581738	47.98598898	1.923963998	2
2020_173515	2021-01-02 03:21	-60.95301713	47.9032351	-61.34313706	-60.94995793	-60.56527576	47.62893273	47.90237783	48.18832247	1.931089443	2
2020_173515	2021-01-02 15:21	-61.00080743	47.92599586	-61.05132825	-61.00608106	-60.94120126	47.89822423	47.92622856	47.95274072	1.91055691	2
2020_173515	2021-01-03 03:21	-61.01887378	47.93529335	-61.39263856	-61.01873212	-60.63820094	47.66401216	47.93522045	48.20818095	1.912619539	2
2020_173515	2021-01-03 15:21	-61.03354431	47.94579038	-61.08346728	-61.03410765	-60.98399417	47.92157384	47.94569331	47.97093881	1.883086443	2
2020_173515	2021-01-04 03:21	-60.95989494	47.94362443	-61.08582823	-60.95119119	-60.89137927	47.88988133	47.93976143	48.02555673	1.845771611	2
2020_173515	2021-01-04 15:21	-61.01853021	47.97771122	-61.07025497	-61.0245339	-60.93282097	47.92687868	47.97967254	48.01833359	1.825520345	2
2020_173515	2021-01-05 03:21	-61.01448896	47.98713757	-61.31174758	-61.00040087	-60.78818625	47.81825452	47.98564253	48.16082519	1.821676355	2
2020_173515	2021-01-05 15:21	-61.23173124	48.02832925	-61.30861861	-61.22759706	-61.18131005	47.98367514	48.02955573	48.06434217	1.793643353	2
2020_173515	2021-01-06 03:21	-61.45056333	48.09968491	-61.82758743	-61.45083244	-61.07997141	47.8341567	48.09764954	48.36728359	1.82720795	2
2020_173515	2021-01-06 15:21	-61.65305571	48.17140906	-61.75794086	-61.65456747	-61.53745687	48.10617033	48.17085552	48.23912793	1.826645415	2
2020_173515	2021-01-07 03:21	-61.74018265	48.23565449	-62.13438454	-61.74375431	-61.34043253	47.96853593	48.23553913	48.49904149	1.840240015	2
2020_173515	2021-01-07 15:21	-61.76710564	48.281735	-61.95035646	-61.79033264	-61.5185741	48.17915799	48.28623017	48.36556699	1.768423026	2
2020_173515	2021-01-08 03:21	-61.45016606	48.16001485	-61.80521755	-61.45377594	-61.07208511	47.89771031	48.16359023	48.40661888	1.661353835	2
2020_173515	2021-01-08 15:21	-61.10317952	48.02054031	-61.19049204	-61.10018343	-61.063998	47.9891193	48.02027081	48.06258292	1.611288206	2
2020_173515	2021-01-09 03:21	-60.87850109	47.90874862	-61.22886956	-60.88261066	-60.51218325	47.65961324	47.91052149	48.15293507	1.60575661	2
2020_173515	2021-01-09 15:21	-60.68861803	47.82014655	-60.74423682	-60.68978125	-60.62170278	47.78430184	47.82165026	47.85571956	1.503000188	2
2020_173515	2021-01-10 03:21	-60.47396581	47.77038153	-60.78655779	-60.47617884	-60.16131	47.53051386	47.76687557	48.02214605	1.402775173	1
2020_173515	2021-01-10 15:21	-60.26244624	47.640018	-60.40507084	-60.25853121	-60.14763041	47.52998216	47.62247654	47.77748605	1.186292893	1
2020_173515	2021-01-11 03:21	-60.07410726	47.33576527	-60.35587713	-60.0713965	-59.80236912	47.12773628	47.3379867	47.52932088	1.048096756	1
2020_173515	2021-01-11 15:21	-60.01787477	46.84002237	-60.31999654	-60.00593073	-59.80436105	46.63763403	46.85334416	47.00960923	1.00159385	1
2020_173515	2021-01-12 03:21	-60.21989515	46.15540001	-60.51984956	-60.22034962	-59.91884835	45.93990995	46.15510469	46.37577345	1.000656291	1
2020_173515	2021-01-12 15:21	-60.59194787	45.42832284	-60.69819388	-60.60136395	-60.40969562	45.3172883	45.422901	45.57350277	1.003000188	1
2020_173515	2021-01-13 03:21	-61.04505447	44.80087671	-61.45568565	-61.02837358	-60.73399244	44.37413545	44.82773414	45.09906539	1.226701669	1
2020_173515	2021-01-13 15:21	-61.46061411	44.47566466	-61.53506778	-61.47236085	-61.31053251	44.40134487	44.46223162	44.70520713	1.338364898	1
2020_173515	2021-01-14 03:21	-61.96612947	44.37171628	-62.07966319	-62.01034799	-61.71280714	44.32897591	44.368963	44.42981647	1.561222576	2
2020_173515	2021-01-14 15:21	-62.16332859	44.28579313	-62.18385838	-62.16251337	-62.14581394	44.27751622	44.28567609	44.2944793	1.670823176	2
2020_173515	2021-01-15 03:21	-62.17258434	44.28766245	-62.55991364	-62.17134141	-61.79359314	44.02703479	44.28789192	44.54756007	1.745359085	2
2020_173515	2021-01-15 15:21	-62.18028451	44.28082466	-62.53159007	-62.1535002	-62.05107334	44.22072464	44.28237056	44.3299614	1.703825239	2
2020_173515	2021-01-16 03:21	-62.39486418	44.1075083	-62.90366692	-62.39220206	-61.90213361	43.7796281	44.10832406	44.42022181	1.675698481	2
2020_173515	2021-01-16 15:21	-62.64939398	43.90940841	-63.26803805	-62.64177594	-62.0685014	43.52310791	43.91075438	44.28423097	1.724076505	2
2020_173515	2021-01-17 03:21	-62.87899971	43.72520189	-63.42920919	-62.87131561	-62.3721104	43.47663601	43.72090782	44.00288932	1.816707294	2
2020_173515	2021-01-17 15:21	-62.91914827	43.62424788	-62.98624315	-62.92783834	-62.79906177	43.5782621	43.62151822	43.68526923	1.845771611	2
2020_173515	2021-01-18 03:21	-62.90621624	43.64618455	-63.28906281	-62.9062475	-62.53319998	43.37952032	43.64432396	43.91822341	1.842583911	2
2020_173515	2021-01-18 15:21	-62.89008946	43.68663735	-63.01507781	-62.88961802	-62.76566832	43.60449507	43.68429472	43.78472461	1.76495406	2
2020_173515	2021-01-19 03:21	-62.88537317	43.76208497	-63.21906755	-62.88296541	-62.55448505	43.49079542	43.76472769	44.00161888	1.680386274	2
2020_173515	2021-01-19 15:21	-62.89903753	43.70908708	-62.95795506	-62.8999027	-62.83369126	43.67855771	43.70912059	43.73953671	1.344365273	1
2020_173515	2021-01-20 03:21	-62.96893974	43.33965751	-63.26613154	-62.97618833	-62.63467297	43.15641186	43.34093982	43.51616424	1.044252766	1
2020_173515	2021-01-20 15:21	-63.13959293	42.83829167	-63.33201184	-63.19159848	-62.88650715	42.77343731	42.83812149	42.90513126	1.006469154	1
2020_173515	2021-01-21 03:21	-63.45717388	42.36652017	-63.55657611	-63.44792786	-63.35169219	42.33937775	42.36665045	42.39325265	1.005906619	1
2020_173515	2021-01-21 15:21	-63.71499342	41.84270764	-64.17035271	-63.71621084	-63.26970736	41.55495288	41.84827085	42.11231937	1.02128258	1
2020_173515	2021-01-22 03:21	-63.95558365	41.33825916	-64.5593939	-63.97639955	-63.3444808	40.82214209	41.36022984	41.70785655	1.151321958	1
2020_173515	2021-01-22 15:21	-64.19106966	40.98643507	-64.52550781	-64.31139902	-63.72091174	40.76949364	40.96054808	41.2334485	1.22032627	1
2020_173515	2021-01-23 03:21	-64.55133784	40.79647466	-64.98809056	-64.5549446	-64.11082255	40.44950329	40.80601338	41.06422725	1.261953872	1
2020_173515	2021-01-23 15:21	-64.82548438	40.62475424	-64.96505934	-64.90790096	-64.33294908	40.33995403	40.65569043	40.70084523	1.244702794	1
2020_173515	2021-01-24 03:21	-64.81843616	40.25163254	-65.28958627	-64.81551662	-64.36904148	39.93523363	40.26333394	40.49275923	1.188355522	1
2020_173515	2021-01-24 15:21	-64.82299952	39.86729388	-65.39415023	-64.77158302	-64.56336451	39.58612708	39.88432975	40.03949486	1.231858241	1
2020_173515	2021-01-25 03:21	-65.1543817	39.65252183	-65.66532123	-65.15663328	-64.65808302	39.31643198	39.65075207	39.9809362	1.221545097	1
2020_173515	2021-01-25 15:21	-65.64258001	39.73681341	-65.95488367	-65.69549771	-65.08457302	39.53674273	39.71350669	40.06320437	1.047627977	1
2020_173515	2021-01-26 03:21	-66.18470344	40.20641803	-66.48441586	-66.19645811	-65.81798849	40.00865511	40.20184849	40.43318273	1.001406338	1
2020_173515	2021-01-26 15:21	-66.69017895	40.84754158	-66.74623481	-66.68835961	-66.63535154	40.81887376	40.8476762	40.87533333	1.004406525	1
2020_173515	2021-01-27 03:21	-67.04463877	41.48332619	-67.08477428	-67.04515778	-67.00488698	41.39684242	41.47918058	41.54438781	1.523438965	2
2020_173515	2021-01-27 15:21	-67.02705613	41.66761806	-67.1277007	-67.03478541	-66.86641673	41.55962378	41.6306368	41.99629232	1.363772736	1
2020_173515	2021-01-28 03:21	-66.74592091	42.04031609	-67.06050607	-66.75041822	-66.39896605	41.78235323	42.02562243	42.38974222	1.384399025	1
2020_173515	2021-01-28 15:21	-66.42124533	42.41755805	-66.43429008	-66.4212734	-66.40841773	42.40820803	42.41758371	42.42678031	1.772267017	2
2020_173515	2021-01-29 03:21	-66.45537003	42.48047761	-66.83772881	-66.45535568	-66.06551978	42.19539675	42.47905685	42.77527022	1.821582599	2
2020_173515	2021-01-29 15:21	-66.53960681	42.48722692	-66.61626905	-66.55152773	-66.38423491	42.39480737	42.49154502	42.54510364	1.745171573	2
2020_173518	2020-12-01 00:19	-60.75363363	24.32998354	-60.82063978	-60.75061594	-60.70115812	24.30657546	24.32975901	24.35416465	1.494093381	1
2020_173518	2020-12-01 12:19	-60.95046889	24.60125126	-61.32721203	-60.94599733	-60.57318455	24.34114551	24.6011199	24.85738654	1.208700544	1
2020_173518	2020-12-02 00:19	-61.31176579	24.97356593	-61.71870944	-61.30881316	-60.93311193	24.70551422	24.97356632	25.24664268	1.15488468	1
2020_173518	2020-12-02 12:19	-61.83471033	25.30563481	-61.89766056	-61.83760924	-61.76744823	25.28351012	25.30543134	25.3287766	1.307706732	1
2020_173518	2020-12-03 00:19	-62.35639364	25.3757895	-62.80697416	-62.34539719	-61.94818384	25.09995628	25.37020418	25.68253568	1.62975811	2
2020_173518	2020-12-03 12:19	-62.64480867	25.30596068	-62.66377008	-62.64428953	-62.62645642	25.29605135	25.30582453	25.31648141	1.707481718	2
2020_173518	2020-12-04 00:19	-62.5299325	25.3747159	-62.91101386	-62.53196807	-62.14618299	25.13073256	25.37245626	25.62424802	1.632102006	2
2020_173518	2020-12-04 12:19	-62.66516881	25.31330713	-62.68659952	-62.66494204	-62.6447936	25.29873142	25.31387092	25.32506075	1.188355522	1
2020_173518	2020-12-05 00:19	-63.34156917	25.01071782	-63.7456889	-63.34171515	-62.95347603	24.70960046	25.0151154	25.29530533	1.001875117	1
2020_173518	2020-12-05 12:19	-64.34565509	24.59210521	-64.87281965	-64.34685673	-63.80127771	24.14933588	24.59702926	25.00240159	1.029720608	1
2020_173518	2020-12-06 00:19	-65.43862486	24.19590442	-65.92115488	-65.47763888	-64.7617501	23.84667667	24.16817127	24.87231872	1.824582786	2
2020_173518	2020-12-06 12:19	-65.65735605	24.80530278	-65.73531445	-65.67509381	-65.42787554	24.7467505	24.77625371	25.34491689	1.000375023	1
2020_173518	2020-12-07 00:19	-65.71867465	26.17036015	-65.75939766	-65.71956267	-65.67822278	26.1119941	26.13926993	26.43310177	1	1
2020_173518	2020-12-07 12:19	-65.78554042	27.86251972	-65.83737078	-65.78930324	-65.70520817	27.83077489	27.86404306	27.88514944	1.000468779	1
2020_173518	2020-12-08 00:19	-65.88869825	29.34863845	-66.265141	-65.89131608	-65.50019343	29.04964752	29.35188283	29.6404529	1.996812301	2
2020_173518	2020-12-08 12:19	-65.9387399	29.27448811	-65.97260868	-65.93957711	-65.88308949	29.24993561	29.27352125	29.30326798	1.917963623	2
2020_173518	2020-12-09 00:19	-66.0429639	29.36424415	-66.44722839	-66.04316437	-65.63364374	29.09128392	29.36439021	29.6290891	1.837521095	2
2020_173518	2020-12-09 12:19	-66.16687735	29.44870903	-66.31712695	-66.25636698	-65.88580656	29.30005731	29.47592839	29.51450677	1.686761673	2
2020_173518	2020-12-10 00:19	-66.32153268	29.42170655	-66.33467699	-66.32387315	-66.29865322	29.41426475	29.4216695	29.42911026	1.444121508	1
2020_173518	2020-12-10 12:19	-66.61493095	29.48437118	-66.8292998	-66.61435574	-66.40472301	29.29669709	29.48544573	29.66876212	1.233358335	1
2020_173518	2020-12-11 00:19	-66.99304677	29.74713363	-67.02337184	-66.99348515	-66.95984031	29.70972893	29.74875496	29.77641195	1.106694168	1
2020_173518	2020-12-11 12:19	-67.36308091	30.14513877	-67.69176561	-67.35759101	-67.07755239	29.93100333	30.1414386	30.394886	1.232889556	1
2020_173518	2020-12-12 00:19	-67.60274513	30.4620659	-67.61639578	-67.60291423	-67.5883289	30.45460983	30.46223888	30.46842483	1.392555785	1
2020_173518	2020-12-12 12:19	-67.6127702	30.48179298	-67.74801327	-67.60515934	-67.54077766	30.43071034	30.47074157	30.60788677	1.241702606	1
2020_173518	2020-12-13 00:19	-68.04244058	30.83977178	-68.08479104	-68.03907355	-68.0067361	30.81980284	30.8362045	30.87285554	1.064129008	1
2020_173518	2020-12-13 12:19	-68.83269741	31.24985708	-68.87633785	-68.83151533	-68.79469778	31.22982447	31.24920592	31.27282053	1.899399962	2
2020_173518	2020-12-14 00:19	-68.83491968	31.26405473	-68.84435602	-68.83492829	-68.82503965	31.25529305	31.2641802	31.27196683	1.546409151	2
2020_173518	2020-12-14 12:19	-68.9496141	31.35873047	-69.23245389	-68.94306154	-68.7187802	31.2214709	31.34526082	31.57489486	1.196512282	1
2020_173518	2020-12-15 00:19	-68.95167449	32.0788314	-69.25757529	-68.95003825	-68.648427	31.85986585	32.07535384	32.32859943	1.000187512	1
2020_173518	2020-12-15 12:19	-68.90276401	33.06779104	-68.95423938	-68.90106104	-68.86253537	32.94960197	33.10527103	33.14059225	1.101350084	1
2020_173518	2020-12-16 00:19	-68.82433472	33.88113964	-69.33572151	-68.82582248	-68.30575078	32.99281154	33.93023687	34.44773933	1.276111007	1
2020_173518	2020-12-16 12:19	-68.73854769	34.45170646	-69.59899932	-68.7451031	-67.82089778	33.01433595	34.48682839	35.60336992	1.524564035	2
2020_173518	2020-12-17 00:19	-68.67582336	34.72066166	-69.69878026	-68.6872269	-67.59416516	33.10184433	34.77426225	36.05613392	1.623101444	2
2020_173518	2020-12-17 12:19	-68.62627182	34.85678798	-69.67767733	-68.63211548	-67.52067307	33.29810068	34.90632131	36.20060969	1.590849428	2
2020_173518	2020-12-18 00:19	-68.58889623	34.98008275	-69.60869526	-68.58951034	-67.55825899	33.61408636	35.01359915	36.18555314	1.493343334	1
2020_173518	2020-12-18 12:19	-68.56689579	35.14802383	-69.42704949	-68.5638218	-67.72125719	34.09653479	35.15681372	36.13271214	1.358897431	1
2020_173518	2020-12-19 00:19	-68.58034192	35.3965401	-69.16985342	-68.57667412	-68.02873896	34.70902215	35.3968632	36.09698231	1.214700919	1
2020_173518	2020-12-19 12:19	-68.6644885	35.76363962	-68.95002066	-68.65491671	-68.43953648	35.4335047	35.76536871	36.07420015	1.082223889	1
2020_173518	2020-12-20 00:19	-68.85581241	36.28148632	-68.90433329	-68.86277371	-68.7695696	36.24501057	36.27641778	36.34185215	1.004875305	1
2020_173518	2020-12-20 12:19	-68.91085004	36.96900315	-68.92787733	-68.91136138	-68.89128877	36.95825112	36.96929794	36.97829706	1.002437652	1
2020_173518	2020-12-21 00:19	-68.36095111	37.5687044	-68.61608011	-68.36188635	-68.10319467	37.38117081	37.56468881	37.77461592	1.021938871	1
2020_173518	2020-12-21 12:19	-67.53736936	38.09345268	-67.59449252	-67.53565667	-67.49076104	38.06881319	38.09369913	38.11541365	1.993905869	2
2020_173518	2020-12-22 00:19	-67.61913043	38.08480303	-67.67585548	-67.61781575	-67.56356338	38.05340347	38.08096713	38.13131014	1.910088131	2
2020_173518	2020-12-22 12:19	-67.63423339	38.16789617	-67.96594364	-67.65314571	-67.19588527	37.95521986	38.17006428	38.35717073	1.85439715	2
2020_173518	2020-12-23 00:19	-67.42355289	38.24004132	-67.90774934	-67.43735558	-66.87484185	37.94980157	38.23928358	38.52949917	1.79279955	2
2020_173518	2020-12-23 12:19	-67.21320913	38.31849029	-67.7388048	-67.21318684	-66.74536952	38.12047816	38.31815813	38.50803671	1.713107069	2
2020_173518	2020-12-24 00:19	-67.18127399	38.42180963	-67.60142485	-67.17731891	-66.7774631	38.17629206	38.4185308	38.69553972	1.538908682	2
2020_173518	2020-12-24 12:19	-67.19983272	38.60618796	-67.26186737	-67.21234279	-67.12121487	38.57259129	38.60838342	38.63012126	1.27967373	1
2020_173518	2020-12-25 00:19	-67.28283274	38.90399714	-67.5850613	-67.28153793	-66.97579348	38.51947925	38.91551091	39.17954475	1.105569098	1
2020_173518	2020-12-25 12:19	-67.28019213	39.33723664	-67.52138577	-67.29040805	-66.94685394	38.68523274	39.36036054	39.65707707	1.01631352	1
2020_173518	2020-12-26 00:19	-67.0678547	39.89159604	-67.54775638	-67.06715574	-66.59725665	39.30871258	39.91774018	40.13396534	1.004594037	1
2020_173518	2020-12-26 12:19	-66.65332992	40.47133023	-67.2363373	-66.64842061	-66.14093458	40.0775032	40.4910592	40.63101773	1.002250141	1
2020_173518	2020-12-27 00:19	-66.03592566	40.97478079	-66.49844103	-66.03377255	-65.59209909	40.70794518	40.97888065	41.21063446	1.003187699	1
2020_173518	2020-12-27 12:19	-65.40586031	41.46827971	-65.68485339	-65.4053768	-65.12538776	41.29338885	41.46761664	41.64509543	1.007125445	1
2020_173518	2020-12-28 00:19	-64.96113631	42.01724417	-65.15176051	-64.95066029	-64.83487725	41.91188424	42.01482561	42.13737537	1.064129008	1
2020_173518	2020-12-28 12:19	-64.93629621	42.64711676	-64.96112193	-64.93571934	-64.91438181	42.63034771	42.64752973	42.66155535	1.904275267	2
2020_173518	2020-12-29 00:19	-64.91839002	42.69753044	-64.98260503	-64.91898701	-64.85151398	42.65122351	42.69749803	42.74408283	1.860303769	2
2020_173518	2020-12-29 12:19	-64.98162612	42.69164362	-65.19014187	-65.09922219	-64.42158484	42.61481425	42.68722246	42.79565779	1.83152072	2
2020_173518	2020-12-30 00:19	-64.484904	42.78402745	-64.90139641	-64.50175029	-63.98496951	42.52696624	42.78332502	43.05312314	1.730451903	2
2020_173518	2020-12-30 12:19	-63.94248527	42.88219518	-64.02183432	-63.93547511	-63.92028003	42.83073576	42.88628062	42.90341462	1.876336021	2
2020_173518	2020-12-31 00:19	-63.85452131	42.86583248	-64.28907976	-63.86481549	-63.35610077	42.59361357	42.86631324	43.14048796	1.931933246	2
2020_173518	2020-12-31 12:19	-63.83226319	42.83689253	-64.00739365	-63.92628972	-63.39886647	42.76702648	42.83460013	42.90670791	1.924901556	2
2020_173518	2021-01-01 00:19	-63.92551456	42.83110859	-64.33247184	-63.93098819	-63.48953315	42.55923627	42.82967189	43.10776545	1.928933058	2
2020_173518	2021-01-01 12:19	-64.01206116	42.83881792	-64.06466018	-64.01426418	-63.86703782	42.81399155	42.83859011	42.86967282	1.908775548	2
2020_173518	2021-01-02 00:19	-63.82374451	42.95481517	-64.22231133	-63.8217273	-63.42640027	42.67981452	42.9542252	43.22865014	1.89808738	2
2020_173518	2021-01-02 12:19	-63.62039954	43.06448427	-63.96875445	-63.59596559	-63.47957689	42.92590898	43.07272376	43.15880066	1.897899869	2
2020_173518	2021-01-03 00:19	-63.47645475	43.03268534	-63.87498649	-63.47800847	-63.08484611	42.75039493	43.03314071	43.30527189	1.913369586	2
2020_173518	2021-01-03 12:19	-63.34562735	42.99108215	-63.37261739	-63.34660031	-63.31612474	42.97417919	42.99079921	43.00934319	1.902212638	2
2020_173518	2021-01-04 00:19	-63.31028408	42.97190012	-63.70869483	-63.30876222	-62.9235591	42.69835851	42.97050456	43.24900643	1.913369586	2
2020_173518	2021-01-04 12:19	-63.30800817	42.95685795	-63.50111661	-63.30024058	-63.18825014	42.88619758	42.94601042	43.12721895	1.868648041	2
2020_173518	2021-01-05 00:19	-63.63536303	42.90573837	-64.02598731	-63.63404501	-63.24930188	42.63490737	42.90322193	43.18171472	1.853178324	2
2020_173518	2021-01-05 12:19	-63.97749758	42.85833006	-64.00699347	-63.9805744	-63.93399703	42.83498639	42.8569118	42.89008641	1.870898181	2
2020_173518	2021-01-06 00:19	-64.1065614	42.80639911	-64.49621331	-64.1054685	-63.72760465	42.53080007	42.80657253	43.07777051	1.911306957	2
2020_173518	2021-01-06 12:19	-64.1883942	42.75758198	-64.20417203	-64.19022307	-64.16383691	42.74682152	42.75781006	42.7667693	1.897993625	2
2020_173518	2021-01-07 00:19	-64.10486699	42.7680811	-64.61403379	-64.10414235	-63.60790222	42.42583156	42.76879681	43.10756026	1.905869117	2
2020_173518	2021-01-07 12:19	-64.0092618	42.78369739	-64.67737044	-64.00675293	-63.35235844	42.37825164	42.7799929	43.18907274	1.906056629	2
2020_173518	2021-01-08 00:19	-63.90499032	42.8047487	-64.59925271	-63.89216368	-63.24123597	42.45660869	42.80479689	43.15498226	1.895649728	2
2020_173518	2021-01-08 12:19	-63.80009966	42.83339661	-64.23377694	-63.61060197	-63.39888543	42.7486567	42.82989971	42.93727307	1.882523908	2
2020_173518	2021-01-09 00:19	-63.6616913	42.97259968	-64.17155569	-63.65454071	-63.15805397	42.69674721	42.97183544	43.24994241	1.895743484	2
2020_173518	2021-01-09 12:19	-63.53342912	43.10499348	-63.68625376	-63.54981328	-63.332187	43.02051284	43.10330195	43.2065778	1.916182261	2
2020_173518	2021-01-10 00:19	-63.46928001	43.07643147	-63.86787445	-63.46852252	-63.07763252	42.79950698	43.07703092	43.35130613	1.929589349	2
2020_173518	2021-01-10 12:19	-63.41360812	43.03925067	-63.42662317	-63.41340384	-63.40196057	43.03253345	43.03923661	43.04603645	1.908119257	2
2020_173518	2021-01-11 00:19	-63.41386702	43.04214307	-63.89372489	-63.41413682	-62.93400056	42.69519624	43.04311172	43.39093839	1.925839115	2
2020_173518	2021-01-11 12:19	-63.41586903	43.05001284	-64.00506671	-63.41722967	-62.8389378	42.6231016	43.05013575	43.46850468	1.927151697	2
2020_173518	2021-01-12 00:19	-63.42193982	43.06066671	-63.96003781	-63.42184111	-62.89993457	42.67743774	43.0587151	43.45889974	1.910181886	2
2020_173518	2021-01-12 12:19	-63.41776098	43.08086577	-63.76811706	-63.41420213	-63.09948889	42.87910581	43.06551989	43.36997584	1.886367898	2
2020_173518	2021-01-13 00:19	-63.32461628	43.26176895	-63.72890953	-63.32462377	-62.92125872	42.97621588	43.26009398	43.55910429	1.879336209	2
2020_173518	2021-01-13 12:19	-63.23198876	43.44199185	-63.28572741	-63.23224915	-63.17762243	43.40122919	43.44266646	43.48040943	1.881492593	2
2020_173518	2021-01-14 00:19	-63.20626935	43.46143287	-63.59605465	-63.20664821	-62.82432305	43.18233958	43.46185232	43.73520562	1.876242265	2
2020_173518	2021-01-14 12:19	-63.1872826	43.46427279	-63.34541227	-63.18357689	-63.05699196	43.38414973	43.4639896	43.54805858	1.799081193	2
2020_197195	2020-12-01 20:26	-69.3560851	48.19849958	-69.4228213	-69.35217875	-69.30274517	48.15639201	48.19912183	48.23628277	1.859928746	2
2020_197195	2020-12-02 08:26	-69.36559213	48.18517282	-69.72918932	-69.36680038	-68.99884008	47.92426209	48.18538451	48.4394497	1.89808738	2
2020_197195	2020-12-02 20:26	-69.40672164	48.14872324	-69.43362961	-69.40650202	-69.3807252	48.12864309	48.14863223	48.16950718	1.899212451	2
2020_197195	2020-12-03 08:26	-69.46210663	48.10507511	-69.84332052	-69.46037851	-69.07818792	47.83272246	48.10444454	48.37384481	1.924620289	2
2020_197195	2020-12-03 20:26	-69.51382671	48.063627	-69.53603041	-69.51382953	-69.49067618	48.04684351	48.06338823	48.08224065	1.918151134	2
2020_197195	2020-12-04 08:26	-69.51964234	48.0376724	-69.90243307	-69.5201083	-69.14224191	47.76672523	48.03594696	48.31455906	1.934370898	2
2020_197195	2020-12-04 20:26	-69.52109947	48.0238851	-69.53398754	-69.52089852	-69.50904378	48.01665471	48.02385815	48.03104697	1.919744984	2
2020_197195	2020-12-05 08:26	-69.42535539	48.12495527	-69.8008428	-69.42745351	-69.04625996	47.85009022	48.12317805	48.40029013	1.935120945	2
2020_197195	2020-12-05 20:26	-69.34214866	48.22283916	-69.36790492	-69.34135991	-69.3222753	48.21090971	48.22334666	48.23194354	1.934183386	2
2020_197195	2020-12-06 08:26	-69.45508274	48.17817355	-69.84140069	-69.45591787	-69.07202018	47.90647163	48.17883543	48.45455964	1.937839865	2
2020_197195	2020-12-06 20:26	-69.56728384	48.1320817	-69.58577784	-69.56764709	-69.54577241	48.11509359	48.13306579	48.14448554	1.926776674	2
2020_197195	2020-12-07 08:26	-69.50428325	48.16000971	-69.8815444	-69.5048257	-69.12343127	47.88402401	48.16039907	48.42772619	1.93455841	2
2020_197195	2020-12-07 20:26	-69.43457372	48.19037968	-69.45875759	-69.43394729	-69.41366927	48.17422546	48.19033989	48.20696515	1.914682168	2
2020_197195	2020-12-08 08:26	-69.43866996	48.19249417	-69.81200929	-69.43835044	-69.06860819	47.922742	48.19219766	48.45475557	1.907931746	2
2020_197195	2020-12-08 20:26	-69.44192777	48.19444361	-69.45988747	-69.44200976	-69.42294305	48.18084819	48.19493649	48.20524676	1.861616351	2
2020_197195	2020-12-09 08:26	-69.40394448	48.20163987	-69.76923424	-69.40312705	-69.03685678	47.94618556	48.2010591	48.46119707	1.826645415	2
2020_197195	2020-12-09 20:26	-69.37726617	48.20648813	-69.39892606	-69.37671923	-69.35793275	48.19660752	48.20619884	48.21790147	1.704669042	2
2020_197195	2020-12-10 08:26	-69.45928392	48.21280774	-69.75498834	-69.45266929	-69.19084618	48.01714651	48.21513203	48.39783663	1.523907744	2
2020_197195	2020-12-10 20:26	-69.15399797	48.34960722	-69.22120357	-69.15459004	-69.09162336	48.30328968	48.3527846	48.37333074	1.029626852	1
2020_197195	2020-12-11 08:26	-68.25884629	48.66348159	-68.50671313	-68.25998428	-68.0140589	48.49086624	48.66383385	48.83096807	1.000093756	1
2020_197195	2020-12-11 20:26	-67.06723147	48.99253772	-67.1357522	-67.06561766	-67.00749735	48.97010506	48.99245537	49.01581865	1	1
2020_197195	2020-12-12 08:26	-65.87998365	49.16880789	-66.13236366	-65.87919457	-65.63440865	49.07032595	49.15936192	49.31300889	1.000468779	1
2020_197195	2020-12-12 20:26	-64.686896	49.21764032	-64.72312482	-64.68860009	-64.63997422	49.17504098	49.222038	49.23870715	1.00112507	1
2020_197195	2020-12-13 08:26	-63.66940291	48.80927827	-63.90951155	-63.67116787	-63.42384869	48.63771085	48.80852817	48.9852631	1.005062816	1
2020_197195	2020-12-13 20:26	-62.84001943	48.3367925	-62.87835955	-62.83811931	-62.81225963	48.31924821	48.33658564	48.35540466	1.034595912	1
2020_197195	2020-12-14 08:26	-62.21913542	48.21212622	-62.39337248	-62.22424508	-62.01882059	47.99593477	48.22888486	48.33989948	1.001875117	1
2020_197195	2020-12-14 20:26	-61.45149764	47.86662085	-61.64197389	-61.45817384	-61.22751668	47.65726499	47.86736218	48.06904771	1	1
2020_197195	2020-12-15 08:26	-60.48016749	47.45553283	-60.51279816	-60.48084344	-60.44590036	47.43285801	47.45485929	47.48198535	1	1
2020_197195	2020-12-15 20:26	-59.66229072	46.74052749	-59.6984037	-59.66254716	-59.62383209	46.71298877	46.74092077	46.76537113	1	1
2020_197195	2020-12-16 08:26	-59.32363573	45.43812807	-59.55920545	-59.32315328	-59.0921761	45.26716003	45.43751372	45.61100259	1	1
2020_197195	2020-12-16 20:26	-59.30822732	44.06557267	-59.33753654	-59.30812602	-59.28035904	44.00845544	44.06961158	44.11256996	1.00112507	1
2020_197195	2020-12-17 08:26	-59.476342	43.14312222	-59.71520689	-59.47513185	-59.23694612	42.94941435	43.14618495	43.32386114	1.0104069	1
2020_197195	2020-12-17 20:26	-59.68622359	42.40256225	-59.70381652	-59.68573784	-59.67188378	42.38592257	42.40325282	42.41522267	1.000562535	1
2020_197195	2020-12-18 08:26	-59.80160046	41.55556166	-60.04142589	-59.80171757	-59.56432042	41.36875127	41.55350086	41.75296099	1	1
2020_197195	2020-12-18 20:26	-59.79392774	40.55093901	-59.83613581	-59.79701502	-59.73759205	40.46854698	40.52775639	40.73255593	1	1
2020_197195	2020-12-19 08:26	-59.64267745	39.33496288	-59.76926469	-59.63652903	-59.54924298	39.14077815	39.33312772	39.55004135	1	1
2020_197195	2020-12-19 20:26	-59.86474965	38.10409481	-59.88565676	-59.8654458	-59.8394029	38.06486383	38.10886347	38.12552123	1.000656291	1
2020_197195	2020-12-20 08:26	-60.13050435	37.19982013	-60.39019281	-60.12836794	-59.88097248	36.87085915	37.21370693	37.43735719	1.036564785	1
2020_197195	2020-12-20 20:26	-60.34872237	36.52286378	-60.44734611	-60.34912869	-60.20369583	36.29885679	36.5776644	36.70847614	1.008063004	1
2020_197195	2020-12-21 08:26	-60.46004375	35.90058314	-60.71047373	-60.46086198	-60.20535808	35.64951776	35.90561737	36.12348849	1.012750797	1
2020_197195	2020-12-21 20:26	-60.57565902	35.33383996	-60.59599796	-60.57530618	-60.55713326	35.31226112	35.33193006	35.3707731	1.00431277	1
2020_197195	2020-12-22 08:26	-60.8147207	34.81344547	-61.05608896	-60.8163131	-60.57700157	34.64180471	34.81409432	34.9854827	1.001406338	1
2020_197195	2020-12-22 20:26	-61.02976287	34.19487001	-61.06007457	-61.02963335	-60.99885146	34.17306779	34.19580119	34.21097031	1.000093756	1
2020_197195	2020-12-23 08:26	-61.07270667	33.33554188	-61.30490276	-61.07413768	-60.83111267	33.16112274	33.33580968	33.50771169	1.000093756	1
2020_197195	2020-12-23 20:26	-61.11687938	32.43377872	-61.14563902	-61.11935526	-61.06505367	32.39925884	32.43436145	32.46722739	1.000468779	1
2020_197195	2020-12-24 08:26	-61.33749034	31.6858508	-61.59028667	-61.33519945	-61.08657464	31.50422644	31.68645863	31.86890555	1.002625164	1
2020_197195	2020-12-24 20:26	-61.87198639	31.0537735	-61.98705365	-61.88480482	-61.72288767	30.98356006	31.05656935	31.12080316	1	1
2020_197195	2020-12-25 08:26	-62.85197393	30.50082489	-63.10649909	-62.85294375	-62.58760453	30.32102463	30.50149698	30.67430561	1.000468779	1
2020_197195	2020-12-25 20:26	-63.95378206	30.12027098	-63.99311312	-63.95806552	-63.88809925	30.09718109	30.11968604	30.14795689	1.003468967	1
2020_197195	2020-12-26 08:26	-64.84930377	30.00660879	-65.19769556	-64.83786472	-64.59370135	29.82014118	30.00835719	30.18367903	1.04031502	1
2020_197195	2020-12-26 20:26	-65.52517244	29.85683171	-65.57873156	-65.52967113	-65.44780135	29.82213718	29.85609192	29.8944228	1.012563285	1
2020_197195	2020-12-27 08:26	-66.04704522	29.35493277	-66.31035702	-66.04709065	-65.78934523	29.18180071	29.3551097	29.5310078	1.001312582	1
2020_197195	2020-12-27 20:26	-66.5760426	28.77745721	-66.6885048	-66.57039281	-66.48754419	28.74195557	28.77572891	28.82158466	1.00384399	1
2020_197195	2020-12-28 08:26	-67.27786232	28.39434525	-67.59740427	-67.28054849	-66.94038949	28.18231311	28.39535702	28.60002035	1.003093943	1
2020_197195	2020-12-28 20:26	-68.1464287	28.06390604	-68.61308541	-68.18479921	-67.51642977	27.78003683	28.07474458	28.29244181	1.000656291	1
2020_197195	2020-12-29 08:26	-69.17904687	27.64802069	-69.92674072	-69.20965979	-68.26520334	27.20674566	27.65434542	28.05171126	1.000281268	1
2020_197195	2020-12-29 20:26	-70.30468057	27.18973437	-71.29826017	-70.30802922	-69.18558913	26.62019648	27.19256897	27.73973704	1.007031689	1
2020_197195	2020-12-30 08:26	-71.43654858	26.73204704	-72.69516413	-71.40391552	-70.13458757	26.04990333	26.74029235	27.3777981	1.197262329	1
2020_197195	2020-12-30 20:26	-72.27930244	26.41204333	-72.95158091	-72.39992379	-71.03046935	25.99728117	26.36841075	27.04775065	1.670916932	2
2020_197195	2020-12-31 08:26	-72.53495262	26.45998869	-73.09069592	-72.54934784	-71.88732882	26.13951007	26.4489588	26.83685486	1.556347272	2
2020_197195	2020-12-31 20:26	-72.80016767	26.53855688	-72.94120082	-72.80143123	-72.65144971	26.47471878	26.53948267	26.59689491	1.371554472	1
2020_197195	2021-01-01 08:26	-73.23578498	26.54779245	-73.70772305	-73.23749984	-72.74672775	26.28089893	26.54783376	26.80278122	1.227732983	1
2020_197195	2021-01-01 20:26	-73.75380179	26.59882563	-74.34054613	-73.73414607	-73.05456085	26.27081599	26.60026709	26.9123962	1.129945622	1
2020_197195	2021-01-02 08:26	-74.26269833	26.76337784	-75.1965858	-74.25763207	-73.27459392	26.24547243	26.76370791	27.27052674	1.084286518	1
2020_197195	2021-01-02 20:26	-74.77646145	27.02325655	-75.93561868	-74.77632008	-73.60959918	26.32764219	27.01843507	27.73853983	1.066660416	1
2020_197195	2021-01-03 08:26	-75.25929708	27.35223693	-76.41211447	-75.26290269	-74.09207798	26.59469232	27.34054177	28.18281822	1.085317832	1
2020_197195	2021-01-03 20:26	-75.67158024	27.71988297	-76.56842581	-75.67662273	-74.69716886	27.05988038	27.70688669	28.4787036	1.121695106	1
2020_197195	2021-01-04 08:26	-75.98880492	28.10275608	-76.51262538	-75.99154454	-75.42381509	27.69274622	28.09177595	28.57937569	1.143821489	1
2020_197195	2021-01-04 20:26	-76.19371001	28.49231746	-76.21098192	-76.1936736	-76.17726854	28.46275632	28.49536975	28.50952938	1.150571911	1
2020_197195	2021-01-05 08:26	-76.25857644	28.91895124	-76.63517583	-76.25108086	-75.93021484	28.64334501	28.89718231	29.3210227	1.325051566	1
2020_197195	2021-01-05 20:26	-76.21990134	29.22995294	-76.29463073	-76.21619763	-76.16227569	29.00645076	29.25173655	29.30834007	1.385992875	1
2021_197202	2021-12-01 00:19	-60.5228	48.11325661	-60.71319934	-60.51102115	-60.41556897	48.02499794	48.10974962	48.22660335	1.846709169	2
2021_197202	2021-12-01 12:19	-60.80617439	48.2467887	-60.9843643	-60.81048807	-60.60458279	48.10045155	48.25012376	48.37394347	1.865835365	2
2021_197202	2021-12-02 00:19	-60.85388645	48.2161338	-60.95413896	-60.85964941	-60.71143873	48.13710358	48.214192	48.30601588	1.838458654	2
2021_197202	2021-12-02 12:19	-60.64194221	48.26042218	-60.70048762	-60.64196101	-60.58561048	48.22249643	48.26011649	48.30015806	1.804706544	2
2021_197202	2021-12-03 00:19	-60.77611706	48.41057461	-61.15710604	-60.77425834	-60.38064619	48.136	48.41246602	48.67350193	1.738889931	2
2021_197202	2021-12-03 12:19	-60.64839361	48.38998092	-60.66934683	-60.64844208	-60.62753292	48.36564176	48.38846946	48.4209615	1.264579036	1
2021_197202	2021-12-04 00:19	-59.96412504	48.01941568	-60.25394495	-59.95894025	-59.69608137	47.80397697	48.00441361	48.3517648	1	1
2021_197202	2021-12-04 12:19	-58.7944983	47.12271606	-58.89045988	-58.78416228	-58.71455341	47.09713899	47.1225837	47.14738142	1	1
2021_197202	2021-12-05 00:19	-57.90144191	46.3264207	-58.15473333	-57.90423088	-57.63351923	46.13677446	46.32964188	46.50170185	1.008906807	1
2021_197202	2021-12-05 12:19	-57.2327144	45.62002694	-57.28198255	-57.23377063	-57.1792886	45.5735298	45.62106496	45.66036435	1.002812676	1
2021_197202	2021-12-06 00:19	-56.71613286	44.98126729	-57.09594487	-56.70506543	-56.40664784	44.78294743	44.97677439	45.19954362	1.000375023	1
2021_197202	2021-12-06 12:19	-55.86088395	44.24092877	-56.02150158	-55.82870463	-55.76074207	44.1371442	44.25139161	44.32023796	1.050815676	1
2021_197202	2021-12-07 00:19	-55.28226864	43.76474206	-55.61382979	-55.28858191	-54.90539541	43.39759597	43.77733827	44.10611418	1.059253703	1
2021_197202	2021-12-07 12:19	-54.9714592	43.31376162	-55.22667672	-54.970021	-54.74802036	42.83741376	43.36656933	43.67080667	1.011438215	1
2021_197202	2021-12-08 00:19	-54.87288345	42.636192	-55.08397344	-54.88235303	-54.61231692	42.24563854	42.67804924	42.87727456	1.00112507	1
2021_197202	2021-12-08 12:19	-54.63369347	41.80502359	-54.90052085	-54.62280461	-54.4336741	41.64121136	41.79610081	42.02213925	1.109413088	1
2021_197202	2021-12-09 00:19	-54.38444659	41.33602495	-54.57417483	-54.39113491	-54.15768807	40.97466422	41.36334628	41.54718492	1.00271892	1
2021_197202	2021-12-09 12:19	-53.76592863	40.50956173	-54.09140962	-53.77963126	-53.3935203	40.12088833	40.53464181	40.76622634	1	1
2021_197202	2021-12-10 00:19	-52.8058585	39.40743011	-53.42398425	-52.77273082	-52.3551449	39.0928934	39.41118036	39.69464934	1	1
2021_197202	2021-12-10 12:19	-51.72942929	38.24200908	-52.49568266	-51.62618913	-51.43381965	38.11439936	38.22396667	38.43967924	1.005906619	1
2021_197202	2021-12-11 00:19	-50.76963269	37.22946746	-51.53254855	-50.73445228	-50.24017568	36.89118645	37.21561524	37.68868694	1.940746297	2
2021_197202	2021-12-11 12:19	-50.76171881	37.24644876	-50.84094452	-50.76280806	-50.67724391	37.18241683	37.24728878	37.30906396	1.909525595	2
2021_197202	2021-12-12 00:19	-50.66081283	37.19034263	-50.86734961	-50.65609436	-50.49841568	37.06788198	37.18700708	37.34434052	1.809019314	2
