# Supplementary material for: Migratory movements of fin whales from the Gulf of St. Lawrence challenge our understanding of the Northwest Atlantic stock structure
Source: Sci Rep. 2024 May 20;14:11472. doi: 10.1038/s41598-024-62173-1 (PMC11106244; doi:10.1038/s41598-024-62173-1)
Supplement: Supplementary file 5 — Supplementary Information 5. [file 41598_2024_62173_MOESM5_ESM.csv]

id	date	lon	lat	lon.025	lon.5	lon.975	lat.025	lat.5	lat.975	b	b.5
2014_1067402	2014-11-08 10:49	-64.35093298	48.92781022	-64.40473825	-64.36442347	-64.03510354	48.90701519	48.93014881	48.94292299	1.873898369	2
2014_1067402	2014-11-08 22:49	-63.63894031	48.68921266	-64.17970298	-63.54341965	-63.44996575	48.62502092	48.68477574	48.78223404	1.978904932	2
2014_1067402	2014-11-09 10:49	-63.93060606	48.70725922	-63.96350091	-63.93320233	-63.8780392	48.6398503	48.71070758	48.73081928	1.641008813	2
2014_1067402	2014-11-09 22:49	-64.25652351	48.7912291	-64.49395994	-64.18987033	-64.10334146	48.72550982	48.80068376	48.83509704	1.436714795	1
2014_1067402	2014-11-10 10:49	-64.50914197	48.94922174	-64.56306153	-64.51028351	-64.44804078	48.90098784	48.95077615	48.98743136	1.331708232	1
2014_1067402	2014-11-10 22:49	-64.62291761	49.07841196	-64.64813261	-64.62288846	-64.59673299	49.02457427	49.08227211	49.1086772	1.222857679	1
2014_1067402	2014-11-11 10:49	-64.66072119	49.21467669	-64.72632486	-64.67127077	-64.5870115	49.19128753	49.21494781	49.23549924	1.116819801	1
2014_1067402	2014-11-11 22:49	-65.32232006	49.26446325	-65.40326928	-65.33295644	-65.11795012	49.23891656	49.26502139	49.28666458	1.003937746	1
2014_1067402	2014-11-12 10:49	-66.4530007	49.18257082	-66.45904073	-66.45268632	-66.44890104	49.1805252	49.18245575	49.18523622	1.999624977	2
2014_1067402	2014-11-12 22:49	-66.46304968	49.17580705	-66.47620275	-66.46334368	-66.44865466	49.1671471	49.17584127	49.18433875	1.958466154	2
2014_1067402	2014-11-13 10:49	-66.42155409	49.19878247	-66.43757603	-66.42072296	-66.41255134	49.18793686	49.19950519	49.20521641	1.939714982	2
2014_1067402	2014-11-13 22:49	-66.50889187	49.10386069	-66.61013447	-66.54093515	-66.38101561	49.04241806	49.08247679	49.19915191	1.933902119	2
2014_1067402	2014-11-14 10:49	-66.70260602	49.08953979	-66.72195499	-66.70358671	-66.67849568	49.07605121	49.08996918	49.10018098	1.938683668	2
2014_1067402	2014-11-14 22:49	-66.70474424	49.1024184	-66.72737808	-66.70466932	-66.68173595	49.07780232	49.10194626	49.12712967	1.940840053	2
2014_1067402	2014-11-15 10:49	-66.99521043	49.37550364	-67.05054659	-66.99707447	-66.93165816	49.29538451	49.38124322	49.41734822	1.982748922	2
2014_1067402	2014-11-15 22:49	-67.10246789	49.40467931	-67.15922724	-67.11166211	-66.98494285	49.39240391	49.404493	49.41822859	1.990530658	2
2014_1067402	2014-11-16 10:49	-66.61299296	49.15376824	-66.6976802	-66.60356393	-66.59208116	49.14686518	49.15401134	49.15914197	1.990624414	2
2014_1067402	2014-11-16 22:49	-66.51901953	49.15140976	-66.55801104	-66.51874173	-66.48171312	49.12187709	49.15167944	49.17969624	1.910369398	2
2014_1067402	2014-11-17 10:49	-66.29811071	49.24461488	-66.39714258	-66.33519996	-66.10922208	49.23194323	49.24464933	49.25767624	1.872117007	2
2014_1067402	2014-11-17 22:49	-65.9120199	49.27284665	-65.95724664	-65.91064356	-65.88167251	49.26154451	49.27280974	49.28428861	1.908306769	2
2014_1067402	2014-11-18 10:49	-65.83970634	49.28709452	-65.86578896	-65.8400718	-65.81155394	49.27035631	49.28698098	49.30437083	1.897712357	2
2014_1067402	2014-11-18 22:49	-65.76666891	49.3254251	-65.80908637	-65.76557815	-65.72916505	49.27166808	49.33262127	49.37128634	1.912432027	2
2014_1067402	2014-11-19 10:49	-65.90082104	49.57195207	-65.91765343	-65.90339438	-65.86156116	49.48023016	49.61484179	49.63653764	1.955278455	2
2014_1067402	2014-11-19 22:49	-66.12555974	49.32669455	-66.18333857	-66.12325942	-66.08539037	49.28611188	49.32775317	49.36318403	1.825614101	2
2014_1067402	2014-11-20 10:49	-66.70367862	49.1153705	-66.71677227	-66.70340707	-66.69204823	49.10666167	49.1151548	49.12507435	1.984530283	2
2014_1067402	2014-11-20 22:49	-66.67179894	49.13171892	-66.69765684	-66.67024643	-66.65463739	49.1178612	49.13216938	49.14304631	1.927339209	2
2014_1067402	2014-11-21 10:49	-66.69465164	49.13766203	-66.70927157	-66.69441966	-66.68135371	49.12753936	49.13758811	49.14811644	1.884680293	2
2014_1067402	2014-11-21 22:49	-66.7245649	49.15372054	-66.75882368	-66.72459237	-66.68909044	49.13205044	49.15380987	49.1745828	1.853459591	2
2014_1067402	2014-11-22 10:49	-66.62135469	49.1417326	-66.65469087	-66.62110649	-66.59055975	49.12153654	49.1416064	49.16267942	1.831333208	2
2014_1067402	2014-11-22 22:49	-66.52917399	49.12456027	-66.63402869	-66.52883969	-66.42882053	49.02181895	49.13017918	49.17142875	1.822520158	2
2014_1067402	2014-11-23 10:49	-66.10075798	49.19134635	-66.11039419	-66.1008302	-66.09025825	49.18417274	49.1913658	49.19855342	1.872023251	2
2014_1067402	2014-11-23 22:49	-65.9925324	49.23441104	-66.02437808	-65.99001002	-65.97312941	49.22944475	49.23419168	49.24073837	1.86911682	2
2014_1067402	2014-11-24 10:49	-65.98023498	49.23779388	-65.99465353	-65.98022924	-65.96612042	49.23063996	49.23782019	49.24466394	1.873429589	2
2014_1067402	2014-11-24 22:49	-65.99169118	49.24942289	-66.0110431	-65.99158661	-65.97284635	49.23579722	49.24951261	49.26293839	1.890586912	2
2014_1067402	2014-11-25 10:49	-66.04159561	49.24373281	-66.09773102	-66.03475176	-66.01553689	49.2393022	49.24375611	49.24800496	1.923776486	2
2014_1067402	2014-11-25 22:49	-65.66556039	49.26674786	-65.72943934	-65.65979405	-65.65544367	49.26447849	49.26676859	49.26883101	1.954434652	2
2014_1067402	2014-11-26 10:49	-65.77125378	49.25223518	-65.88167002	-65.71906416	-65.67096432	49.24081846	49.25202539	49.26511588	1.901368836	2
2014_1067402	2014-11-26 22:49	-65.91496441	49.24212087	-65.96857852	-65.91110636	-65.89129451	49.23483994	49.24212072	49.24940195	1.866866679	2
2014_1067402	2014-11-27 10:49	-65.98843563	49.24345042	-66.00914311	-65.98853022	-65.96745819	49.22930766	49.24328064	49.25826347	1.842958935	2
2014_1067402	2014-11-27 22:49	-66.07241102	49.22426749	-66.08458114	-66.07122824	-66.06625517	49.21974629	49.22386067	49.23085807	1.832927058	2
2014_1067402	2014-11-28 10:49	-66.12907048	49.23660633	-66.15324651	-66.12901909	-66.10294285	49.22752241	49.23669503	49.24478211	1.825239077	2
2014_1067402	2014-11-28 22:49	-66.22059791	49.19768624	-66.24106926	-66.2206325	-66.20014617	49.18182007	49.19794441	49.21302741	1.838646165	2
2014_1067402	2014-11-29 10:49	-66.11274543	49.24242768	-66.11921507	-66.1131184	-66.10382281	49.23746361	49.24256722	49.2465686	1.821770111	2
2014_1067402	2014-11-29 22:49	-66.04595383	49.23318406	-66.08724412	-66.04484032	-66.00938236	49.21489508	49.23386965	49.2491937	1.819051191	2
2014_1067402	2014-11-30 10:49	-66.01835238	49.23000407	-66.04631844	-66.01824282	-65.99106815	49.20620383	49.23006494	49.25524008	1.818488656	2
2014_1067402	2014-11-30 22:49	-66.07517231	49.23334439	-66.08771203	-66.0753299	-66.06199876	49.22292697	49.23312672	49.24518495	1.829645603	2
2014_1067402	2014-12-01 10:49	-66.0397432	49.22405573	-66.05785438	-66.03933905	-66.02357064	49.2137856	49.2240752	49.234321	1.837333583	2
2014_1067402	2014-12-01 22:49	-66.23538348	49.20517102	-66.26350502	-66.24157586	-66.17787165	49.19232166	49.20506811	49.21802149	1.849709357	2
2014_1067402	2014-12-02 10:49	-66.26996311	49.19625978	-66.27338433	-66.27085133	-66.25716535	49.1948066	49.19622578	49.19801147	1.851584474	2
2014_1067402	2014-12-02 22:49	-66.27649158	49.19589913	-66.28977117	-66.27394017	-66.27008078	49.19364431	49.19592824	49.19802195	1.860303769	2
2014_1067402	2014-12-03 10:49	-66.71227704	49.05952799	-66.77374649	-66.71196917	-66.67160489	49.03944294	49.05929836	49.08040796	1.890961935	2
2014_1067402	2014-12-03 22:49	-66.87511137	49.03043701	-66.9608012	-66.87163243	-66.8385999	49.01180976	49.02983146	49.05180244	1.889555597	2
2014_1067402	2014-12-04 10:49	-67.06695759	48.99831351	-67.09636933	-67.067097	-67.03448332	48.98234348	48.99830819	49.01405163	1.930526908	2
2014_1067402	2014-12-04 22:49	-66.74004842	49.21029366	-66.87120181	-66.85290171	-66.27092135	49.18939843	49.20854639	49.23473359	1.897899869	2
2014_1067402	2014-12-05 10:49	-65.98237431	49.22746519	-66.01275972	-65.98153204	-65.95958003	49.21267478	49.22738878	49.24259531	1.983498969	2
2014_1067402	2014-12-05 22:49	-65.92185433	49.23440493	-65.94586198	-65.92030227	-65.90758127	49.22758785	49.23447309	49.24087701	1.926682918	2
2014_1067402	2014-12-06 10:49	-65.91110697	49.24409313	-65.92814435	-65.91104613	-65.89398917	49.23137776	49.24400831	49.2576522	1.888618039	2
2014_1067402	2014-12-06 22:49	-65.94804161	49.2264708	-65.97644582	-65.94870261	-65.91632414	49.20826486	49.22582161	49.24763402	1.872679542	2
2014_1067402	2014-12-07 10:49	-66.11028426	49.20316998	-66.17164585	-66.11711736	-66.00474526	49.14592511	49.20583343	49.24061371	1.869866867	2
2014_1067402	2014-12-07 22:49	-66.12335432	49.22984571	-66.14381606	-66.12466636	-66.09764708	49.2207251	49.22997747	49.23820565	1.858803675	2
2014_1067402	2014-12-08 10:49	-66.0252557	49.25826468	-66.04786467	-66.02442226	-66.00937939	49.24631689	49.25889117	49.26714263	1.851865742	2
2014_1067402	2014-12-08 22:49	-66.08426319	49.23351647	-66.09466155	-66.08437355	-66.07320195	49.22537165	49.2333528	49.24248266	1.849334333	2
2014_1067402	2014-12-09 10:49	-66.03467943	49.25641338	-66.37462137	-66.03762176	-65.68631268	49.06700313	49.25581922	49.44292514	1.844552785	2
2014_1067402	2014-12-09 22:49	-65.92622885	49.2745166	-66.09209049	-65.89784831	-65.82545492	49.23106025	49.27778777	49.3163895	1.765047815	2
2014_1067402	2014-12-10 10:49	-65.44750692	49.26131759	-65.53886873	-65.43351268	-65.40538731	49.25021355	49.26115538	49.27287711	1.752015751	2
2014_1067402	2014-12-10 22:49	-65.20694402	49.22698875	-65.28459708	-65.21615696	-65.12993217	49.20662466	49.22724412	49.24634984	1.753984624	2
2014_1067402	2014-12-11 10:49	-64.76604901	49.18661404	-64.78935764	-64.76597267	-64.74264685	49.16788521	49.18542166	49.2097895	1.925839115	2
2014_1067402	2014-12-11 22:49	-64.86657832	49.21814799	-64.95186273	-64.89580834	-64.70584494	49.18442763	49.21404579	49.27219109	1.894899681	2
2014_1067402	2014-12-12 10:49	-65.01237004	49.28875009	-65.05840527	-65.01087397	-64.95995351	49.27102904	49.28861656	49.30661892	1.885617851	2
2014_1067402	2014-12-12 22:49	-65.05844686	49.23541944	-65.08412551	-65.05921967	-65.03082837	49.22181402	49.23333574	49.26445269	1.858334896	2
2014_1067402	2014-12-13 10:49	-64.97281066	49.23174163	-65.00705894	-64.97573995	-64.90097509	49.22078064	49.23173469	49.24244986	1.827582974	2
2014_1067402	2014-12-13 22:49	-64.81404701	49.22876397	-64.87491766	-64.81453396	-64.75629362	49.20304433	49.22876757	49.25365848	1.81680105	2
2014_1067402	2014-12-14 10:49	-64.75822452	49.17895298	-64.78450537	-64.75786599	-64.73187879	49.16568523	49.17868868	49.19377303	1.812300769	2
2014_1067402	2014-12-14 22:49	-64.69784599	49.16171656	-64.71833494	-64.69811932	-64.67630522	49.151542	49.16166801	49.1719652	1.820176261	2
2014_1067402	2014-12-15 10:49	-64.63928498	49.14182262	-64.68254034	-64.63880347	-64.59879413	49.11948086	49.14205717	49.16375141	1.839302456	2
2014_1067402	2014-12-15 22:49	-64.57822385	49.12260731	-64.61223024	-64.58140174	-64.52218519	49.10416374	49.12302626	49.13928469	1.859553722	2
2014_1067402	2014-12-16 10:49	-64.50261415	49.10249288	-64.53037125	-64.5035247	-64.47118479	49.09176332	49.10104799	49.1196548	1.898462404	2
2014_1067402	2014-12-16 22:49	-64.5256667	49.11124983	-64.58274352	-64.52145086	-64.46814814	49.08247288	49.11078589	49.13966481	1.945996625	2
2014_1067402	2014-12-17 10:49	-64.02114791	48.84035186	-64.02958305	-64.02113178	-64.01264838	48.83214361	48.83889946	48.8544884	1.992405775	2
2014_1067402	2014-12-17 22:49	-63.98800461	48.85239001	-63.99717698	-63.98764265	-63.98115459	48.84629584	48.85255741	48.85734047	1.924245265	2
2014_1067402	2014-12-18 10:49	-64.04234486	48.80968876	-64.15345211	-64.04531955	-63.90689497	48.74541315	48.80849631	48.88245353	1.876617289	2
2014_1067403	2014-12-21 07:24	-64.32904162	49.00936673	-64.37717506	-64.32900142	-64.27900754	48.97479384	49.00924198	49.04529394	1.597412338	2
2014_1067403	2014-12-21 19:24	-64.51190648	49.11866575	-64.63956177	-64.51517435	-64.36966495	49.03117876	49.12113623	49.19715579	1.588505532	2
2014_1067403	2014-12-22 07:24	-64.80022575	49.20219171	-64.93547497	-64.79124468	-64.70745796	49.14848312	49.20158568	49.25966572	1.65375961	2
2014_1067403	2014-12-22 19:24	-65.0059087	49.25224698	-65.09938289	-65.01128116	-64.88302767	49.18052041	49.25323686	49.31739382	1.739264954	2
2014_1067403	2014-12-23 07:24	-64.92915945	49.23053923	-65.0249601	-64.93174687	-64.82879138	49.17509226	49.23060918	49.28461946	1.706356647	2
2014_1067403	2014-12-23 19:24	-64.98573793	49.27406759	-65.29422684	-64.95856244	-64.82268985	49.19095214	49.26883646	49.37797537	1.631820739	2
2014_1067403	2014-12-24 07:24	-65.11823475	49.2593014	-65.19500373	-65.11533309	-65.05846871	49.2203312	49.2580621	49.30362244	1.459403713	1
2014_1067403	2014-12-24 19:24	-64.91675084	49.15119017	-65.09127458	-64.92563266	-64.69193034	49.01551834	49.15406518	49.27048629	1.050346897	1
2014_1067403	2014-12-25 07:24	-64.30374719	48.88107233	-64.43006437	-64.33083694	-64.0363559	48.78892314	48.87939638	48.98283437	1	1
2014_1067403	2014-12-25 19:24	-63.34301827	48.58873173	-63.51053306	-63.34776721	-63.13017079	48.52455852	48.58074988	48.69068581	1	1
2014_1067403	2014-12-26 07:24	-62.13980865	48.26864299	-62.18994011	-62.14256685	-62.07422715	48.22942197	48.26977343	48.30016891	1	1
2014_1067403	2014-12-26 19:24	-60.62728487	47.57744779	-60.77922208	-60.63049329	-60.46203688	47.4390727	47.58203376	47.66953604	1	1
2014_1067403	2014-12-27 07:24	-59.3021633	46.73249268	-59.47716357	-59.29670259	-59.13790898	46.42345989	46.74971609	46.82402426	1.051753235	1
2014_1067403	2014-12-27 19:24	-58.75530679	45.97260185	-58.85807831	-58.76120678	-58.62054404	45.87252327	45.97280828	46.06201105	1.085317832	1
2014_1067403	2014-12-28 07:24	-58.27355009	45.43656634	-58.52351117	-58.26829751	-58.06379842	45.23213472	45.4331307	45.67956627	1.9864054	2
2014_1067403	2014-12-28 19:24	-58.36125276	45.55536148	-58.50250045	-58.3652347	-58.19573064	45.40973815	45.56090671	45.66125324	1.918432402	2
2014_1067404	2015-01-01 17:09	-58.53479273	45.90390322	-58.57983262	-58.53614563	-58.49161442	45.86998656	45.90622117	45.93867008	1.849428089	2
2014_1067404	2015-01-02 05:09	-58.69570804	46.04873202	-58.7223552	-58.6989591	-58.63408644	45.899951	46.05699263	46.07203412	1.949371836	2
2014_1067404	2015-01-02 17:09	-58.69618764	45.81004789	-59.03239925	-58.69743169	-58.35845539	45.61197742	45.81100287	46.00823458	1.910838177	2
2014_1067404	2015-01-03 05:09	-58.69413549	45.56331128	-58.71234155	-58.69396448	-58.67648457	45.55162647	45.56237786	45.57973959	1.94768423	2
2014_1067404	2015-01-03 17:09	-58.68801446	45.56207353	-58.72611182	-58.68760436	-58.65101336	45.53844986	45.56203262	45.58569954	1.893774611	2
2014_1067404	2015-01-04 05:09	-58.65819898	45.60108568	-58.71329702	-58.65547973	-58.61514365	45.56889344	45.60186138	45.62991806	1.848771798	2
2014_1067404	2015-01-04 17:09	-58.62884111	45.62757732	-58.63612084	-58.62892087	-58.62108146	45.62327456	45.6277059	45.6314092	1.812488281	2
2014_1067404	2015-01-05 05:09	-58.46827404	45.66591382	-58.48773901	-58.46721393	-58.45523133	45.6270591	45.66913442	45.68541341	1.795799737	2
2014_1067404	2015-01-05 17:09	-58.43160598	45.72380107	-58.52789948	-58.43208627	-58.32902326	45.65847626	45.72593417	45.7728116	1.778736171	2
2015_141345	2015-08-10 01:59	-63.30223999	49.93359583	-63.35544423	-63.30322791	-63.20965531	49.92948976	49.93373116	49.93670596	1.754453403	2
2015_141345	2015-08-10 13:59	-63.28906801	49.93899975	-63.33122002	-63.2955358	-63.24511329	49.92789983	49.93931483	49.9486599	1.816238515	2
2015_141345	2015-08-11 01:59	-63.4398624	49.94408279	-63.4823131	-63.43972617	-63.39287026	49.92983751	49.94414893	49.95795456	1.870523158	2
2015_141345	2015-08-11 13:59	-63.49155307	49.95723085	-63.50361639	-63.4924572	-63.47378592	49.94355124	49.95505177	49.97841274	1.931089443	2
2015_141345	2015-08-12 01:59	-63.23034361	49.90694214	-63.27310873	-63.231321	-63.18319716	49.88730274	49.90694781	49.92636013	1.988843053	2
2015_141345	2015-08-12 13:59	-63.50695146	50.04343718	-63.53229882	-63.51550195	-63.4576827	50.02156957	50.04430384	50.05878953	1.993718357	2
2015_141345	2015-08-13 01:59	-63.34385532	49.96046712	-63.36573762	-63.34635451	-63.31243516	49.92669856	49.9638336	49.97819413	1.966435402	2
2015_141345	2015-08-13 13:59	-63.41000046	49.96118595	-63.46906747	-63.41307433	-63.34294567	49.92803515	49.95900067	50.0064184	1.937746109	2
2015_141345	2015-08-14 01:59	-63.45003578	49.90431334	-63.4666159	-63.45082664	-63.42922484	49.89249867	49.90423812	49.91639742	1.925745359	2
2015_141345	2015-08-14 13:59	-63.27542861	49.93167764	-63.30137079	-63.27698105	-63.24493341	49.91728193	49.93277325	49.94002945	1.912713295	2
2015_141345	2015-08-15 01:59	-63.24211759	49.96565647	-63.29090273	-63.24168126	-63.19499696	49.93150631	49.96527584	50.00319609	1.916182261	2
2015_141345	2015-08-15 13:59	-63.29709668	49.97093813	-63.4588012	-63.29604096	-63.1437698	49.8431854	49.97700442	50.06306273	1.931276955	2
2015_141345	2015-08-16 01:59	-63.27540874	49.93314029	-63.33547632	-63.25897196	-63.24701537	49.92893891	49.93297595	49.93822888	1.941308832	2
2015_141345	2015-08-16 13:59	-63.09174581	49.9445694	-63.17100673	-63.08889249	-63.02880106	49.90207533	49.94482108	49.98675836	1.970748172	2
2015_141345	2015-08-17 01:59	-63.25239664	49.88077688	-63.26920033	-63.25097094	-63.23814966	49.8748557	49.88086191	49.88627302	1.990624414	2
2015_141345	2015-08-17 13:59	-62.72710825	49.9148981	-62.74241829	-62.72970817	-62.70436955	49.89523944	49.9137675	49.93338294	1.992874555	2
2015_141345	2015-08-18 01:59	-62.69034978	49.92342669	-62.70904742	-62.69462893	-62.64921393	49.9015351	49.92462932	49.93763695	1.97440465	2
2015_141345	2015-08-18 13:59	-62.3362622	49.8539447	-62.56214137	-62.3287361	-62.16241259	49.69312032	49.85274099	50.0162763	1.993718357	2
2015_141345	2015-08-19 01:59	-62.58844024	49.96649724	-62.60997873	-62.58651671	-62.57041315	49.96248945	49.96654432	49.97013151	1.983967748	2
2015_141345	2015-08-19 13:59	-62.39111616	49.93112382	-62.40678939	-62.39298689	-62.36083871	49.92235619	49.93026078	49.94459848	1.918807425	2
2015_141347	2015-07-30 18:07	-63.80567515	50.01543129	-64.21407894	-63.75992909	-63.7416644	50.00806103	50.0151237	50.02352351	1.692387024	2
2015_141347	2015-07-31 06:07	-64.04983492	50.05984102	-64.09767463	-64.04099124	-64.02330163	50.04294639	50.05940467	50.07892549	1.72576411	2
2015_141347	2015-07-31 18:07	-64.39573796	50.10590834	-64.40832779	-64.39554666	-64.38414954	50.09767466	50.10586477	50.11434467	1.879242453	2
2015_141347	2015-08-01 06:07	-64.41981131	50.10380778	-64.44201356	-64.42061496	-64.39316893	50.09358241	50.10383397	50.11395858	1.936246015	2
2015_141347	2015-08-01 18:07	-64.00114349	50.05730908	-64.03498872	-64.00173089	-63.9632797	50.03741594	50.05718398	50.07808475	1.990155635	2
2015_141347	2015-08-02 06:07	-64.16229201	49.95307704	-64.21788719	-64.16665169	-64.08792448	49.92940822	49.95374297	49.97333265	1.996437277	2
2015_141347	2015-08-02 18:07	-63.51927257	49.97908342	-63.61509192	-63.51436053	-63.49808038	49.96658529	49.97958584	49.98725704	1.99887493	2
2015_141347	2015-08-03 06:07	-63.60309734	50.00552598	-63.63498133	-63.60227349	-63.57430246	49.98463004	50.00404437	50.03611659	1.982467654	2
2015_141347	2015-08-03 18:07	-63.37721032	49.89567395	-63.45030778	-63.41683273	-63.16384635	49.87674125	49.8961855	49.91030178	1.979373711	2
2015_141347	2015-08-04 06:07	-63.54292422	49.94005236	-63.56402554	-63.5438848	-63.51650156	49.92558792	49.93949692	49.95772617	1.939902494	2
2015_141347	2015-08-04 18:07	-63.52790578	49.91849297	-63.5551885	-63.52715713	-63.50496736	49.89997376	49.91888149	49.93423984	1.901650103	2
2015_141347	2015-08-05 06:07	-63.47208818	49.94976178	-63.51472243	-63.47573622	-63.43965699	49.93782563	49.95066133	49.95404334	1.875117195	2
2015_141347	2015-08-05 18:07	-63.49600638	49.99294289	-63.53957554	-63.49677669	-63.44702419	49.95033553	49.99477568	50.02261954	1.867335458	2
2015_141347	2015-08-06 06:07	-63.42808048	49.92582387	-63.44682003	-63.42801089	-63.40913144	49.89627118	49.92513723	49.96452303	1.845959122	2
2015_141347	2015-08-06 18:07	-63.46033677	49.91194043	-63.49590443	-63.46206412	-63.41925904	49.88383111	49.9127114	49.93690251	1.825989124	2
2015_141347	2015-08-07 06:07	-63.50142585	49.9110125	-63.50991722	-63.50101464	-63.49307498	49.90347431	49.91109105	49.91830348	1.814738421	2
2015_141347	2015-08-07 18:07	-63.52652878	49.95037349	-63.55286814	-63.52694343	-63.4977631	49.93092355	49.95044207	49.96987231	1.80864429	2
2015_141347	2015-08-08 06:07	-63.50812374	49.90633867	-63.53118842	-63.50749946	-63.48869371	49.89402331	49.90651082	49.91832635	1.786330396	2
2015_141348	2015-11-18 19:07	-68.87731946	48.69915422	-68.88703506	-68.87959573	-68.84923426	48.6972131	48.69920938	48.7009886	1.776392275	2
2015_141348	2015-11-19 07:07	-68.8913598	48.68242811	-68.90918594	-68.89120695	-68.87457818	48.67259019	48.68248074	48.69185045	1.841365085	2
2015_141348	2015-11-19 19:07	-68.79323337	48.54099759	-68.79846965	-68.79322471	-68.78791099	48.53632125	48.54094145	48.54593807	1.920588787	2
2015_141348	2015-11-20 07:07	-68.86581311	48.61966691	-68.87863423	-68.86992231	-68.84396432	48.59855729	48.6050815	48.65986224	1.911119445	2
2015_141348	2015-11-20 19:07	-69.00828456	48.74604005	-69.05341858	-69.00473806	-68.96938562	48.62901521	48.72910602	48.89790332	1.962216389	2
2015_141348	2015-11-21 07:07	-68.41749849	48.982289	-68.43406943	-68.41649361	-68.40453838	48.97327763	48.98215101	48.99168524	1.991093193	2
2015_141348	2015-11-21 19:07	-68.29429256	48.97490583	-68.303955	-68.29391066	-68.2866981	48.96869411	48.97487452	48.98140522	1.95471592	2
2015_141348	2015-11-22 07:07	-68.32760888	49.01690164	-68.3352683	-68.32763466	-68.31914572	49.00628732	49.01736889	49.02453958	1.927807988	2
2015_141348	2015-11-22 19:07	-68.29612663	48.98351879	-68.31749124	-68.29545048	-68.27833862	48.97396014	48.98325988	48.99474644	1.908588037	2
2015_141348	2015-11-23 07:07	-68.36760317	49.00104092	-68.37460218	-68.36856633	-68.35117679	48.99319211	49.00118668	49.00759686	1.900993812	2
2015_141348	2015-11-23 19:07	-68.43133538	48.99796772	-68.43558439	-68.43158388	-68.42539837	48.99371156	48.99828237	49.00072538	1.913650853	2
2015_141348	2015-11-24 07:07	-68.41349258	49.00294183	-68.75143825	-68.41205268	-68.07464413	48.80560105	49.00280471	49.19705881	1.939433715	2
2015_141348	2015-11-24 19:07	-68.39299457	49.00490829	-68.40547576	-68.39152977	-68.3817481	49.00266643	49.00495678	49.00682156	1.933995875	2
2015_141348	2015-11-25 07:07	-68.44466682	48.94161829	-68.79045576	-68.44433283	-68.11362642	48.74685177	48.94147835	49.13621849	1.93568348	2
2015_141348	2015-11-25 19:07	-68.50992796	48.86893889	-68.59056696	-68.50386784	-68.44702016	48.8320806	48.87111331	48.90237641	1.914775923	2
2015_141348	2015-11-26 07:07	-68.81382381	48.71462226	-68.83075399	-68.81450446	-68.79362498	48.70464816	48.71465774	48.72456101	1.947496719	2
2015_141348	2015-11-26 19:07	-68.83921402	48.70598812	-68.84791261	-68.83990498	-68.82623577	48.70042699	48.70615966	48.71071159	1.942808926	2
2015_141348	2015-11-27 07:07	-68.84852805	48.70554442	-69.19073518	-68.84844367	-68.5077056	48.50579195	48.70669519	48.89942961	1.960247515	2
2015_141348	2015-11-27 19:07	-68.85118806	48.70619461	-68.85739616	-68.85168269	-68.84189736	48.70028315	48.70661505	48.70961816	1.953403338	2
2015_141348	2015-11-28 07:07	-68.77079856	48.68783577	-69.11324651	-68.76874148	-68.43456601	48.49016462	48.68698574	48.88619083	1.963810238	2
2015_141348	2015-11-28 19:07	-68.69077062	48.66905432	-68.69989112	-68.69072318	-68.68233363	48.66419011	48.66896587	48.67436812	1.960716295	2
2015_141348	2015-11-29 07:07	-68.83520502	48.67050579	-69.17342639	-68.83355286	-68.49845696	48.47332327	48.67110993	48.87086219	1.963622726	2
2015_141348	2015-11-29 19:07	-68.97531004	48.67368787	-68.9823639	-68.97572454	-68.96582812	48.66675657	48.67398509	48.67991713	1.959591224	2
2015_141348	2015-11-30 07:07	-68.9589777	48.63329103	-69.29614515	-68.95921248	-68.61544577	48.44053954	48.63407081	48.83073	1.964185262	2
2015_141348	2015-11-30 19:07	-68.94329909	48.59376775	-68.95688992	-68.94265649	-68.93293949	48.57196608	48.59419377	48.61382945	1.955653478	2
2015_141348	2015-12-01 07:07	-68.95681033	48.59011582	-68.96457244	-68.95748704	-68.94618617	48.58486604	48.58866087	48.61106543	1.949465592	2
2015_141348	2015-12-01 19:07	-68.81407422	48.72416384	-68.82543487	-68.81357056	-68.80507084	48.71841798	48.72370633	48.732574	1.964654041	2
2015_141348	2015-12-02 07:07	-68.87167375	48.6878069	-69.20682078	-68.87143522	-68.532838	48.49224285	48.68673149	48.88551702	1.971779486	2
2015_141348	2015-12-02 19:07	-68.93596707	48.64356936	-68.94296357	-68.93631014	-68.92681089	48.63910484	48.64362039	48.64771185	1.962591412	2
2015_141348	2015-12-03 07:07	-68.92306657	48.65816207	-69.25664697	-68.92451844	-68.58654963	48.4578861	48.65770714	48.85432726	1.968123008	2
2015_141348	2015-12-03 19:07	-68.91237922	48.6695079	-68.93371131	-68.91207171	-68.89253308	48.65657949	48.67018831	48.67892084	1.957809863	2
2015_141348	2015-12-04 07:07	-68.97004406	48.58385323	-69.31185325	-68.96868788	-68.62253781	48.39201647	48.58474331	48.77836772	1.963528971	2
2015_141348	2015-12-04 19:07	-69.02687886	48.50260983	-69.03541203	-69.02802998	-69.00598338	48.49815269	48.50256414	48.50734452	1.959309957	2
2015_141348	2015-12-05 07:07	-69.04945553	48.53574881	-69.38821843	-69.04902105	-68.71214841	48.33716289	48.53534239	48.73409225	1.957528596	2
2015_141348	2015-12-05 19:07	-69.06292613	48.57590487	-69.08505577	-69.06508205	-69.03234027	48.56582648	48.5751594	48.59062744	1.936246015	2
2015_141348	2015-12-06 07:07	-68.96398906	48.70691711	-69.00287469	-68.96938394	-68.8956778	48.67689357	48.70790183	48.73140362	1.93999625	2
2015_141348	2015-12-06 19:07	-68.73018534	48.73127456	-68.74632037	-68.73176329	-68.70508905	48.71539199	48.72813595	48.76223825	1.957247328	2
2015_141348	2015-12-07 07:07	-68.85110332	48.70622984	-69.19812416	-68.84986387	-68.51222106	48.51707018	48.70628902	48.89832611	1.96287268	2
2015_141348	2015-12-07 19:07	-68.98374568	48.67720688	-69.02384051	-68.97696538	-68.9587065	48.65427827	48.67819319	48.69394085	1.959591224	2
2015_141348	2015-12-08 07:07	-68.95549765	48.63548017	-68.97400467	-68.95456217	-68.94647386	48.63086354	48.63535511	48.64086419	1.958934933	2
2015_141348	2015-12-08 19:07	-68.68759236	48.78446297	-68.70133717	-68.68712895	-68.67822323	48.78083564	48.7846133	48.78692989	1.972998312	2
2015_141348	2015-12-09 07:07	-68.67214102	48.74756263	-68.68920236	-68.6720454	-68.65598502	48.74162392	48.74756535	48.75345525	1.968685543	2
2015_141348	2015-12-09 19:07	-68.98530487	48.64143855	-69.05141782	-68.98351158	-68.93643159	48.60179475	48.64214242	48.67428276	1.987436715	2
2015_141348	2015-12-10 07:07	-68.87131586	48.76646334	-68.88434907	-68.87033567	-68.86285427	48.75803656	48.76723158	48.77089987	1.960341271	2
2015_141348	2015-12-10 19:07	-68.39688636	48.82470259	-68.54489949	-68.38490098	-68.32564583	48.78860239	48.82490588	48.86003352	1.990249391	2
2015_141348	2015-12-11 07:07	-68.60820113	48.82532966	-68.66380139	-68.60650029	-68.56300836	48.77922219	48.82464282	48.86727286	1.929026814	2
2015_141348	2015-12-11 19:07	-68.89801076	48.66235157	-68.9167399	-68.89701672	-68.88627741	48.6566759	48.66235552	48.66805929	1.925182824	2
2015_141348	2015-12-12 07:07	-69.0344026	48.62486542	-69.07850942	-69.03718934	-68.9754075	48.59591853	48.62479587	48.65537325	1.919744984	2
2015_141348	2015-12-12 19:07	-68.97665581	48.65105792	-68.99164639	-68.97605072	-68.96623401	48.64553575	48.65105988	48.6565721	1.90352522	2
2015_141348	2015-12-13 07:07	-68.9044712	48.68470555	-68.91067443	-68.90455615	-68.89801714	48.68049231	48.68458559	48.68995555	1.909150572	2
2015_141348	2015-12-13 19:07	-68.89540191	48.58356187	-68.90762656	-68.89583412	-68.87945716	48.57815528	48.5833587	48.59031916	1.920588787	2
2015_141348	2015-12-14 07:07	-69.08302072	48.42560604	-69.09694421	-69.08499003	-69.05579661	48.41572241	48.4253991	48.4361243	1.988561785	2
2015_141348	2015-12-14 19:07	-68.95154974	48.68902072	-68.98061165	-68.95183789	-68.92049465	48.66697865	48.68878009	48.71284686	1.958934933	2
2015_141348	2015-12-15 07:07	-68.76127069	48.78344807	-68.76903921	-68.76120358	-68.75367289	48.78004118	48.78286476	48.79039506	1.944871554	2
2015_141348	2015-12-15 19:07	-68.79078826	48.80011069	-68.80598848	-68.79090867	-68.77438051	48.78840247	48.79902226	48.81593993	1.916182261	2
2015_141348	2015-12-16 07:07	-68.76555544	48.79485449	-68.77640855	-68.76630214	-68.75317033	48.79041504	48.79487867	48.79916754	1.907275455	2
2015_141348	2015-12-16 19:07	-68.74579412	48.77697162	-68.76507301	-68.74940068	-68.71786669	48.76414096	48.77746008	48.7877504	1.917494843	2
2015_141348	2015-12-17 07:07	-68.78568545	48.79491068	-68.79358294	-68.78693662	-68.77056269	48.78549944	48.79588421	48.79884899	1.945152822	2
2015_141348	2015-12-17 19:07	-68.34394824	48.74416325	-68.63278308	-68.31730053	-68.24681481	48.7162798	48.73659295	48.92587283	1.968123008	2
2015_141348	2015-12-18 07:07	-68.00916645	49.1280707	-68.02640088	-68.00837342	-67.99707287	49.12182283	49.1280635	49.1341212	1.990061879	2
2015_141348	2015-12-18 19:07	-67.94310284	49.11400545	-68.03005552	-67.95690383	-67.77345408	49.08055017	49.11328796	49.15262583	1.94112132	2
2015_141348	2015-12-19 07:07	-66.99867462	49.52831928	-67.01895051	-66.99764605	-66.98178107	49.52310231	49.52836117	49.5331239	1.969154322	2
2015_141348	2015-12-19 19:07	-66.79879354	49.86330998	-66.895247	-66.79718189	-66.72172704	49.80865419	49.86532532	49.90552042	1.988093006	2
2015_141348	2015-12-20 07:07	-66.75164553	49.96484583	-66.7804557	-66.74898202	-66.72852611	49.95475835	49.96487411	49.97476596	1.993812113	2
2015_141348	2015-12-20 19:07	-66.99678287	49.64173859	-67.04203881	-66.99829684	-66.94245301	49.58737166	49.63951925	49.70544586	1.992687043	2
2015_141348	2015-12-21 07:07	-67.05913996	49.63365818	-67.06510253	-67.05939796	-67.05135561	49.62406715	49.6341673	49.64081223	1.960341271	2
2015_141348	2015-12-21 19:07	-67.05342221	49.71392205	-67.06995576	-67.05240822	-67.04072484	49.70631651	49.71384473	49.72177864	1.947215451	2
2015_141348	2015-12-22 07:07	-67.08868008	49.66225033	-67.10865551	-67.08906736	-67.06571154	49.65146631	49.66214541	49.67355619	1.930901931	2
2015_141348	2015-12-22 19:07	-66.9740764	49.67188978	-66.98991141	-66.97376532	-66.96017429	49.6662046	49.6718647	49.67752621	1.926964185	2
2015_141348	2015-12-23 07:07	-66.77233082	49.61758175	-66.81953985	-66.76749799	-66.74205626	49.60824699	49.61707207	49.63020512	1.968310519	2
2015_141348	2015-12-23 19:07	-67.04508375	49.61317874	-67.06427554	-67.04398406	-67.03040408	49.60074766	49.61219102	49.62955524	1.964841553	2
2015_141348	2015-12-24 07:07	-66.9827409	49.62240685	-66.9978493	-66.98275376	-66.96706965	49.60161017	49.62383524	49.63603539	1.937839865	2
2015_141348	2015-12-24 19:07	-66.97827256	49.62057919	-67.09439523	-66.9588756	-66.89572381	49.59718982	49.6186337	49.65379036	1.931651978	2
2015_141348	2015-12-25 07:07	-67.01522493	49.70169997	-67.03810177	-67.01505366	-66.99329027	49.69148327	49.7013912	49.71386961	1.946371648	2
2015_141348	2015-12-25 19:07	-66.8397692	49.60145088	-66.85679326	-66.84032499	-66.81965659	49.58514279	49.60189999	49.61538127	1.938214888	2
2015_141348	2015-12-26 07:07	-66.8885828	49.60901825	-66.90568044	-66.89611805	-66.84336187	49.59893338	49.609606	49.61482949	1.899774986	2
2015_141348	2015-12-26 19:07	-66.94550851	49.65458934	-66.95613738	-66.9449744	-66.93795563	49.64937499	49.65448195	49.66034213	1.88880555	2
2015_141348	2015-12-27 07:07	-67.0753035	49.65362318	-67.09414286	-67.07972601	-67.0402089	49.63512066	49.65049141	49.68471481	1.892180761	2
2015_141348	2015-12-27 19:07	-66.75842184	49.60180804	-66.87258127	-66.75165684	-66.69352894	49.55740105	49.59750412	49.67805127	1.838458654	2
2015_141348	2015-12-28 07:07	-66.47003481	49.54760889	-66.81583138	-66.47141448	-66.119965	49.34748269	49.54858008	49.74550776	1.894524658	2
2015_141348	2015-12-28 19:07	-66.20854281	49.49711474	-66.23048016	-66.20676874	-66.20048805	49.49232018	49.49737849	49.5002333	1.927807988	2
2015_141348	2015-12-29 07:07	-66.16810203	49.46503994	-66.50411927	-66.16677798	-65.82118612	49.27040838	49.46491796	49.66285809	1.956684793	2
2015_141348	2015-12-29 19:07	-66.1439723	49.4381671	-66.15855672	-66.14361793	-66.13218749	49.43392841	49.43815761	49.44254422	1.952278267	2
2015_141348	2015-12-30 07:07	-66.08600044	49.46334556	-66.42545323	-66.08609564	-65.74544955	49.26764781	49.46252093	49.66405652	1.962122633	2
2015_141348	2015-12-30 19:07	-66.02155613	49.48978521	-66.04033989	-66.02220405	-66.00382918	49.47680638	49.49089891	49.49838268	1.952090756	2
2015_141348	2015-12-31 07:07	-65.97057668	49.50403969	-66.31131543	-65.97120723	-65.62291727	49.30546423	49.50325946	49.70389262	1.96287268	2
2015_141348	2015-12-31 19:07	-65.92644126	49.51771247	-65.93168578	-65.92675853	-65.92009778	49.502898	49.51852453	49.542314	1.952090756	2
2015_141348	2016-01-01 07:07	-66.01258292	49.57451842	-66.35337271	-66.01154494	-65.67826853	49.37655725	49.57418439	49.77798946	1.958747422	2
2015_141348	2016-01-01 19:07	-66.09931824	49.62758059	-66.11923746	-66.10051986	-66.07472453	49.60607198	49.62962566	49.63970536	1.952559535	2
2015_141348	2016-01-02 07:07	-66.10872826	49.49838834	-66.12399652	-66.1086931	-66.09371816	49.47777093	49.49977856	49.51357791	1.936433527	2
2015_141348	2016-01-02 19:07	-66.14228817	49.4108615	-66.34157826	-66.1453865	-65.92701408	49.25063208	49.40485769	49.60356954	1.951903244	2
2015_141348	2016-01-03 07:07	-66.17872707	49.50249543	-66.53029288	-66.17966826	-65.82953711	49.28821899	49.50105058	49.71938375	1.947121695	2
2015_141348	2016-01-03 19:07	-66.21359556	49.59998054	-66.26441245	-66.21416589	-66.15922722	49.55802283	49.60079116	49.63747136	1.93952747	2
2015_141348	2016-01-04 07:07	-66.21566307	49.62528827	-66.58102207	-66.21609893	-65.85038082	49.41941014	49.624315	49.83720629	1.931464467	2
2015_141348	2016-01-04 19:07	-66.21435417	49.64448179	-66.47457854	-66.21569302	-65.93455595	49.47604035	49.64751322	49.79354234	1.876898556	2
2016_100386	2016-11-19 10:53	-68.44142141	48.94965413	-68.46537388	-68.44188024	-68.4153459	48.92770566	48.95065262	48.96569023	1.184136509	1
2016_100386	2016-11-19 22:53	-68.1487263	49.13577118	-68.32796911	-68.1062456	-67.99853494	49.06959316	49.13907741	49.17939989	1.005719107	1
2016_100386	2016-11-20 10:53	-67.31808157	49.43657068	-67.44464228	-67.38678845	-66.99775045	49.41389314	49.43602195	49.46186689	1.014250891	1
2016_100386	2016-11-20 22:53	-66.35430037	49.61675785	-66.42873856	-66.32526552	-66.29667958	49.59163268	49.61814986	49.62995006	1.997843615	2
2016_100386	2016-11-21 10:53	-66.47177683	49.65816821	-66.50464184	-66.47196703	-66.43736403	49.62520025	49.65814708	49.69078932	1.995218451	2
2016_100386	2016-11-21 22:53	-65.69749903	49.49626228	-65.7281922	-65.7049633	-65.66122899	49.47973716	49.49728588	49.51344185	1.997937371	2
2016_100386	2016-11-22 10:53	-65.68795052	49.47953315	-65.69759283	-65.68881155	-65.67319717	49.47398208	49.4793546	49.4864208	1.669979374	2
2016_100386	2016-11-22 22:53	-65.60997028	49.49443536	-65.67113678	-65.61522092	-65.50809988	49.47230508	49.4942588	49.51696654	1.281455091	1
2016_100386	2016-11-23 10:53	-65.09895215	49.45118074	-65.1160052	-65.10800277	-65.03671167	49.43718496	49.44799482	49.48303279	1.007312957	1
2016_100386	2016-11-23 22:53	-64.430465	49.02844935	-64.51711151	-64.42679929	-64.36773817	48.94029905	49.0242685	49.14261464	1.021095068	1
2016_100386	2016-11-24 10:53	-63.87301406	48.73133332	-63.96953532	-63.87667417	-63.75997461	48.71002064	48.73198749	48.74741163	1.373335833	1
2016_100386	2016-11-24 22:53	-63.67013954	48.58625273	-63.91879909	-63.63829558	-63.4072763	48.50371503	48.58618197	48.66320573	1.483498969	1
2016_100386	2016-11-25 10:53	-63.36396999	48.54057477	-63.38769615	-63.36403999	-63.34523721	48.52372169	48.54027331	48.55790579	1.566285393	2
2016_100386	2016-11-25 22:53	-63.04229172	48.47930533	-63.06475574	-63.04246408	-63.02146075	48.46676913	48.47956631	48.49118511	1.794580911	2
2016_100386	2016-11-26 10:53	-63.04275037	48.4771385	-63.06110767	-63.04509737	-63.00975778	48.46473522	48.47615641	48.49512338	1.856084755	2
2016_100386	2016-11-26 22:53	-62.98446604	48.60320352	-63.06218011	-62.98640178	-62.89400155	48.52747739	48.60604639	48.65627631	1.915807238	2
2016_100386	2016-11-27 10:53	-62.93136705	48.44807918	-62.95965019	-62.92635181	-62.90791114	48.4171857	48.45383332	48.46993381	1.903056441	2
2016_100386	2016-11-27 22:53	-62.80181985	48.4085874	-62.82207884	-62.80196177	-62.77921304	48.35643152	48.41740855	48.44174389	1.894337146	2
2016_100386	2016-11-28 10:53	-62.88164659	48.3825065	-62.93322153	-62.88418685	-62.81243823	48.35631067	48.3804393	48.42031276	1.876054753	2
2016_100386	2016-11-28 22:53	-62.91879389	48.27605504	-62.93693784	-62.9184223	-62.9023857	48.24772964	48.27730254	48.29720262	1.877929871	2
2016_100386	2016-11-29 10:53	-62.91529552	48.24290882	-62.95095434	-62.92952787	-62.78975521	48.22597817	48.24151856	48.26169954	1.879804988	2
2016_100386	2016-11-29 22:53	-62.6345926	48.29293147	-62.6642108	-62.64077455	-62.58111781	48.27842699	48.29098017	48.31814589	1.89199325	2
2016_100386	2016-11-30 10:53	-62.59710055	48.26363152	-62.65092125	-62.59348511	-62.55847694	48.22606073	48.26438549	48.30040923	1.875210951	2
2016_100386	2016-11-30 22:53	-62.79819109	48.30286909	-62.84921142	-62.79864064	-62.74584792	48.25442681	48.30149263	48.36346576	1.842958935	2
2016_100386	2016-12-01 10:53	-62.81784315	48.36810014	-62.82949592	-62.81730773	-62.8103216	48.36313448	48.36659865	48.38446715	1.799549972	2
2016_100386	2016-12-01 22:53	-64.01077512	48.74334754	-64.08086514	-64.01599078	-63.94009102	48.70586697	48.74742815	48.7611955	2	2
2016_100386	2016-12-02 10:53	-63.9506898	48.77386634	-63.967485	-63.95167355	-63.92927815	48.75955566	48.77185726	48.79830231	1.93071442	2
2016_100386	2016-12-02 22:53	-63.84554034	48.77678331	-63.89176413	-63.84416035	-63.80531724	48.75321274	48.77639652	48.80244267	1.882805175	2
2016_100386	2016-12-03 10:53	-64.16292757	48.7227834	-64.24375195	-64.1590943	-64.12289324	48.71234845	48.72236835	48.73401182	1.786986687	2
2016_100386	2016-12-03 22:53	-64.13982382	48.70545755	-64.1992196	-64.14082885	-64.07561816	48.64635614	48.71065513	48.74240442	1.457059816	1
2016_100386	2016-12-04 10:53	-63.7172773	48.6537182	-63.83594309	-63.69421493	-63.66991501	48.61248394	48.6503437	48.6939225	1.13088318	1
2016_100386	2016-12-04 22:53	-62.82419964	48.4004911	-62.93398433	-62.81382603	-62.77758272	48.38490076	48.39904045	48.4237543	1.974217139	2
2016_100386	2016-12-05 10:53	-62.72695558	48.3286243	-62.80403976	-62.72505097	-62.66633613	48.30697382	48.32248072	48.37376755	1.932495781	2
2016_100386	2016-12-05 22:53	-62.70294644	48.27494475	-62.76556862	-62.70609529	-62.62979468	48.24667579	48.27380304	48.30919231	1.905587849	2
2016_100386	2016-12-06 10:53	-62.63898952	48.28537076	-62.65999991	-62.64052148	-62.61008907	48.27664114	48.28522326	48.29411219	1.889180574	2
2016_100386	2016-12-06 22:53	-62.75826021	48.29206558	-62.76921356	-62.75970252	-62.73453463	48.28361612	48.290615	48.30967808	1.876429777	2
2016_100386	2016-12-07 10:53	-62.75235955	48.32092035	-62.78395142	-62.75457222	-62.70439892	48.29183917	48.32219525	48.34091765	1.868554285	2
2016_100386	2016-12-07 22:53	-62.6847134	48.30728853	-62.74257455	-62.68794859	-62.6055469	48.28072203	48.30725188	48.33534289	1.871179449	2
2016_100386	2016-12-08 10:53	-62.45018673	48.23509774	-62.46983815	-62.44997115	-62.43115111	48.22158309	48.23356163	48.25606508	1.910463154	2
2016_100386	2016-12-08 22:53	-62.5055236	48.19225969	-62.55477551	-62.50559097	-62.45427243	48.16305294	48.19176382	48.22516295	1.916463529	2
2016_100386	2016-12-09 10:53	-62.70775815	48.18488504	-62.74262202	-62.70812485	-62.67001859	48.16155313	48.18486091	48.20913358	1.951528221	2
2016_100386	2016-12-09 22:53	-62.19736852	48.12817947	-62.23719995	-62.21396162	-61.96016097	48.10725742	48.12487515	48.16170696	1.885524095	2
2016_100386	2016-12-10 10:53	-61.95433395	48.12568368	-61.96262454	-61.95436303	-61.94590628	48.11849067	48.12610038	48.12964476	1.823926495	2
2016_100386	2016-12-10 22:53	-61.75889361	48.06658268	-61.83561113	-61.75257368	-61.73240546	48.05245152	48.06573907	48.08503664	1.805550347	2
2016_100386	2016-12-11 10:53	-61.70131796	48.06471522	-61.72286923	-61.70309716	-61.6717069	48.05327873	48.0647893	48.07572117	1.76879805	2
2016_100386	2016-12-11 22:53	-61.62025144	48.11676204	-61.67180463	-61.62161961	-61.54655863	48.10167189	48.11749083	48.1280984	1.734670917	2
2016_100386	2016-12-12 10:53	-61.45420666	48.11492075	-61.50949029	-61.45231936	-61.41888452	48.08930867	48.11570307	48.1351651	1.697824864	2
2016_100386	2016-12-12 22:53	-61.21139273	48.00957965	-61.41721226	-61.19812223	-61.09628676	47.98703094	48.00899556	48.03491793	1.71648228	2
2016_100386	2016-12-13 10:53	-61.42517032	48.0136226	-61.45521674	-61.42435095	-61.39832679	48.0026733	48.01384686	48.02355873	1.417869867	1
2016_100386	2016-12-13 22:53	-61.61287091	48.08608786	-61.74487365	-61.59974625	-61.533888	48.0557527	48.08652403	48.11370037	1.14832177	1
2016_100386	2016-12-14 10:53	-62.02254096	48.11215816	-62.10010063	-62.00947364	-61.99200903	48.10102196	48.11162399	48.12623521	1.009938121	1
2016_100386	2016-12-14 22:53	-62.6641639	48.18851976	-62.7166225	-62.66346679	-62.61502955	48.14615446	48.18858274	48.23222289	1.000468779	1
2016_100386	2016-12-15 10:53	-63.39884921	48.33856842	-63.50018563	-63.39658206	-63.30693871	48.30073799	48.33632819	48.39232185	1.000375023	1
2016_100386	2016-12-15 22:53	-64.21304114	48.7748559	-64.24952735	-64.21286089	-64.18136353	48.72925751	48.78060996	48.79526977	1.999906244	2
2016_100386	2016-12-16 10:53	-64.20365318	48.7644717	-64.25043416	-64.23151894	-64.01313404	48.74078364	48.76594131	48.77805715	1.962966435	2
2016_100386	2016-12-16 22:53	-64.05315801	48.76210469	-64.08090081	-64.05431441	-64.03177648	48.75015994	48.76141088	48.7788856	1.952559535	2
2016_100386	2016-12-17 10:53	-64.0774471	48.74762432	-64.11302155	-64.07564368	-64.0471896	48.71879917	48.74626588	48.78584333	1.953497094	2
2016_100386	2016-12-17 22:53	-63.91726512	48.54390219	-63.96987175	-63.91629059	-63.85541136	48.53202551	48.54389278	48.55575473	1.984061504	2
2016_100386	2016-12-18 10:53	-63.97881779	48.66568827	-63.9955258	-63.97963131	-63.95943589	48.64448562	48.66776049	48.68022152	1.929214326	2
2016_100386	2016-12-18 22:53	-64.14791858	48.83558346	-64.18417978	-64.14496985	-64.12715978	48.82036447	48.83531898	48.85175339	1.952090756	2
2016_100386	2016-12-19 10:53	-64.13851733	48.82313364	-64.17086808	-64.15276487	-64.05623152	48.77616191	48.82919547	48.84478526	1.938589912	2
2016_100386	2016-12-19 22:53	-64.02121311	48.66254454	-64.0519978	-64.01546447	-63.98458454	48.65336754	48.66308265	48.66860651	1.947402963	2
2016_100386	2016-12-20 10:53	-63.98329279	48.61377527	-64.01070001	-63.98219094	-63.95650397	48.60550527	48.61380035	48.62204694	1.966529158	2
2016_100386	2016-12-20 22:53	-64.23303	48.78073339	-64.28863042	-64.23648036	-64.15766488	48.73845352	48.78031675	48.82324518	1.978342396	2
2016_100386	2016-12-21 10:53	-64.06575579	48.84239755	-64.12120836	-64.0653786	-64.01037934	48.79822933	48.84292248	48.88282414	1.954340896	2
2016_100386	2016-12-21 22:53	-63.91754533	48.75581344	-63.99003113	-63.91649422	-63.85317874	48.70982902	48.75604093	48.79927591	1.947871742	2
2016_100386	2016-12-22 10:53	-64.06534908	48.54726755	-64.10442246	-64.06033695	-64.04245982	48.50471225	48.55273838	48.56660813	1.973748359	2
2016_100386	2016-12-22 22:53	-63.81578459	48.55863997	-63.8533374	-63.8312828	-63.75841805	48.53912543	48.56032968	48.57564797	1.948715545	2
2016_100386	2016-12-23 10:53	-63.76033943	48.57643436	-63.7747107	-63.76157141	-63.73981677	48.5645441	48.57594232	48.59072032	1.922838927	2
2016_100386	2016-12-23 22:53	-63.8815322	48.59927367	-63.93306611	-63.88068441	-63.83620264	48.57049349	48.59861737	48.63231859	1.911400713	2
2016_100386	2016-12-24 10:53	-63.91469742	48.52777255	-63.9573262	-63.91436886	-63.8731739	48.49724675	48.5278323	48.55774492	1.90671292	2
2016_100386	2016-12-24 22:53	-63.91347551	48.5847312	-63.97519653	-63.92019984	-63.81900574	48.56329608	48.58522681	48.60397919	1.89696231	2
2016_100386	2016-12-25 10:53	-63.79111978	48.60630198	-63.80190382	-63.79206536	-63.77801602	48.59477364	48.60630203	48.61704311	1.899962498	2
2016_100386	2016-12-25 22:53	-63.74722751	48.6201895	-63.76658398	-63.74867913	-63.7181096	48.5964789	48.62141428	48.63652703	1.915900994	2
2016_100386	2016-12-26 10:53	-63.74012278	48.66034239	-63.79744218	-63.74207209	-63.67328416	48.60397452	48.65955574	48.71469372	1.949184324	2
2016_100386	2016-12-26 22:53	-63.81727106	48.46309891	-63.87144987	-63.81912559	-63.73178028	48.38993696	48.42186714	48.74814405	1.97759235	2
2016_100386	2016-12-27 10:53	-63.64943492	48.63882707	-63.70673609	-63.64528784	-63.63364943	48.63251085	48.63891308	48.64486329	1.971029439	2
2016_100386	2016-12-27 22:53	-63.29543912	48.5587334	-63.33955227	-63.28468851	-63.2757761	48.55431612	48.55854375	48.56448871	1.980217514	2
2016_100386	2016-12-28 10:53	-63.27436968	48.56231749	-63.33825504	-63.27421211	-63.21506758	48.52604813	48.56227775	48.59815997	1.979373711	2
2016_100386	2016-12-28 22:53	-63.86258423	48.47502514	-63.90530239	-63.88222117	-63.79975062	48.46104426	48.47572629	48.48860221	1.997937371	2
2016_100386	2016-12-29 10:53	-63.74156212	48.49600671	-63.7925774	-63.74213212	-63.68840558	48.46566759	48.49609483	48.52568709	1.987249203	2
2016_100386	2016-12-29 22:53	-64.149591	48.81805839	-64.20989574	-64.16207125	-64.03394824	48.77646084	48.81957552	48.85445759	1.993343334	2
2016_100386	2016-12-30 10:53	-64.14889877	48.86038773	-64.22653044	-64.14153569	-64.08954636	48.8358478	48.85940361	48.89013708	1.944402775	2
2016_100386	2016-12-30 22:53	-64.40804633	49.06882221	-64.42807129	-64.40987955	-64.37639118	49.05675399	49.06916986	49.07890602	1.946371648	2
2016_100386	2016-12-31 10:53	-64.45236534	49.12044486	-64.8087094	-64.45361176	-64.10191218	48.91276821	49.11915999	49.33309062	1.951715732	2
2016_100386	2016-12-31 22:53	-64.48011767	49.16622487	-64.67516849	-64.45088342	-64.33906735	49.05889999	49.16161085	49.27761032	1.9279955	2
2016_100386	2017-01-01 10:53	-64.52710403	49.28689036	-64.87736391	-64.52647085	-64.172295	49.08368513	49.28666396	49.49265201	1.928933058	2
2016_100386	2017-01-01 22:53	-64.56895255	49.4078712	-64.59206372	-64.57042573	-64.53655539	49.39550351	49.40801411	49.41947179	1.920307519	2
2016_100386	2017-01-02 10:53	-64.5514387	49.4804645	-64.57521466	-64.55112339	-64.52949073	49.44511443	49.48264184	49.50044963	1.903900244	2
2016_100386	2017-01-02 22:53	-64.79817901	49.58119659	-64.85229571	-64.80186686	-64.71384234	49.5516354	49.57189352	49.64370095	1.923213951	2
2016_100386	2017-01-03 10:53	-64.81146947	49.64483469	-64.89998881	-64.80896604	-64.72835485	49.54877961	49.65136612	49.71924301	1.936246015	2
2016_100386	2017-01-03 22:53	-64.88521056	49.57037842	-64.89902429	-64.89179918	-64.8081549	49.55804227	49.56890191	49.59295196	1.940090006	2
2016_100386	2017-01-04 10:53	-64.89182276	49.57588707	-65.23285445	-64.89155495	-64.55026922	49.37851777	49.57604722	49.77276303	1.953215826	2
2016_100386	2017-01-04 22:53	-64.89899485	49.581768	-64.93227732	-64.89877969	-64.86539371	49.55859628	49.58184871	49.60501928	1.93952747	2
2016_100386	2017-01-05 10:53	-64.92068406	49.4741711	-65.25554343	-64.9230601	-64.58080669	49.28128365	49.47428213	49.67017511	1.937933621	2
2016_100386	2017-01-05 22:53	-64.93494791	49.37038178	-65.04111757	-64.95506627	-64.79811503	49.36365617	49.36951443	49.38233715	1.916932308	2
2016_100386	2017-01-06 10:53	-64.79388595	49.37440339	-64.87141842	-64.8422838	-64.52553938	49.33426313	49.36839878	49.4980784	1.878773673	2
2016_100386	2017-01-06 22:53	-64.94153205	49.55289842	-64.96337825	-64.94708219	-64.89431632	49.51187851	49.54848722	49.60418287	1.797299831	2
2016_100386	2017-01-07 10:53	-65.09726016	49.61781183	-65.11883051	-65.09898345	-65.06168402	49.60300453	49.61792904	49.63217866	1.705794112	2
2016_100386	2017-01-07 22:53	-65.23477797	49.68608204	-65.29436663	-65.23268324	-65.18356016	49.66079565	49.68617548	49.71183614	1.653384587	2
2016_100386	2017-01-08 10:53	-65.78868658	49.98142563	-65.81180439	-65.79552321	-65.69869529	49.9497436	49.97635142	50.02212232	1.941871367	2
2016_100386	2017-01-08 22:53	-65.9090139	49.97970688	-65.94119509	-65.90924536	-65.87677536	49.96889461	49.97935556	49.99105774	1.848396775	2
2016_100386	2017-01-09 10:53	-65.88944404	49.98129008	-65.90180724	-65.89157157	-65.87145739	49.97277798	49.98159844	49.98735224	1.739639977	2
2016_100386	2017-01-09 22:53	-65.89913811	49.94571774	-65.92984235	-65.89610578	-65.88339201	49.93327202	49.94592722	49.95701649	1.625257829	2
2016_100386	2017-01-10 10:53	-65.91758308	49.94431833	-65.92656068	-65.91737481	-65.909781	49.94009493	49.94425675	49.94905082	1.482748922	1
2016_100386	2017-01-10 22:53	-65.96756928	49.89907361	-65.9761488	-65.9675088	-65.95928512	49.8911688	49.8995485	49.9034604	1.319801238	1
2016_100386	2017-01-11 10:53	-66.19523013	49.83488629	-66.24183622	-66.19542973	-66.1465852	49.79367328	49.83537805	49.87158939	1.158166135	1
2016_100386	2017-01-11 22:53	-66.36834634	49.54731888	-66.4021377	-66.36786406	-66.33649827	49.29140373	49.55793371	49.58665091	1.068066754	1
2016_100386	2017-01-12 10:53	-66.30532036	49.26000964	-66.37609763	-66.31580137	-66.19781602	49.20008773	49.25496696	49.33494157	1.017626102	1
2016_100386	2017-01-12 22:53	-65.58890293	49.00702793	-65.72450762	-65.5856059	-65.47147754	48.92063706	49.00921198	49.08240103	1	1
2016_100386	2017-01-13 10:53	-64.49701438	48.65963304	-64.60073249	-64.49002098	-64.41964369	48.62155743	48.65258942	48.72961679	1.188543034	1
2016_1003881	2016-10-25 00:09	-68.16116588	48.73625086	-68.21690853	-68.15699959	-68.12386004	48.71066183	48.73788485	48.75347995	1.748546784	2
2016_1003881	2016-10-25 12:09	-68.17305667	48.78166033	-68.51982296	-68.17081424	-67.82813638	48.58584399	48.78173654	48.97652242	1.802550159	2
2016_1003881	2016-10-26 00:09	-68.20703634	48.82775026	-68.44469433	-68.20208316	-68.00093935	48.71223229	48.82928812	48.93489864	1.782580161	2
2016_1003881	2016-10-26 12:09	-68.47114678	48.81046076	-68.5414201	-68.47157602	-68.39833482	48.76118493	48.81037576	48.85981833	1.743952747	2
2016_1003881	2016-10-27 00:09	-68.2576607	48.98675436	-68.35441142	-68.25633743	-68.16896782	48.90675412	48.98829827	49.05571616	1.391899494	1
2016_1003881	2016-10-27 12:09	-67.87247733	49.05001985	-68.08838054	-67.86264625	-67.78310936	48.972621	49.03986264	49.21011267	1.138196137	1
2016_1003881	2016-10-28 00:09	-67.17964834	49.1292893	-67.22049376	-67.17756431	-67.1421783	49.10922482	49.12972575	49.14621499	1.210575661	1
2016_1003881	2016-10-28 12:09	-66.83703253	49.14108174	-67.33357578	-66.8063093	-66.48524453	48.98514743	49.14034174	49.30045144	1.186292893	1
2016_1003881	2016-10-29 00:09	-66.50284344	49.17980724	-66.95624436	-66.41488431	-66.2917811	49.11751283	49.15566122	49.30351915	1.051471967	1
2016_1003881	2016-10-29 12:09	-65.93138687	49.32425536	-66.16872861	-65.9190945	-65.71887696	49.25738825	49.32308086	49.39745479	1.023063941	1
2016_1003881	2016-10-30 00:09	-65.03440661	49.46329378	-65.08093763	-65.03378083	-64.99362512	49.44605583	49.46248462	49.48532241	1.927432965	2
2016_1003881	2016-10-30 12:09	-64.94615462	49.50900008	-65.2760129	-64.94653634	-64.6076636	49.32863205	49.50942048	49.68333005	1.968404275	2
2016_1003881	2016-10-31 00:09	-65.00705965	49.49845816	-65.05012971	-65.00629623	-64.96718124	49.48104226	49.49727121	49.52270873	1.955559722	2
2016_1003881	2016-10-31 12:09	-65.03287568	49.52625732	-65.38077081	-65.03374516	-64.68298442	49.32757931	49.52510757	49.72792303	1.957247328	2
2016_1003881	2016-11-01 00:09	-65.07118242	49.55707821	-65.21419645	-65.06229765	-64.97938202	49.49557957	49.55358413	49.63923573	1.936902306	2
2016_1003881	2016-11-01 12:09	-65.31798863	49.63179932	-65.41037836	-65.32510229	-65.17792571	49.54993511	49.63496951	49.69354051	1.937652353	2
2016_1003881	2016-11-02 00:09	-65.40497267	49.58679551	-65.43120138	-65.40734689	-65.36991577	49.56923994	49.58734136	49.60070392	1.908775548	2
2016_1003881	2016-11-02 12:09	-65.00755344	49.48858755	-65.16810374	-64.99794341	-64.90648901	49.41654838	49.48627978	49.5755697	1.859928746	2
2016_1003882	2016-11-04 01:11	-64.89513249	49.36406349	-65.25982072	-65.03056268	-63.96532697	49.07833224	49.38118466	49.54648457	1.664916557	2
2016_1003882	2016-11-04 13:11	-64.66126648	49.34071307	-65.07076082	-64.70467804	-64.00979959	49.09526613	49.34303807	49.56227292	1.689574348	2
2016_1003882	2016-11-05 01:11	-64.49939253	49.39976572	-64.56653102	-64.51113174	-64.37427772	49.33438426	49.3940916	49.49779077	1.671010688	2
2016_1003882	2016-11-05 13:11	-64.26264221	49.51612753	-64.61873501	-64.24748975	-63.94638072	49.30012388	49.51260953	49.73944076	1.695855991	2
2016_1003882	2016-11-06 01:11	-64.27880777	49.4781126	-64.80520493	-64.33712285	-63.66154662	49.31103736	49.47269474	49.67745194	1.434370898	1
2016_1003882	2016-11-06 13:11	-64.70330932	49.37093779	-65.22412068	-64.79686944	-63.94993223	49.18484466	49.36557252	49.58164193	1.052034502	1
2016_1003882	2016-11-07 01:11	-65.38853914	49.21045111	-65.85837149	-65.48454304	-64.6358921	49.0326752	49.20522381	49.41286731	1.00159385	1
2016_1003882	2016-11-07 13:11	-66.23111215	49.0230019	-66.62407549	-66.26195458	-65.72611478	48.84262259	49.02405565	49.19876463	1.00112507	1
2016_1003882	2016-11-08 01:11	-67.17040994	48.84510748	-67.29595942	-67.1727565	-67.0283862	48.76142639	48.83877827	48.96685252	1.004687793	1
2016_1003882	2016-11-08 13:11	-68.0199775	48.816746	-68.65696677	-67.98150728	-67.71939303	48.6643281	48.81845715	48.95550078	1.100412526	1
2016_1003882	2016-11-09 01:11	-68.85590975	48.76674883	-69.00166629	-68.84680482	-68.75661403	48.70933438	48.7661646	48.82871446	1.844365273	2
2016_1003882	2016-11-09 13:11	-69.00816954	48.73002341	-69.38980681	-69.00454689	-68.68382995	48.55662647	48.72840206	48.90475636	1.873898369	2
2016_1003882	2016-11-10 01:11	-68.9927942	48.70914392	-69.52931024	-68.96300024	-68.63319632	48.4920825	48.70506526	48.94698942	1.832833302	2
2017_100383	2017-07-31 13:56	-64.48526412	50.01947693	-64.52877461	-64.48863993	-64.42153484	49.99563912	50.01881622	50.04722325	1.868366773	2
2017_100383	2017-08-01 01:56	-64.20807415	50.15009923	-64.61207187	-64.1526653	-64.01997386	49.90927614	50.15420983	50.33816184	1.976748547	2
2017_100383	2017-08-01 13:56	-64.49501553	49.99369212	-64.57267054	-64.49714447	-64.40883393	49.94634656	49.99436784	50.03837448	1.969529346	2
2017_100383	2017-08-02 01:56	-64.55643078	49.94201476	-64.83327383	-64.57444229	-64.24198311	49.74274538	49.9529401	50.08454905	1.967654228	2
2017_100383	2017-08-02 13:56	-64.62445777	49.93321543	-64.70313151	-64.62715624	-64.53154034	49.81754568	49.94220766	49.99001224	1.956872305	2
2017_100383	2017-08-03 01:56	-64.73309087	49.90358486	-65.06855556	-64.73096934	-64.40630071	49.70053076	49.90260597	50.10320563	1.965779111	2
2017_100383	2017-08-03 13:56	-64.89447483	49.92205382	-64.99724415	-64.89339339	-64.78800203	49.8601178	49.92292868	49.97928434	1.964185262	2
2017_100383	2017-08-04 01:56	-64.82332148	49.91606547	-65.18266412	-64.82657588	-64.46539601	49.71462753	49.91610234	50.1138186	1.968404275	2
2017_100383	2017-08-04 13:56	-64.74707889	49.90357265	-64.8569077	-64.76898612	-64.54471576	49.87593437	49.90375277	49.93087674	1.956403525	2
2017_100383	2017-08-05 01:56	-64.66734572	49.81061589	-65.0137131	-64.66626682	-64.31718406	49.60837147	49.81012333	50.01304988	1.974217139	2
2017_100383	2017-08-05 13:56	-64.60321707	49.7264818	-64.67015456	-64.60098521	-64.54760814	49.67985316	49.72556668	49.77760409	1.986592912	2
2017_100383	2017-08-06 01:56	-64.86438981	49.94840105	-64.93797364	-64.86933584	-64.75266695	49.73480165	49.96447494	50.06200952	1.997656104	2
2017_100383	2017-08-06 13:56	-64.65021096	49.73209396	-64.98552208	-64.70304643	-64.37380999	49.69620324	49.72841923	49.79042253	1.992124508	2
2017_100383	2017-08-07 01:56	-64.84715317	49.78410321	-65.33537813	-64.84622308	-64.38554932	49.62364698	49.77988011	49.96244549	1.940558785	2
2017_100383	2017-08-07 13:56	-65.14977392	49.92208166	-65.54011371	-65.08196488	-64.89049545	49.83368678	49.92031718	50.00657537	1.943746484	2
2017_100383	2017-08-08 01:56	-65.20513277	50.04180385	-65.63370243	-65.19900336	-64.80431153	49.85204004	50.04242613	50.22128227	1.964091506	2
2017_100383	2017-08-08 13:56	-65.1777154	50.12665158	-65.28157325	-65.17952287	-65.06615639	50.0658723	50.12573618	50.18777487	1.966529158	2
2017_100383	2017-08-09 01:56	-65.11580181	50.02556725	-65.48263448	-65.12084132	-64.73682559	49.87458896	50.02448519	50.18130613	1.961185074	2
2017_100383	2017-08-09 13:56	-65.26751663	49.92981726	-65.30965374	-65.27597831	-65.18585736	49.89585469	49.9246647	49.99350032	1.956309769	2
2017_100383	2017-08-10 01:56	-65.33078644	50.00616936	-65.51935581	-65.33994012	-65.08267485	49.88204737	50.00570588	50.13252011	1.933808363	2
2017_100383	2017-08-10 13:56	-65.07359054	50.1664582	-65.29373899	-65.1066395	-64.70371913	49.99670311	50.16390328	50.3362129	1.925464092	2
2017_100383	2017-08-11 01:56	-64.65737014	50.16178893	-64.92119571	-64.63700466	-64.50236059	50.02921079	50.17026799	50.2497303	1.956778549	2
2017_100383	2017-08-11 13:56	-64.5859648	49.98952194	-64.67977836	-64.59697058	-64.43939663	49.94941091	49.98796901	50.03594861	1.949371836	2
2017_100383	2017-08-12 01:56	-64.65585591	49.95331282	-64.99696397	-64.65667895	-64.30732714	49.75313293	49.95023774	50.16755511	1.938683668	2
2017_100383	2017-08-12 13:56	-64.72927835	49.92810109	-64.77780825	-64.73634771	-64.63682162	49.87354197	49.91010133	50.09245427	1.895743484	2
2017_100383	2017-08-13 01:56	-64.7579941	49.98131356	-65.00938958	-64.76390731	-64.48190035	49.81055383	49.98239573	50.14561714	1.825989124	2
2017_100383	2017-08-13 13:56	-64.65945807	50.01341329	-64.7675756	-64.66797169	-64.51322062	49.94571851	50.01421527	50.07849016	1.657041065	2
2017_100383	2017-08-14 01:56	-64.33689211	50.14136386	-64.79925135	-64.33342203	-63.90247242	49.88539393	50.13979592	50.38562899	1.564222764	2
2017_100383	2017-08-14 13:56	-63.95385505	50.29119751	-64.71001577	-63.96847325	-63.09797873	49.9328168	50.2533606	50.68087648	1.606506657	2
2017_158386	2017-06-29 17:59	-64.6987729	49.20924983	-64.74102068	-64.69962874	-64.66138945	49.19530975	49.20866676	49.22667841	1.767016689	2
2017_158386	2017-06-30 05:59	-64.73152245	49.1973962	-64.77251237	-64.74065579	-64.66261072	49.17961697	49.19721933	49.21585777	1.833302081	2
2017_158386	2017-06-30 17:59	-64.90419248	49.29228469	-65.09177575	-64.86454915	-64.77550346	49.25611702	49.29077538	49.33838497	1.907650478	2
2017_158386	2017-07-01 05:59	-64.94389762	49.20667348	-64.98398916	-64.94214486	-64.91184787	49.17154509	49.20214045	49.25964912	1.913182074	2
2017_158386	2017-07-01 17:59	-64.73869124	49.1823689	-64.79658536	-64.73215863	-64.71642841	49.15980522	49.18398708	49.19938105	1.916557285	2
2017_158386	2017-07-02 05:59	-64.75273221	49.23170309	-65.00486009	-64.7469911	-64.53643256	49.1001489	49.22754409	49.38059734	1.911869492	2
2017_158386	2017-07-02 17:59	-64.7459937	49.26908357	-64.77300566	-64.74459626	-64.73128579	49.26303331	49.26876815	49.27720149	1.897243578	2
2017_158386	2017-07-03 05:59	-64.88495959	49.25210115	-65.22881318	-64.88905075	-64.52825558	49.0585322	49.25211337	49.44135426	1.880742546	2
2017_158386	2017-07-03 17:59	-64.96418277	49.22367699	-65.04589935	-64.97569479	-64.83395515	49.20638663	49.22387736	49.24027468	1.770204388	2
2017_158386	2017-07-04 05:59	-64.58375125	49.1477666	-64.66518221	-64.58388877	-64.49611956	49.11369336	49.14814361	49.1794745	1.566097881	2
2017_158386	2017-07-04 17:59	-63.95953444	48.98977831	-64.10952551	-63.94402796	-63.87397614	48.96481391	48.9895306	49.01473294	1.953309582	2
2017_158386	2017-07-05 05:59	-63.97287562	48.9908708	-64.31951476	-63.97635776	-63.6062741	48.7914365	48.99104266	49.18459727	1.971591974	2
2017_158386	2017-07-05 17:59	-64.01918735	49.00171626	-64.03301948	-64.01915144	-64.00539524	48.97809913	49.00271123	49.01700925	1.958466154	2
2017_158386	2017-07-06 05:59	-64.08175562	49.012458	-64.4231018	-64.08132579	-63.74435806	48.81818803	49.01197016	49.2083093	1.965404088	2
2017_158386	2017-07-06 17:59	-64.1343477	49.02041372	-64.16431423	-64.13664771	-64.09203811	49.00657638	49.02048705	49.033821	1.961935121	2
2017_158386	2017-07-07 05:59	-64.05386122	48.98885063	-64.39604313	-64.05278546	-63.71690197	48.78758726	48.98946968	49.18804845	1.966622914	2
2017_158386	2017-07-07 17:59	-63.96874723	48.95813375	-63.98201025	-63.96838319	-63.95822524	48.94781337	48.95830188	48.96731195	1.961372586	2
2017_158386	2017-07-08 05:59	-64.0460418	48.92419137	-64.36206148	-64.00894608	-63.93841099	48.85135448	48.90431508	49.09911672	1.965216576	2
2017_158386	2017-07-08 17:59	-64.56220497	49.14760493	-64.65180658	-64.56505284	-64.31649149	49.12466547	49.14669218	49.17512836	1.994749672	2
2017_158386	2017-07-09 05:59	-64.35097537	49.22238461	-64.65269424	-64.32598973	-64.16114472	49.07962671	49.22786189	49.33585953	1.984905307	2
2017_158386	2017-07-09 17:59	-64.43990847	49.1911683	-64.48578077	-64.4438402	-64.39476829	49.17100705	49.19133309	49.21127737	1.96624789	2
2017_158386	2017-07-10 05:59	-64.42625351	49.15757143	-64.77347003	-64.42591356	-64.0813455	48.96114316	49.15744066	49.35061606	1.972810801	2
2017_158386	2017-07-10 17:59	-64.41382378	49.12709966	-64.44138533	-64.41217459	-64.39484186	49.10223637	49.12856708	49.14133531	1.963716482	2
2017_158386	2017-07-11 05:59	-64.52925221	49.18635739	-64.79916147	-64.51682837	-64.31688694	49.03543296	49.19005881	49.32114394	1.962778924	2
2017_158386	2017-07-11 17:59	-64.80385708	49.20533973	-64.8603629	-64.80709418	-64.71808599	49.19318786	49.20523728	49.21786532	1.978248641	2
2017_158386	2017-07-12 05:59	-64.28164098	49.21486326	-64.38248487	-64.27532291	-64.22224439	49.19414387	49.21494586	49.23499573	1.928558035	2
2017_158386	2017-07-12 17:59	-64.15077587	49.21823633	-64.34887366	-64.14082482	-64.04964967	49.1368828	49.22288903	49.26489529	1.778642415	2
2017_158386	2017-07-13 05:59	-64.40878273	49.19149148	-64.71449276	-64.40319483	-64.14005528	49.02051138	49.19167369	49.35711032	1.415244703	1
2017_158386	2017-07-13 17:59	-64.80648711	49.26103801	-65.04024639	-64.79997509	-64.68229015	49.23066107	49.25724779	49.30814747	1.103975248	1
2017_158386	2017-07-14 05:59	-65.28669409	49.51317556	-65.57589528	-65.2817678	-65.03398386	49.37585744	49.5125511	49.65895106	1.089349334	1
2017_158386	2017-07-14 17:59	-65.74522484	49.78429576	-65.77043052	-65.74614206	-65.71669312	49.75714946	49.78348366	49.81395287	1.337239827	1
2017_158386	2017-07-15 05:59	-66.04866351	49.87021703	-66.22304544	-66.04726778	-65.88845672	49.77136307	49.86883756	49.9774407	1.456778549	1
2017_158386	2017-07-15 17:59	-66.42809779	49.984252	-66.51114612	-66.42186341	-66.32515732	49.96055914	49.98412019	50.00799435	1.811831989	2
2017_158386	2017-07-16 05:59	-66.42965341	49.99648674	-66.79110266	-66.42791227	-66.07697514	49.79894642	49.99553292	50.19696745	1.923588974	2
2017_158386	2017-07-16 17:59	-66.38339568	49.99262176	-66.44037329	-66.38273082	-66.33104784	49.95130266	49.9914771	50.03777528	1.933527095	2
2017_158386	2017-07-17 05:59	-66.53301669	49.97925459	-66.62540858	-66.54259252	-66.3634733	49.90275414	49.98007832	50.05157825	1.941496344	2
2017_158386	2017-07-17 17:59	-66.43883057	49.95472917	-66.51123372	-66.4377528	-66.36699591	49.93787016	49.95490161	49.97181944	1.938121133	2
2017_158386	2017-07-18 05:59	-66.43226339	49.98473045	-66.71917472	-66.41508536	-66.22780947	49.84953484	49.98454002	50.11879409	1.94384024	2
2017_158386	2017-07-18 17:59	-66.68564412	49.98937289	-66.70672503	-66.69270643	-66.62490852	49.97615067	49.98977031	50.00024958	1.952747047	2
2017_158386	2017-07-19 05:59	-66.63445873	50.01091828	-66.8414714	-66.64169145	-66.38667205	49.87335068	50.01074171	50.15085815	1.946465404	2
2017_158386	2017-07-19 17:59	-66.4516564	50.05924873	-66.50384917	-66.45248577	-66.3974914	49.92387225	50.06560454	50.13436695	1.947402963	2
2017_158386	2017-07-20 05:59	-66.47634406	50.13017258	-66.56922884	-66.4773956	-66.37435534	50.06769095	50.12746322	50.21322381	1.942902681	2
2017_158386	2017-07-20 17:59	-66.44429596	50.08393193	-66.47911944	-66.44202637	-66.42446984	50.07014314	50.08444593	50.09462253	1.934933433	2
2017_158386	2017-07-21 05:59	-66.31038577	50.08072311	-66.65696109	-66.31007334	-65.96111351	49.88513783	50.08038345	50.27622729	1.947309207	2
2017_158386	2017-07-21 17:59	-66.17851992	50.07748684	-66.21957849	-66.18067887	-66.11868386	50.06202535	50.07705512	50.09537839	1.94271517	2
2017_158386	2017-07-22 05:59	-66.26056399	50.0460518	-66.3597839	-66.25822248	-66.17543287	50.00676124	50.04587921	50.08516619	1.933714607	2
2017_158386	2017-07-22 17:59	-66.43507067	50.10259688	-66.47839038	-66.43355579	-66.3994496	50.0725256	50.10212162	50.13518119	1.942433902	2
2017_158386	2017-07-23 05:59	-66.40631078	50.11155703	-66.74659766	-66.40662413	-66.05798966	49.91374934	50.11307127	50.30603272	1.96015376	2
2017_158386	2017-07-23 17:59	-66.36726276	50.11526497	-66.43116919	-66.36342236	-66.32584452	50.10313337	50.1150353	50.12903592	1.952934558	2
2017_158386	2017-07-24 05:59	-66.32210336	50.1134154	-66.66311152	-66.3201303	-65.98462718	49.91822964	50.11330717	50.31246495	1.960810051	2
2017_158386	2017-07-24 17:59	-66.28002802	50.11057708	-66.31432662	-66.27608179	-66.25888458	50.10134722	50.11039961	50.12080067	1.94927808	2
2017_158386	2017-07-25 05:59	-66.20140411	50.09046679	-66.53095965	-66.20416073	-65.85962543	49.89507732	50.09047447	50.2863455	1.960810051	2
2017_158386	2017-07-25 17:59	-66.12734852	50.07164915	-66.16456935	-66.12554123	-66.10074555	50.04876533	50.07159711	50.09404966	1.956497281	2
2017_158386	2017-07-26 05:59	-66.07870971	50.09383585	-66.33243949	-66.06059815	-65.91249008	49.96365985	50.09835201	50.20110016	1.956591037	2
2017_158386	2017-07-26 17:59	-66.28439358	50.02682174	-66.33962894	-66.2890411	-66.21084937	50.01042169	50.02638959	50.04749828	1.954903431	2
2017_158386	2017-07-27 05:59	-66.27341202	50.07459931	-66.52177276	-66.26949566	-66.04207271	49.90869281	50.08017035	50.21554698	1.945621601	2
2017_158386	2017-07-27 17:59	-66.34169224	50.05215468	-66.372612	-66.34521525	-66.29271797	50.03545943	50.0510054	50.0723876	1.926776674	2
2017_158386	2017-07-28 05:59	-66.3467056	50.10201333	-66.38251446	-66.34563062	-66.31642513	50.08469514	50.10246384	50.11802023	1.909525595	2
2017_158386	2017-07-28 17:59	-66.37458615	50.06037142	-66.45468074	-66.38150512	-66.29718697	50.04973968	50.05989479	50.07342557	1.89855616	2
2017_158386	2017-07-29 05:59	-66.48263498	50.05512062	-66.56420496	-66.48323279	-66.39342038	50.01973431	50.05575651	50.08779482	1.899962498	2
2017_158386	2017-07-29 17:59	-66.50687164	50.0012309	-66.52158692	-66.50640541	-66.49203474	49.98323095	49.99875854	50.02447577	1.908775548	2
2017_158386	2017-07-30 05:59	-66.36521072	50.04306457	-66.42998759	-66.36342923	-66.31663936	50.0217998	50.04336209	50.0635997	1.918619914	2
2017_158386	2017-07-30 17:59	-66.42155836	50.05667886	-66.46009127	-66.41851585	-66.40230237	50.04179316	50.05642551	50.0730055	1.921995125	2
2017_158386	2017-07-31 05:59	-66.42202447	50.04122766	-66.7608752	-66.42086576	-66.08528032	49.83925556	50.04141326	50.23314833	1.953590849	2
2017_158386	2017-07-31 17:59	-66.42182911	50.02070365	-66.53557841	-66.4087852	-66.35756967	50.00754497	50.02051346	50.03452388	1.950965685	2
2017_158386	2017-08-01 05:59	-66.45057105	49.96499779	-66.79327412	-66.45120257	-66.10897153	49.76168962	49.9662822	50.1611942	1.963153947	2
2017_158386	2017-08-01 17:59	-66.4805022	49.91240338	-66.53113078	-66.47945706	-66.43585271	49.88089532	49.9113524	49.95064055	1.960622539	2
2017_158386	2017-08-02 05:59	-66.45439444	49.98342812	-66.79958746	-66.45306008	-66.10435087	49.78559722	49.98293389	50.18407639	1.965779111	2
2017_158386	2017-08-02 17:59	-66.43236334	50.0543722	-66.51311632	-66.42359414	-66.38278443	50.03804234	50.05284334	50.07666417	1.963247703	2
2017_158386	2017-08-03 05:59	-66.5520579	50.05214507	-66.89657043	-66.55232556	-66.21294293	49.85749755	50.05055278	50.24929204	1.970091881	2
2017_158386	2017-08-03 17:59	-66.66369314	50.05020493	-66.67988247	-66.66304673	-66.65083224	50.03003828	50.05190724	50.06378184	1.968779299	2
2017_158386	2017-08-04 05:59	-66.49332073	50.11197098	-66.55631597	-66.4927089	-66.43873187	50.09289853	50.11195766	50.13139178	1.968591787	2
2017_158386	2017-08-04 17:59	-66.60333414	50.02780248	-66.62922377	-66.6019474	-66.58722009	49.98215382	50.02379525	50.0901792	1.95855991	2
2017_158386	2017-08-05 05:59	-66.51773787	50.08711957	-66.60765188	-66.51864034	-66.42560169	50.03532267	50.08851917	50.13266843	1.937089818	2
2017_158386	2017-08-05 17:59	-66.37136319	50.07980711	-66.42848077	-66.36996336	-66.32037833	50.0386016	50.07898685	50.12042336	1.930433152	2
2017_158386	2017-08-06 05:59	-66.33095165	50.09987706	-66.67270082	-66.33296792	-65.98674338	49.9032497	50.10064463	50.29662157	1.943465217	2
2017_158386	2017-08-06 17:59	-66.2873647	50.12033494	-66.30212148	-66.28954607	-66.26131655	50.09762434	50.12312241	50.1292385	1.933339584	2
2017_158386	2017-08-07 05:59	-66.14829311	50.14226598	-66.35862688	-66.15567491	-65.90251487	50.01146833	50.14022088	50.28729043	1.932120758	2
2017_158386	2017-08-07 17:59	-65.94871239	50.19044232	-66.03564763	-65.9398594	-65.90084937	50.1439737	50.19508925	50.21720696	1.94496531	2
2017_158386	2017-08-08 05:59	-65.95132443	50.1339206	-66.16621134	-65.95097572	-65.74069677	50.0109137	50.12969611	50.27675258	1.948528033	2
2017_158386	2017-08-08 17:59	-66.01383269	50.15685883	-66.05201881	-66.0137675	-65.96565473	50.141445	50.15698729	50.17077195	1.945340334	2
2017_158386	2017-08-09 05:59	-66.01095438	50.14848247	-66.3505644	-66.01261618	-65.66633804	49.9486383	50.14726836	50.34888925	1.957809863	2
2017_158386	2017-08-09 17:59	-66.00357776	50.14415832	-66.02986312	-66.00433947	-65.97359082	50.09991022	50.14564629	50.18750663	1.95312207	2
2017_158386	2017-08-10 05:59	-66.08381736	50.13283716	-66.42637957	-66.08409113	-65.74331315	49.93229613	50.13328953	50.3274976	1.956497281	2
2017_158386	2017-08-10 17:59	-66.16560495	50.12236238	-66.19562168	-66.16353767	-66.14571325	50.09290618	50.12316465	50.14751714	1.947402963	2
2017_158386	2017-08-11 05:59	-66.28923944	50.09522855	-66.62482369	-66.28873754	-65.95030201	49.89884419	50.09600953	50.29159642	1.954059629	2
2017_158386	2017-08-11 17:59	-66.40875856	50.07053123	-66.4449657	-66.40559625	-66.3861731	50.06599385	50.07049733	50.07526123	1.948621789	2
2017_158386	2017-08-12 05:59	-66.41687115	50.06323234	-66.63117614	-66.4286748	-66.14359739	49.9226091	50.06287265	50.20597559	1.950028127	2
2017_158386	2017-08-12 17:59	-66.23545299	50.07771581	-66.29541166	-66.23894308	-66.15507895	50.05196081	50.07904892	50.09985	1.943277705	2
2017_158386	2017-08-13 05:59	-66.2658	50.15274469	-66.32465427	-66.26485477	-66.20846615	50.13207679	50.15268848	50.17398532	1.932308269	2
2017_158386	2017-08-13 17:59	-66.2883886	50.1250841	-66.33455378	-66.29258794	-66.23868231	50.11240378	50.12514184	50.13728295	1.927620476	2
2017_158386	2017-08-14 05:59	-66.30179019	50.08589356	-66.50442892	-66.31250082	-66.04787101	49.95573313	50.08322914	50.22892366	1.943183949	2
2017_158386	2017-08-14 17:59	-66.13882583	50.11717131	-66.20795179	-66.133646	-66.0826172	50.09072882	50.11917581	50.13282999	1.948996812	2
2017_158386	2017-08-15 05:59	-66.15926837	50.07485087	-66.36937781	-66.16251419	-65.93491355	49.94509645	50.06820402	50.23649214	1.956591037	2
2017_158386	2017-08-15 17:59	-66.11441493	50.15488354	-66.1502003	-66.11298515	-66.0857563	50.13388258	50.15396615	50.17756033	1.955090943	2
2017_158386	2017-08-16 05:59	-66.02741147	50.1241324	-66.33741524	-66.00877133	-65.80189466	49.99130714	50.12333554	50.26557578	1.96512282	2
2017_158386	2017-08-16 17:59	-66.20823482	50.08972663	-66.23918971	-66.20727711	-66.18800461	50.07569117	50.09026516	50.10115534	1.963528971	2
2017_158386	2017-08-17 05:59	-66.16726334	50.11382209	-66.51507856	-66.16522886	-65.83153294	49.91678421	50.11357889	50.30882055	1.964466529	2
2017_158386	2017-08-17 17:59	-66.1257309	50.13693089	-66.18067464	-66.12505288	-66.072039	50.09458625	50.13539712	50.18184097	1.953028314	2
2017_158386	2017-08-18 05:59	-66.147956	50.1457585	-66.21660952	-66.14726604	-66.07999523	50.08413478	50.14839395	50.1921312	1.940558785	2
2017_158386	2017-08-18 17:59	-66.38787928	50.00396826	-66.47807852	-66.38719312	-66.29816918	49.96314883	50.00269093	50.05014885	1.950778174	2
2017_158386	2017-08-19 05:59	-66.46524403	49.98368204	-66.67963836	-66.47640643	-66.20391529	49.84887967	49.98361911	50.12317998	1.955934746	2
2017_158386	2017-08-19 17:59	-66.37264586	49.98782836	-66.44797916	-66.37789771	-66.27648987	49.96630864	49.98584626	50.01947667	1.95312207	2
2017_158386	2017-08-20 05:59	-66.41226695	50.01146979	-66.76344297	-66.41186429	-66.06947701	49.81230002	50.01201137	50.21032337	1.962028877	2
2017_158386	2017-08-20 17:59	-66.47107251	50.03152993	-66.54054165	-66.47389975	-66.39164267	50.00806826	50.03152526	50.0561539	1.953309582	2
2017_158386	2017-08-21 05:59	-66.65940628	49.96434813	-66.86800319	-66.67215937	-66.38976242	49.8261038	49.96475458	50.09947227	1.960341271	2
2017_158386	2017-08-21 17:59	-66.67260071	49.91425682	-66.8450835	-66.66288242	-66.5739635	49.89340304	49.91447694	49.93375522	1.964185262	2
2017_158386	2017-08-22 05:59	-66.77122105	50.07355645	-66.90681617	-66.7728376	-66.62304854	49.94090174	50.07987871	50.1695577	1.972248266	2
2017_158386	2017-08-22 17:59	-66.6989744	50.03245145	-66.74740893	-66.68924212	-66.67505492	50.01507049	50.03339926	50.04515295	1.950496906	2
2017_158386	2017-08-23 05:59	-66.69449234	50.03766774	-66.92034159	-66.69291694	-66.47533482	49.8950638	50.03887662	50.17071218	1.945809113	2
2017_158386	2017-08-23 17:59	-66.69852861	49.99959206	-66.7195665	-66.69710581	-66.68122049	49.98450631	50.00020706	50.01091716	1.93727733	2
2017_158386	2017-08-24 05:59	-66.65980007	49.95613632	-66.99776734	-66.66004602	-66.31654778	49.75737451	49.95684032	50.1492797	1.948246765	2
2017_158386	2017-08-24 17:59	-66.62864335	49.91447551	-66.65133975	-66.63280371	-66.57894601	49.89923253	49.9149441	49.92773972	1.939058691	2
2017_158386	2017-08-25 05:59	-66.80089807	49.89434166	-66.89286781	-66.80069924	-66.7077595	49.85287566	49.8949331	49.93254389	1.92752672	2
2017_158386	2017-08-25 17:59	-66.9713624	49.75198689	-67.01710757	-66.98850372	-66.78825647	49.72849983	49.75262579	49.77251091	1.952747047	2
2017_158386	2017-08-26 05:59	-66.87058272	49.75169005	-67.22083023	-66.86946843	-66.52050622	49.55576964	49.75223897	49.94582558	1.96671667	2
2017_158386	2017-08-26 17:59	-66.76211338	49.75453783	-66.80606178	-66.75823969	-66.74220847	49.74458633	49.75434841	49.76608536	1.960716295	2
2017_158386	2017-08-27 05:59	-66.7834897	49.70286041	-67.13417796	-66.78452172	-66.44099351	49.50334562	49.70240476	49.89822854	1.964935308	2
2017_158386	2017-08-27 17:59	-66.80013398	49.64943188	-66.83039606	-66.80569442	-66.73880563	49.63377372	49.64928458	49.66559706	1.95855991	2
2017_158386	2017-08-28 05:59	-66.79452617	49.62594223	-67.13169822	-66.79412425	-66.45612285	49.42971968	49.62555743	49.82529645	1.967372961	2
2017_158386	2017-08-28 17:59	-66.79119556	49.60761579	-66.81270242	-66.79070682	-66.77325904	49.59791485	49.6073327	49.61881175	1.955934746	2
2017_158386	2017-08-29 05:59	-66.85090961	49.72660119	-67.19982169	-66.85262581	-66.50896947	49.52896784	49.72653296	49.92727904	1.961747609	2
2017_158386	2017-08-29 17:59	-66.90601812	49.84272766	-66.93555215	-66.90966774	-66.85759723	49.80991827	49.84161985	49.88163285	1.967935496	2
2017_158386	2017-08-30 05:59	-66.84951594	49.77000768	-67.09438125	-66.84597274	-66.62894356	49.62808297	49.76574714	49.93002464	1.955278455	2
2017_158386	2017-08-30 17:59	-66.85841535	49.77528832	-66.91661572	-66.85196124	-66.82682698	49.74562002	49.77541896	49.80300732	1.938214888	2
2017_158386	2017-08-31 05:59	-66.89927303	49.75241215	-66.99106147	-66.90043768	-66.79926599	49.70920611	49.75230577	49.79619997	1.930526908	2
2017_158386	2017-08-31 17:59	-66.87187795	49.66977064	-66.87918976	-66.87184204	-66.86458756	49.6661513	49.66976115	49.67337878	1.940090006	2
2017_158386	2017-09-01 05:59	-66.89982297	49.75976496	-67.10973416	-66.91118312	-66.63206627	49.62965805	49.75824712	49.89927732	1.938777424	2
2017_158386	2017-09-01 17:59	-66.77563973	49.90917041	-66.79707548	-66.77476267	-66.76023803	49.90130302	49.90847836	49.92328335	1.953403338	2
2017_158386	2017-09-02 05:59	-66.83334122	49.90332669	-67.18033706	-66.83101028	-66.49507323	49.7047482	49.90309516	50.10242934	1.960622539	2
2017_158386	2017-09-02 17:59	-66.88845156	49.8886114	-67.00311166	-66.88113362	-66.77975298	49.87899711	49.88868076	49.89825547	1.948059254	2
2017_158386	2017-09-03 05:59	-66.86235389	49.79882913	-67.21111393	-66.8605165	-66.52371481	49.5987969	49.79905932	49.99452423	1.950309394	2
2017_158386	2017-09-03 17:59	-66.83380485	49.70600451	-66.86345981	-66.83390168	-66.80393102	49.68550063	49.70625164	49.72568459	1.941965123	2
2017_158386	2017-09-04 05:59	-66.86783612	49.61873455	-67.20153199	-66.86756045	-66.53044914	49.41739825	49.61847041	49.81401781	1.955184699	2
2017_158386	2017-09-04 17:59	-66.90838523	49.53837481	-66.91822553	-66.90843962	-66.89782503	49.51579312	49.53967464	49.55065876	1.954059629	2
2017_158386	2017-09-05 05:59	-66.89587215	49.52619854	-67.22976631	-66.89760685	-66.54423954	49.33096665	49.52577318	49.72170433	1.959966248	2
2017_158386	2017-09-05 17:59	-66.88347787	49.51431428	-66.91129996	-66.88517834	-66.85145404	49.49542725	49.51446123	49.53175973	1.950590662	2
2017_158386	2017-09-06 05:59	-66.83521515	49.50056073	-67.18174327	-66.83406084	-66.49826603	49.30176024	49.49976135	49.6989467	1.954340896	2
2017_158386	2017-09-06 17:59	-66.78716981	49.49751556	-66.82145868	-66.78273715	-66.76482503	49.48282049	49.49809818	49.5087282	1.927245453	2
2017_158386	2017-09-07 05:59	-66.747022	49.69150665	-67.0914253	-66.74584463	-66.40922747	49.48916483	49.69152165	49.88634234	1.914494656	2
2017_158386	2017-09-07 17:59	-66.70722526	49.88872257	-66.8053231	-66.70251664	-66.66650795	49.81647583	49.89424323	49.92903568	1.932402025	2
2017_158386	2017-09-08 05:59	-66.59809187	49.96531071	-66.74427216	-66.60549386	-66.41580946	49.76395824	49.97274446	50.1307664	1.951059441	2
2017_158386	2017-09-08 17:59	-66.32899568	49.78663672	-66.3514714	-66.33035093	-66.2990724	49.77560159	49.78604157	49.80053433	1.946840428	2
2017_158386	2017-09-09 05:59	-66.31536236	49.72215074	-66.49622834	-66.32009397	-66.11328296	49.57283732	49.73043131	49.83533074	1.9279955	2
2017_158386	2017-09-09 17:59	-66.25716789	49.52450834	-66.33603446	-66.24623726	-66.21755135	49.50344563	49.52434824	49.54656575	1.942433902	2
2017_158386	2017-09-10 05:59	-66.2417073	49.50041529	-66.33235386	-66.24669233	-66.11699968	49.4341177	49.50057507	49.56495773	1.938121133	2
2017_158386	2017-09-10 17:59	-66.0557435	49.48565405	-66.23172722	-66.0283506	-66.00065729	49.47164655	49.4853073	49.50144785	1.948621789	2
2017_158386	2017-09-11 05:59	-66.05119884	49.53352748	-66.50881794	-65.99673136	-65.78214948	49.42954926	49.53555883	49.62226224	1.968685543	2
2017_158386	2017-09-11 17:59	-66.51296124	49.50133997	-66.57486684	-66.5061986	-66.4795146	49.4402936	49.50020173	49.56799454	1.986967935	2
2017_158386	2017-09-12 05:59	-66.3310284	49.53002733	-66.67252461	-66.33063978	-65.98872204	49.32758291	49.53007657	49.72702422	1.97327958	2
2017_158386	2017-09-12 17:59	-66.13326196	49.55613429	-66.18313849	-66.13421764	-66.08099304	49.51860011	49.5549489	49.59735412	1.962685168	2
2017_158386	2017-09-13 05:59	-66.10999497	49.46573298	-66.22456967	-66.11078222	-65.99208196	49.40765779	49.46507551	49.52809246	1.955559722	2
2017_158386	2017-09-13 17:59	-66.03916156	49.51439995	-66.11463026	-66.05459226	-65.93962956	49.49372234	49.51507814	49.53229967	1.94927808	2
2017_158386	2017-09-14 05:59	-66.02122281	49.45677055	-66.36065777	-66.02317882	-65.68106902	49.26034846	49.45658427	49.65078975	1.954809676	2
2017_158386	2017-09-14 17:59	-65.99841161	49.40016712	-66.03449283	-65.99732515	-65.97675014	49.38878098	49.40010886	49.41197445	1.939152447	2
2017_158386	2017-09-15 05:59	-65.88640794	49.35460981	-66.22463152	-65.88562258	-65.54528891	49.15579103	49.35442332	49.54785397	1.942808926	2
2017_158386	2017-09-15 17:59	-65.77600362	49.31441242	-65.82094617	-65.7807043	-65.71738611	49.28104436	49.30704247	49.36359977	1.926026627	2
2017_158386	2017-09-16 05:59	-65.55511644	49.35266183	-65.89821645	-65.55569584	-65.21296268	49.15270823	49.3531093	49.55300884	1.934183386	2
2017_158386	2017-09-16 17:59	-65.33149991	49.38916933	-65.42499591	-65.32726949	-65.26638858	49.34127138	49.38844028	49.44087163	1.940090006	2
2017_158386	2017-09-17 05:59	-65.29741359	49.34376468	-65.64217466	-65.29801485	-64.9470552	49.14574078	49.34395852	49.54138021	1.941308832	2
2017_158386	2017-09-17 17:59	-65.25993449	49.29866666	-65.29204698	-65.26629336	-65.19808549	49.27570463	49.29683296	49.33063707	1.911119445	2
2017_158386	2017-09-18 05:59	-65.10008157	49.3310061	-65.31605547	-65.10423761	-64.85547524	49.17029831	49.33513448	49.47150024	1.867710482	2
2017_158386	2017-09-18 17:59	-64.89771632	49.27726682	-64.92524141	-64.90099703	-64.84822825	49.25383634	49.27829839	49.297738	1.817644853	2
2017_158386	2017-09-19 05:59	-64.59909244	49.40966367	-64.82047524	-64.60792273	-64.32856921	49.25905546	49.41160341	49.55496844	1.804519032	2
2017_158386	2017-09-19 17:59	-64.16350066	49.53708378	-64.24478274	-64.16669692	-64.08516391	49.43411329	49.53899769	49.61334561	1.930151884	2
2017_158386	2017-09-20 05:59	-64.21761702	49.61767066	-64.47655672	-64.20825038	-64.0059865	49.48143819	49.61672177	49.76157837	1.931183199	2
2017_158386	2017-09-20 17:59	-64.48340338	49.68771937	-64.50120538	-64.4833782	-64.46775983	49.67623236	49.68805171	49.69743286	1.941590099	2
2017_158386	2017-09-21 05:59	-64.51936982	49.71610347	-64.86730789	-64.51889239	-64.17488328	49.51729283	49.71712258	49.91368029	1.963341459	2
2017_158386	2017-09-21 17:59	-64.53928116	49.73681852	-64.61997625	-64.54001215	-64.47956195	49.71317199	49.73280295	49.7881096	1.961841365	2
2017_158386	2017-09-22 05:59	-64.34761038	49.63952983	-64.53008765	-64.34759308	-64.16911729	49.52158286	49.6406108	49.75457116	1.96943559	2
2017_158386	2017-09-22 17:59	-64.63315836	49.69649835	-64.70364524	-64.65053426	-64.51348967	49.67408087	49.69642516	49.72076434	1.881398837	2
2017_158386	2017-09-23 05:59	-65.14659655	49.77781034	-65.35232907	-65.15369409	-64.90740467	49.72367862	49.77838204	49.82747303	1.996718545	2
2017_158386	2017-09-23 17:59	-64.78701615	49.69175412	-64.80816474	-64.7868562	-64.76704164	49.68048107	49.6917215	49.70300098	1.991374461	2
2017_158386	2017-09-24 05:59	-64.88078373	49.71829651	-65.23493234	-64.8800506	-64.53426318	49.51993747	49.71708873	49.91862216	1.978342396	2
2017_158386	2017-09-24 17:59	-64.98049912	49.74682478	-65.00100353	-64.98440972	-64.93662108	49.72966384	49.74655523	49.76433801	1.963435215	2
2017_158386	2017-09-25 05:59	-65.01844344	49.76606438	-65.35905066	-65.02024091	-64.66866612	49.56904916	49.76596958	49.96522159	1.965404088	2
2017_158386	2017-09-25 17:59	-65.06132917	49.785214	-65.17230109	-65.04340247	-65.01003516	49.75899679	49.78443947	49.81601909	1.952184512	2
2017_158386	2017-09-26 05:59	-65.30369318	49.80492268	-65.52509327	-65.31872977	-65.01098654	49.65341975	49.8089781	49.93953596	1.95968498	2
2017_158386	2017-09-26 17:59	-65.29812418	49.75667327	-65.35536084	-65.29497995	-65.26115821	49.73775466	49.75523438	49.78321926	1.94271517	2
2017_158386	2017-09-27 05:59	-65.38276916	49.77947164	-65.51457049	-65.40147385	-65.12316944	49.63453289	49.78766928	49.86624216	1.937933621	2
2017_158386	2017-09-27 17:59	-65.41380341	49.82539158	-65.47412622	-65.41607803	-65.33640989	49.80162153	49.82260402	49.86198599	1.935402213	2
2017_158386	2017-09-28 05:59	-65.59052765	49.7590889	-65.96499345	-65.59672633	-65.15667754	49.54942809	49.7590116	49.96606733	1.948715545	2
2017_158386	2017-09-28 17:59	-65.7638095	49.6916241	-65.92960941	-65.81698423	-65.04455186	49.56726617	49.7107644	49.78028367	1.960247515	2
2017_158386	2017-09-29 05:59	-65.68869872	49.78556351	-66.08022627	-65.71599707	-65.04871454	49.57544909	49.7865333	49.99642603	1.947871742	2
2017_158386	2017-09-29 17:59	-65.61104363	49.8844683	-65.76667322	-65.66369172	-65.09668278	49.7827718	49.8918453	49.94902658	1.93071442	2
2017_158386	2017-09-30 05:59	-65.64130815	49.94993898	-65.99606594	-65.64715007	-65.24721058	49.74809458	49.94877947	50.15414064	1.924620289	2
2017_158386	2017-09-30 17:59	-65.67456732	50.01185186	-65.74343337	-65.67493688	-65.60486751	49.96131759	50.01069393	50.0696523	1.872398275	2
2017_158387	2017-06-28 00:43	-63.25348349	48.26194023	-63.27426817	-63.257423	-63.21559567	48.2465497	48.26140045	48.28123712	1.706637915	2
2017_158387	2017-06-28 12:43	-63.22540428	48.26897026	-63.25189854	-63.22664022	-63.19132051	48.24431986	48.2689222	48.29379158	1.753140821	2
2017_158387	2017-06-29 00:43	-63.22287844	48.28784498	-63.27064094	-63.22298354	-63.17248643	48.25255969	48.28814736	48.3232236	1.788205513	2
2017_158387	2017-06-29 12:43	-63.20756428	48.30911561	-63.34142563	-63.1915225	-63.13985397	48.2857536	48.30850503	48.33597626	1.831614476	2
2017_158387	2017-06-30 00:43	-63.31772327	48.22362545	-63.37972009	-63.31620593	-63.26924297	48.19833209	48.22345789	48.2500478	1.857022314	2
2017_158387	2017-06-30 12:43	-63.36116882	48.1885215	-63.42491571	-63.38959594	-63.2462018	48.18051516	48.18838187	48.19744591	1.893212076	2
2017_158387	2017-07-01 00:43	-63.40666353	48.19855271	-63.76618039	-63.40638413	-63.06612336	48.00302319	48.19740102	48.39543292	1.931183199	2
2017_158387	2017-07-01 12:43	-63.44920719	48.21190531	-63.48481205	-63.45064053	-63.40300014	48.18156092	48.21122871	48.24686214	1.937652353	2
2017_158387	2017-07-02 00:43	-63.49317845	48.23198452	-63.54521461	-63.49413185	-63.43812289	48.17201449	48.2350757	48.27906246	1.950778174	2
2017_158387	2017-07-02 12:43	-63.29045956	48.08013035	-63.34479168	-63.28654231	-63.26808829	48.0517268	48.08297869	48.0970622	1.964747797	2
2017_158387	2017-07-03 00:43	-63.28672543	48.10056128	-63.62956326	-63.28408696	-62.95469598	47.90217999	48.1017606	48.30247818	1.969998125	2
2017_158387	2017-07-03 12:43	-63.29439745	48.12577982	-63.34195664	-63.29376185	-63.24878305	48.08352297	48.12597478	48.16815424	1.955090943	2
2017_158387	2017-07-04 00:43	-63.27314019	48.06199119	-63.34686884	-63.28428331	-63.16401722	48.01311558	48.06211956	48.11336918	1.946184137	2
2017_158387	2017-07-04 12:43	-63.22324753	48.11408312	-63.2397235	-63.22436644	-63.20082846	48.08793446	48.11358739	48.14251234	1.942996437	2
2017_158387	2017-07-05 00:43	-63.2681699	48.10403028	-63.60624096	-63.26868984	-62.9218198	47.90674538	48.10344069	48.30272995	1.951809488	2
2017_158387	2017-07-05 12:43	-63.3102607	48.09433497	-63.32764425	-63.31309602	-63.28172497	48.06460278	48.09236794	48.13505102	1.938214888	2
2017_158387	2017-07-06 00:43	-63.29416373	48.11169129	-63.36357263	-63.30129502	-63.20612318	48.06698115	48.11282171	48.14968973	1.926964185	2
2017_158387	2017-07-06 12:43	-63.18988351	48.11467691	-63.21428528	-63.19067173	-63.16439153	48.09385879	48.11468435	48.13922237	1.930339396	2
2017_158387	2017-07-07 00:43	-63.23667024	48.10613641	-63.57146533	-63.2367299	-62.8932138	47.91108647	48.10530037	48.30389005	1.948059254	2
2017_158387	2017-07-07 12:43	-63.2886925	48.10146617	-63.31546402	-63.28739547	-63.26758218	48.06360971	48.10014274	48.13680224	1.93952747	2
2017_158387	2017-07-08 00:43	-63.30044152	48.11776494	-63.33573275	-63.29937589	-63.272067	48.10159717	48.11817037	48.1306111	1.925932871	2
2017_158387	2017-07-08 12:43	-63.08277879	48.11344343	-63.16885366	-63.07644237	-63.01974063	48.08267778	48.11337442	48.14507524	1.933527095	2
2017_158387	2017-07-09 00:43	-63.20218194	48.08339618	-63.27533214	-63.20275283	-63.1276829	48.0323077	48.08339286	48.13456048	1.910088131	2
2017_158387	2017-07-09 12:43	-63.29495938	48.07017756	-63.33102627	-63.29272945	-63.26316943	48.04841086	48.06887782	48.10088304	1.904650291	2
2017_158387	2017-07-10 00:43	-63.58938375	48.10969394	-63.6547807	-63.59112839	-63.50647194	48.03268572	48.11317792	48.16240751	1.940652541	2
2017_158387	2017-07-10 12:43	-63.73627282	47.98068314	-63.77187114	-63.73440791	-63.71569557	47.90657809	48.00159699	48.01153979	1.969623101	2
2017_158387	2017-07-11 00:43	-63.74166674	48.15546024	-63.77391128	-63.73954813	-63.71998287	48.0110902	48.19469691	48.23043372	1.965872867	2
2017_158387	2017-07-11 12:43	-63.77637136	48.20671441	-63.82322918	-63.77611153	-63.73224285	48.18654617	48.20627107	48.22922679	1.967372961	2
2017_158387	2017-07-12 00:43	-63.579281	48.08886613	-63.73057166	-63.56209808	-63.49576799	48.02667111	48.07710468	48.19846343	1.970373148	2
2017_158387	2017-07-12 12:43	-63.70257962	48.15003119	-63.74153757	-63.70359475	-63.65967406	48.12610172	48.14942589	48.17720971	1.924245265	2
2017_158387	2017-07-13 00:43	-63.59235133	48.27493186	-63.78756724	-63.5686843	-63.44096001	48.17531509	48.26125333	48.40819169	1.88111757	2
2017_158387	2017-07-13 12:43	-63.2733677	48.2772879	-63.29765183	-63.2733501	-63.24998248	48.24848514	48.26708198	48.35339382	1.843615226	2
2020_1735123	2020-11-16 17:10	-69.51368721	48.09238443	-69.55124147	-69.51953994	-69.4363117	48.0731504	48.09172872	48.11710849	1.825520345	2
2020_1735123	2020-11-17 05:10	-69.37967905	48.17692444	-69.78037046	-69.38122272	-68.95490884	47.95912296	48.18006623	48.3739432	1.909900619	2
2020_1735123	2020-11-17 17:10	-69.37222407	48.20286415	-69.7775956	-69.37350129	-68.96613814	47.97965627	48.20352923	48.42289936	1.939808738	2
2020_1735123	2020-11-18 05:10	-69.37753956	48.22146536	-69.40055204	-69.38447473	-69.31447551	48.21027577	48.22073812	48.23685838	1.942058879	2
2020_1735123	2020-11-18 17:10	-69.40491788	48.18458858	-69.45766143	-69.40657124	-69.34213239	48.12783359	48.18880104	48.21526924	1.940090006	2
2020_1735123	2020-11-19 05:10	-69.33409144	48.09406227	-69.52018123	-69.33045777	-69.15777796	47.98940938	48.08154358	48.24962101	1.964654041	2
2020_1735123	2020-11-19 17:10	-69.39943466	48.20170912	-69.46187732	-69.39467646	-69.35923371	48.16857369	48.2024298	48.23369535	1.963153947	2
2020_1735123	2020-11-20 05:10	-69.41771551	48.17348525	-69.7522421	-69.42016378	-69.067756	47.97635542	48.17477459	48.36893918	1.969904369	2
2020_1735123	2020-11-20 17:10	-69.43368875	48.14391255	-69.52412663	-69.4440432	-69.2975497	48.07335711	48.14299187	48.21603241	1.963622726	2
2020_1735123	2020-11-21 05:10	-69.41646459	48.18682893	-69.77758065	-69.41435694	-69.06831921	47.98946834	48.18543341	48.39108364	1.969248078	2
2020_1735123	2020-11-21 17:10	-69.40136792	48.23144079	-69.54661676	-69.39866193	-69.27329502	48.14744479	48.23096619	48.31268165	1.965685355	2
2020_1735123	2020-11-22 05:10	-69.51713396	48.25178936	-69.78267264	-69.52141555	-69.2213276	48.08153108	48.25648025	48.40001417	1.973092068	2
2020_1735123	2020-11-22 17:10	-69.43743274	48.17432238	-69.45794149	-69.43761016	-69.41770212	48.16601803	48.17407267	48.18350705	1.968779299	2
2020_1735123	2020-11-23 05:10	-69.38216152	48.25650583	-69.56798822	-69.3729885	-69.26444683	48.16368915	48.25949239	48.33013706	1.959872492	2
2020_1735123	2020-11-23 17:10	-69.39149116	48.24386159	-69.73831414	-69.39128545	-69.04534359	48.04409649	48.24409432	48.44370769	1.963435215	2
2020_1735123	2020-11-24 05:10	-69.40279416	48.22831742	-69.43310998	-69.40027245	-69.38562453	48.21037516	48.22214411	48.2843464	1.951903244	2
2020_1735123	2020-11-24 17:10	-69.42581083	48.22174502	-69.48826279	-69.43126157	-69.36006764	48.19562746	48.22168432	48.24825567	1.943090193	2
2020_1735123	2020-11-25 05:10	-69.45821736	48.2235743	-69.80642798	-69.45704182	-69.1113985	48.0210337	48.22385009	48.42287359	1.962122633	2
2020_1735123	2020-11-25 17:10	-69.48934535	48.22717861	-69.61596318	-69.4976219	-69.31161557	48.15256287	48.22799501	48.30186104	1.958372398	2
2020_1735123	2020-11-26 05:10	-69.34478115	48.21912645	-69.61744695	-69.32530591	-69.16704822	48.10892716	48.21803115	48.33251422	1.965497844	2
2020_1735123	2020-11-26 17:10	-69.41324282	48.21508817	-69.76752677	-69.41300541	-69.06154467	48.00989204	48.21563043	48.41838229	1.967560473	2
2020_1735123	2020-11-27 05:10	-69.48213378	48.20978221	-69.52141484	-69.48290882	-69.43838202	48.18256401	48.20987512	48.23529448	1.960341271	2
2020_1735123	2020-11-27 17:10	-69.45586306	48.21638215	-69.7992595	-69.45473012	-69.12196515	48.02066173	48.21594276	48.41604257	1.96512282	2
2020_1735123	2020-11-28 05:10	-69.4291572	48.22149406	-69.44490981	-69.42790236	-69.41236793	48.21706317	48.22146927	48.22622682	1.953965873	2
2020_1735123	2020-11-28 17:10	-69.42280984	48.21606424	-69.8254815	-69.42226395	-69.01815867	47.99037613	48.21525112	48.44659031	1.955934746	2
2020_1735123	2020-11-29 05:10	-69.41619643	48.21320959	-69.81068871	-69.4180805	-69.02076669	47.98227099	48.21303897	48.44744478	1.937746109	2
2020_1735123	2020-11-29 17:10	-69.40722662	48.20912973	-69.44560233	-69.41014346	-69.34830538	48.18702771	48.20838319	48.23500686	1.881305082	2
2020_173513	2020-11-17 21:28	-69.37493157	48.16377233	-69.38435612	-69.37519862	-69.36500832	48.15861306	48.16376364	48.16896398	1.75407838	2
2020_173513	2020-11-18 09:28	-69.36395356	48.18292982	-69.4378037	-69.3643458	-69.28835782	48.12454716	48.18282161	48.24033024	1.817832365	2
2020_173513	2020-11-18 21:28	-69.38317655	48.17316203	-69.41751532	-69.38101001	-69.36030988	48.15736691	48.17415515	48.18652276	1.870991937	2
2020_173513	2020-11-19 09:28	-69.48603864	48.04791109	-69.73189174	-69.4897282	-69.22367911	47.91494134	48.04496438	48.18908649	1.941777611	2
2020_173513	2020-11-19 21:28	-69.42422667	48.14108849	-69.43589886	-69.42386471	-69.41413245	48.12737077	48.14168208	48.15451004	1.938121133	2
2020_173513	2020-11-20 09:28	-69.3613964	48.31294012	-69.5677995	-69.3510783	-69.22326617	48.20114095	48.3103931	48.42940343	1.976373523	2
2020_173513	2020-11-20 21:28	-69.40564989	48.16437443	-69.41109562	-69.40558951	-69.40052786	48.15897627	48.16417846	48.17079305	1.971029439	2
2020_173513	2020-11-21 09:28	-69.45977882	48.2436722	-69.5055736	-69.45995514	-69.41127005	48.2090072	48.24446388	48.27371349	1.954903431	2
2020_173513	2020-11-21 21:28	-69.30848966	48.21958277	-69.32741188	-69.31044411	-69.28558315	48.20835529	48.21942288	48.23232198	1.941402588	2
2020_173513	2020-11-22 09:28	-69.31435006	48.18492161	-69.50797765	-69.3232628	-69.08250669	48.05615236	48.18747715	48.30383096	1.936433527	2
2020_173513	2020-11-22 21:28	-69.40194589	48.15466573	-69.41361849	-69.40230506	-69.39113447	48.14713957	48.15494767	48.16109145	1.93296456	2
2020_173513	2020-11-23 09:28	-69.41246388	48.20509621	-69.50630029	-69.41922443	-69.26439206	48.11829629	48.20824806	48.26553432	1.933714607	2
2020_173513	2020-11-23 21:28	-69.41328343	48.15225059	-69.43663702	-69.41727163	-69.3642663	48.13840028	48.15192568	48.16832545	1.935027189	2
2020_173513	2020-11-24 09:28	-69.35433377	48.18192103	-69.65334525	-69.35351219	-69.07420126	48.01134001	48.18162168	48.35610554	1.952278267	2
2020_173513	2020-11-24 21:28	-69.3201354	48.21928393	-69.33176603	-69.31984777	-69.30911083	48.21565255	48.21933502	48.22264271	1.951997	2
2020_173513	2020-11-25 09:28	-69.40744618	48.16859687	-69.61755827	-69.41009934	-69.17384554	48.02181241	48.16743936	48.32035859	1.956497281	2
2020_173513	2020-11-25 21:28	-69.37295954	48.21035174	-69.37711395	-69.37285148	-69.36941009	48.2081699	48.21040041	48.21226169	1.955278455	2
2020_173513	2020-11-26 09:28	-69.36769571	48.19152055	-69.71714055	-69.36603907	-69.02254672	47.99386432	48.19184592	48.3882302	1.967466717	2
2020_173513	2020-11-26 21:28	-69.35875595	48.17673692	-69.39552957	-69.36007089	-69.31383948	48.15469105	48.17703271	48.19741647	1.961935121	2
2020_173513	2020-11-27 09:28	-69.15679288	48.26997128	-69.44305048	-69.14767552	-68.92280682	48.12836928	48.26932269	48.41353848	1.979186199	2
2020_173513	2020-11-27 21:28	-69.37640923	48.18463909	-69.38396042	-69.37662779	-69.36816192	48.18128553	48.18461907	48.18810126	1.963247703	2
2020_173513	2020-11-28 09:28	-69.36807771	48.1794246	-69.42335845	-69.36683822	-69.32577935	48.15096212	48.17991097	48.20457462	1.93952747	2
2020_173513	2020-11-28 21:28	-69.37323082	48.18555687	-69.39046174	-69.37359989	-69.35406593	48.17847477	48.18556528	48.19274658	1.93999625	2
2020_173513	2020-11-29 09:28	-69.29618412	48.16399629	-69.63489266	-69.29641809	-68.97281289	48.00495984	48.16397545	48.32656489	1.953403338	2
2020_173513	2020-11-29 21:28	-69.35771051	48.17746077	-69.36590047	-69.35767957	-69.35029001	48.17409911	48.17757379	48.18017572	1.954434652	2
2020_173513	2020-11-30 09:28	-69.33396981	48.25272872	-69.63054157	-69.33633155	-69.01952032	48.07971541	48.25696378	48.39962251	1.966154135	2
2020_173513	2020-11-30 21:28	-69.39352056	48.17684527	-69.41496432	-69.3902697	-69.37861659	48.16989837	48.17703829	48.18284886	1.955184699	2
2020_173513	2020-12-01 09:28	-69.50688958	48.05022719	-69.7046267	-69.51420025	-69.27354081	47.94610639	48.04512911	48.18650758	1.975154697	2
2020_173513	2020-12-01 21:28	-69.4101028	48.19971114	-69.44459391	-69.40700476	-69.39293922	48.18733022	48.20052197	48.20662877	1.960528783	2
2020_173513	2020-12-02 09:28	-69.18528192	48.24690649	-69.50457146	-69.17727156	-68.90969741	48.07772016	48.24982656	48.40377545	1.97215451	2
2020_173513	2020-12-02 21:28	-69.25436523	48.26179147	-69.26103474	-69.25439406	-69.24658661	48.25634604	48.26187391	48.26685091	1.959966248	2
2020_173513	2020-12-03 09:28	-69.32063867	48.23311623	-69.65525564	-69.32171109	-68.9789549	48.03592017	48.23325005	48.42999167	1.966341646	2
2020_173513	2020-12-03 21:28	-69.38877899	48.20544463	-69.39463883	-69.38867875	-69.38343982	48.20114497	48.20545661	48.20952552	1.954059629	2
2020_173513	2020-12-04 09:28	-69.45476597	48.16738686	-69.79172358	-69.45319664	-69.11534569	47.97100569	48.16709237	48.36342755	1.969998125	2
2020_173513	2020-12-04 21:28	-69.51014623	48.13156643	-69.51980409	-69.51228049	-69.48997653	48.12637435	48.13000545	48.14401453	1.968404275	2
2020_173513	2020-12-05 09:28	-69.32573135	48.2177944	-69.48047087	-69.31633808	-69.24472394	48.12940264	48.22192076	48.27632008	1.967560473	2
2020_173513	2020-12-05 21:28	-69.41378034	48.18503929	-69.4266741	-69.41327052	-69.40584607	48.18206026	48.18484106	48.1890029	1.946934183	2
2020_173513	2020-12-06 09:28	-69.39488087	48.20014192	-69.73882243	-69.39480184	-69.05755359	48.00148664	48.19926689	48.39935055	1.953778361	2
2020_173513	2020-12-06 21:28	-69.36694511	48.21716834	-69.38171929	-69.36740503	-69.3491136	48.21221222	48.21724801	48.22173655	1.93568348	2
2020_173513	2020-12-07 09:28	-69.32630822	48.23041252	-69.4242639	-69.31743094	-69.28952501	48.1946598	48.23279189	48.25155055	1.916463529	2
2020_173513	2020-12-07 21:28	-69.39166245	48.20896066	-69.40841142	-69.39663111	-69.36743926	48.20294014	48.20885971	48.21546023	1.905400338	2
2020_173513	2020-12-08 09:28	-69.28784119	48.21803847	-69.35171854	-69.28636747	-69.23485584	48.16865616	48.22031335	48.24975446	1.903150197	2
2020_173513	2020-12-08 21:28	-69.30825774	48.22336046	-69.34321587	-69.30789861	-69.28083325	48.21325211	48.22340325	48.23403734	1.905494093	2
2020_173513	2020-12-09 09:28	-69.42313516	48.24935846	-69.65343681	-69.42913153	-69.1567223	48.09539017	48.24823364	48.40946823	1.928839302	2
2020_173513	2020-12-09 21:28	-69.3219174	48.22962817	-69.33239104	-69.32127024	-69.31363817	48.22270527	48.22939416	48.23771988	1.919182449	2
2020_173513	2020-12-10 09:28	-69.29018522	48.25986664	-69.63324289	-69.29058539	-68.94737058	48.05873007	48.25988	48.45940841	1.921807613	2
2020_173513	2020-12-10 21:28	-69.27866712	48.28258767	-69.38737821	-69.27794499	-69.18257363	48.2050253	48.28571808	48.34314618	1.878773673	2
2020_173513	2020-12-11 09:28	-69.4766898	48.20008885	-69.83286201	-69.48377655	-69.08694036	48.00281694	48.19662305	48.41834432	1.819988749	2
2020_173513	2020-12-11 21:28	-69.42811804	48.23368166	-69.43491355	-69.42812339	-69.42125858	48.22657794	48.23359793	48.24114646	1.367429214	1
2020_173513	2020-12-12 09:28	-68.8185802	48.53328894	-69.05002365	-68.82081653	-68.5761897	48.40167153	48.53173163	48.67185075	1.024751547	1
2020_173513	2020-12-12 21:28	-67.96526639	48.94756147	-68.00881272	-67.97101546	-67.92716352	48.93087289	48.94565989	48.97818994	1.986780424	2
2020_173513	2020-12-13 09:28	-68.03657724	48.99714016	-68.38300082	-68.03729107	-67.68980259	48.79967101	48.99736208	49.2032504	1.962778924	2
2020_173513	2020-12-13 21:28	-68.12656513	49.03676446	-68.13646127	-68.12612257	-68.11889082	49.02485661	49.0378069	49.04091581	1.898462404	2
2020_1735141	2020-11-29 20:52	-69.45510695	48.16605586	-69.48225945	-69.45756114	-69.4156116	48.13028124	48.15869619	48.22157225	1.838364898	2
2020_1735141	2020-11-30 08:52	-69.28604364	48.25369649	-69.56140701	-69.26937352	-69.07780212	48.04857326	48.25155906	48.46397862	1.923026439	2
2020_1735141	2020-11-30 20:52	-69.38204159	48.19433068	-69.39788069	-69.38242087	-69.36387861	48.18509684	48.1944065	48.20323937	1.927432965	2
2020_1735141	2020-12-01 08:52	-69.34021878	48.15885855	-69.50354469	-69.3345468	-69.21050041	48.07225654	48.15884037	48.24308641	1.931464467	2
2020_1735141	2020-12-01 20:52	-69.39232278	48.20840047	-69.47247478	-69.39143678	-69.31515012	48.15249028	48.20862214	48.26297673	1.93568348	2
2020_1735141	2020-12-02 08:52	-69.3609533	48.23722772	-69.67788218	-69.36246159	-69.04820641	48.04774673	48.23975009	48.42520908	1.957059816	2
2020_1735141	2020-12-02 20:52	-69.33867362	48.2236593	-69.46130732	-69.33261217	-69.25913995	48.16390726	48.22656186	48.27497366	1.951621976	2
2020_1735141	2020-12-03 08:52	-69.40205915	48.19719271	-69.74554408	-69.40278864	-69.06264417	47.99344628	48.19799241	48.3958513	1.959966248	2
2020_1735141	2020-12-03 20:52	-69.462944	48.1713844	-69.48693473	-69.46431201	-69.42846301	48.16102076	48.17141782	48.18182947	1.951153197	2
2020_1735141	2020-12-04 08:52	-69.51515878	48.07504983	-69.85649025	-69.51663625	-69.17340488	47.87839659	48.07509697	48.2745732	1.964747797	2
2020_1735141	2020-12-04 20:52	-69.56393033	47.98858738	-69.60199746	-69.56589524	-69.50989486	47.97757869	47.98851655	47.99986198	1.961653853	2
2020_1735141	2020-12-05 08:52	-69.46540665	48.09974053	-69.80839525	-69.46664162	-69.13053694	47.89819457	48.09994671	48.29653405	1.954153385	2
2020_1735141	2020-12-05 20:52	-69.36318174	48.21340703	-69.39403986	-69.36646008	-69.32375434	48.19407418	48.21261233	48.23406428	1.945059066	2
2020_1735141	2020-12-06 08:52	-69.35700423	48.22117534	-69.70405891	-69.3562239	-69.01419922	48.02619184	48.2213909	48.41776689	1.936714795	2
2020_1735141	2020-12-06 20:52	-69.37175429	48.21632342	-69.4733958	-69.36682748	-69.29934484	48.15075094	48.21958363	48.26367266	1.895087193	2
2020_1735141	2020-12-07 08:52	-69.6328575	48.11251503	-69.99052313	-69.64106994	-69.23461168	47.90498397	48.1081687	48.34460586	1.864991562	2
2020_1735141	2020-12-07 20:52	-69.6285716	48.16208345	-69.64637913	-69.62896356	-69.60831989	48.14706333	48.16175481	48.17977987	1.380648791	1
2020_1735141	2020-12-08 08:52	-69.04271528	48.54169116	-69.22886252	-69.04229263	-68.85830807	48.43002293	48.54106061	48.65791116	1	1
2020_1735141	2020-12-08 20:52	-68.07478436	49.00963301	-68.09080147	-68.07625503	-68.05064483	48.9953114	49.00865248	49.03040691	1.000656291	1
2020_1735141	2020-12-09 08:52	-66.91721658	49.30952107	-67.29452118	-66.89138337	-66.86325682	49.29886124	49.30948243	49.32021687	1.022688918	1
2020_1735141	2020-12-09 20:52	-65.91015661	49.57379314	-66.69763926	-65.87589367	-65.33261429	49.34849874	49.56814139	49.82325629	1.61072567	2
2020_1735141	2020-12-10 08:52	-65.66299531	49.66228079	-66.15678633	-65.66328133	-65.18095804	49.41093236	49.66650632	49.88287453	1.611381961	2
2020_1735141	2020-12-10 20:52	-65.47918914	49.85087463	-65.53522059	-65.48021937	-65.3973695	49.83459082	49.85110701	49.86573039	1.556441028	2
2020_1735141	2020-12-11 08:52	-65.31679875	49.91609389	-65.56391988	-65.31656951	-65.07022057	49.78454364	49.91375494	50.0638306	1.36208513	1
2020_1735141	2020-12-11 20:52	-64.94139099	49.79876756	-64.97234179	-64.94082881	-64.90966971	49.78903682	49.7988212	49.80864009	1.011531971	1
2020_1735141	2020-12-12 08:52	-64.35886435	49.43001737	-64.57172119	-64.35995742	-64.14354317	49.30432285	49.42930795	49.55318104	1	1
2020_1735141	2020-12-12 20:52	-63.6146389	48.86397399	-63.64530353	-63.61464338	-63.58240459	48.84932082	48.85958901	48.90680744	1	1
2020_1735141	2020-12-13 08:52	-62.97549277	48.26255986	-63.19500196	-62.97669101	-62.74304059	48.11993472	48.26450598	48.40053782	1.013969623	1
2020_1735141	2020-12-13 20:52	-62.32291667	47.8107822	-62.34099997	-62.32346228	-62.30444844	47.78777252	47.81156807	47.82911384	1.075098444	1
2020_1735141	2020-12-14 08:52	-61.52638793	47.71679765	-61.91740352	-61.52318723	-61.1470968	47.42597492	47.7367844	47.91088235	1.005625352	1
2020_1735141	2020-12-14 20:52	-60.62345307	47.54831885	-61.09532656	-60.63933585	-60.08903692	47.10086263	47.6195281	47.71666683	1	1
2020_1735141	2020-12-15 08:52	-59.69094918	46.91055803	-59.96782366	-59.72059913	-59.26570057	46.60551663	46.94692707	47.04555091	1	1
2020_1735141	2020-12-15 20:52	-58.931669	45.90595513	-59.01139291	-58.92920686	-58.87450414	45.88247833	45.90070799	45.9660167	1	1
2020_1735141	2020-12-16 08:52	-58.95184648	44.83134913	-59.1804581	-58.95083757	-58.72627874	44.68320403	44.83156132	44.98173116	1	1
2020_1735141	2020-12-16 20:52	-59.29991132	43.73695548	-59.35485334	-59.30113981	-59.22479071	43.69715412	43.72224666	43.83631582	1	1
2020_1735141	2020-12-17 08:52	-59.52026435	42.67359084	-59.87226278	-59.50895916	-59.2284231	42.36082716	42.60802932	43.05673715	1.688543034	2
2020_1735141	2020-12-17 20:52	-59.55678982	42.39988997	-59.57743256	-59.55866061	-59.53243017	42.37266832	42.40187934	42.41780864	1.307894243	1
2020_1735141	2020-12-18 08:52	-59.77625439	42.16652862	-59.97343096	-59.77485759	-59.5921062	42.03238907	42.16579882	42.30475541	1.010688168	1
2020_1735141	2020-12-18 20:52	-60.17827807	41.62198031	-60.20143256	-60.17719559	-60.16187994	41.54980124	41.60087485	41.72439764	1	1
2020_1735141	2020-12-19 08:52	-60.26791203	40.6011154	-60.49341275	-60.2683277	-60.03779383	40.45772983	40.60168504	40.73992546	1	1
2020_1735141	2020-12-19 20:52	-60.08581951	39.32832793	-60.10940218	-60.08582588	-60.06236335	39.3102061	39.3291765	39.3428625	1	1
2020_1735141	2020-12-20 08:52	-60.03416775	38.02544603	-60.41086152	-60.03710582	-59.64796882	37.79624861	38.02074158	38.28025102	1.986967935	2
2020_1735141	2020-12-20 20:52	-60.16229962	37.93240418	-60.44038739	-60.15683668	-59.90621595	37.76767863	37.92216738	38.14650027	1.892555785	2
2020_1735141	2020-12-21 08:52	-60.35677757	37.91633587	-60.68586718	-60.35707377	-60.01644221	37.70468298	37.91666001	38.12342346	1.763266454	2
2020_1735141	2020-12-21 20:52	-60.49792179	37.86198278	-60.51842788	-60.49950113	-60.47100095	37.83394223	37.85489106	37.97865962	1.503656479	2
2020_1735141	2020-12-22 08:52	-60.41845608	37.67526502	-60.64095417	-60.41987298	-60.19073885	37.54456458	37.67541719	37.80608655	1.115132196	1
2020_1735141	2020-12-22 20:52	-60.33845081	37.34444013	-60.36631522	-60.33897685	-60.3062952	37.33253101	37.34454791	37.35584868	1.004500281	1
2020_1735141	2020-12-23 08:52	-60.37675285	36.86439416	-60.59687885	-60.37647204	-60.14987335	36.72955312	36.86548067	36.99464818	1.004406525	1
2020_1735141	2020-12-23 20:52	-60.50824197	36.37030299	-60.57379397	-60.52726088	-60.35397153	36.34894485	36.36939294	36.39780518	1.075285955	1
2020_1735141	2020-12-24 08:52	-60.70101023	36.011098	-61.01738288	-60.69909747	-60.39917747	35.7364743	36.03546156	36.21671959	1.502812676	2
2020_1735141	2020-12-24 20:52	-60.82434594	35.91302698	-60.8400813	-60.82364669	-60.81069638	35.89184529	35.91437584	35.92593896	1.506281643	2
2020_1735141	2020-12-25 08:52	-60.84613497	35.76329343	-61.03861488	-60.8323149	-60.73972357	35.71088487	35.76298272	35.81963312	1.481811363	1
2020_1735141	2020-12-25 20:52	-61.2612029	35.5587546	-61.37237496	-61.27118595	-61.08332226	35.47970623	35.55605598	35.65807732	1.549971873	2
2020_1735143	2021-01-01 20:58	-60.98768839	32.06832188	-61.05908294	-60.9803681	-60.92411979	32.04637311	32.06869777	32.0879176	1.484811551	1
2020_1735143	2021-01-02 08:58	-61.07168646	32.06514529	-61.34573878	-61.07393113	-60.78299036	31.91853055	32.06513313	32.20722627	1.434464654	1
2020_1735143	2021-01-02 20:58	-61.14222904	32.19016211	-61.17993645	-61.14303149	-61.09959597	32.1635945	32.19051405	32.21456102	1.215825989	1
2020_1735143	2021-01-03 08:58	-60.88925559	32.42085296	-61.06276057	-60.88676604	-60.72437036	32.31731873	32.41921883	32.53090772	1.00543784	1
2020_1735143	2021-01-03 20:58	-60.52156131	32.87419595	-60.56978069	-60.51941755	-60.48161199	32.84499725	32.87180313	32.91551921	1	1
2020_1735143	2021-01-04 08:58	-60.17084942	33.56895559	-60.38797683	-60.17127148	-59.95597301	33.43821668	33.568856	33.69872839	1	1
2020_1735143	2021-01-04 20:58	-60.0891914	34.34727372	-60.21685034	-60.08001241	-60.01743655	34.21143057	34.35943106	34.42026534	1	1
2020_1735143	2021-01-05 08:58	-60.5267961	35.04332939	-60.7559849	-60.52612286	-60.29839769	34.90109075	35.04411077	35.17722718	1.000093756	1
2020_1735143	2021-01-05 20:58	-61.13263265	35.70353206	-61.22615197	-61.14533031	-60.94812076	35.65522184	35.70470119	35.74574226	1	1
2020_1735143	2021-01-06 08:58	-61.55267702	36.37281996	-61.76933535	-61.55685331	-61.32093737	36.24644687	36.37286233	36.49998522	1.000187512	1
2020_1735143	2021-01-06 20:58	-61.72481946	37.05731489	-61.78188212	-61.72476071	-61.66557143	37.02431665	37.05614917	37.09539171	1	1
2020_1735143	2021-01-07 08:58	-61.59954572	37.76010238	-61.81565471	-61.59963787	-61.38369938	37.63047372	37.7602157	37.88829897	1.001031314	1
2020_1735143	2021-01-07 20:58	-61.51853418	38.39913071	-61.54341948	-61.52041178	-61.48502951	38.37921309	38.39992744	38.41553709	1.00431277	1
2020_1735143	2021-01-08 08:58	-61.83383628	38.89602453	-62.10738551	-61.83337047	-61.56771609	38.7177267	38.86841809	39.23190565	1.171854491	1
2020_1735143	2021-01-08 20:58	-62.32102765	39.20346709	-62.4365403	-62.33732004	-62.1025289	39.10777514	39.20143603	39.30711471	1.32223889	1
2020_1735146	2021-01-18 21:08	-64.25049378	42.76952804	-64.28102027	-64.24924062	-64.22584969	42.74665554	42.77021822	42.79003794	1.764860304	2
2020_1735146	2021-01-19 09:08	-64.2498302	42.74524366	-64.60381746	-64.24769581	-63.91099772	42.54959259	42.74652234	42.93365945	1.825520345	2
2020_1735146	2021-01-19 21:08	-64.25999333	42.71126912	-64.46494994	-64.23042856	-64.12311055	42.62294999	42.71744588	42.77748004	1.815394712	2
2020_1735146	2021-01-20 09:08	-64.392454	42.61791934	-64.74155801	-64.39037468	-64.05797557	42.42708889	42.61703323	42.81841044	1.805644103	2
2020_1735146	2021-01-20 21:08	-64.54168372	42.54119584	-64.68839319	-64.52303579	-64.51110649	42.53242602	42.54175895	42.54603057	1.738327395	2
2020_1735146	2021-01-21 09:08	-64.74395724	42.61234032	-65.06421734	-64.73892582	-64.43814094	42.44296365	42.6095505	42.7964517	1.631351959	2
2020_1735146	2021-01-21 21:08	-64.96074993	42.71712963	-65.01822167	-64.96164152	-64.89562868	42.67133672	42.71872821	42.75551471	1.50271892	2
2020_1735146	2021-01-22 09:08	-65.19256232	42.86754859	-65.4887367	-65.18911488	-64.92017928	42.69134234	42.86843689	43.03732003	1.468498031	1
2020_1735146	2021-01-22 21:08	-65.43113248	42.95950676	-65.44949288	-65.43600335	-65.39552679	42.95184704	42.95936657	42.96791998	1.368835552	1
2020_1735146	2021-01-23 09:08	-65.687761	42.862922	-65.92474586	-65.68473488	-65.46207379	42.72837792	42.86269909	42.99607877	1.142696419	1
2020_1735146	2021-01-23 21:08	-66.03343488	42.63072108	-66.05767262	-66.03543698	-65.99715652	42.62009453	42.63030126	42.64450269	1.020720045	1
2020_1735146	2021-01-24 09:08	-66.49561842	42.27668283	-66.82993618	-66.48545143	-66.24602805	42.06214036	42.28483946	42.42383705	1.120570036	1
2020_1735146	2021-01-24 21:08	-66.95533634	41.91907186	-67.00375036	-66.95116872	-66.93816118	41.91028725	41.91822802	41.9327259	1.939902494	2
2020_1735146	2021-01-25 09:08	-67.11538286	42.15993284	-67.44660804	-67.11146634	-66.80078873	41.93863715	42.16013266	42.36634147	1.701106319	2
2020_1735146	2021-01-25 21:08	-67.27532635	42.44215177	-67.31186322	-67.28503798	-67.19118188	42.04790206	42.46393488	42.4858484	1.704575286	2
2020_1735151	2020-10-05 16:30	-69.17473362	48.63050771	-69.79475725	-69.15067206	-68.48559282	48.11312641	48.66971476	49.03816109	1.484436527	1
2020_1735151	2020-10-06 04:30	-68.89739354	48.75081212	-69.45764849	-68.83986494	-68.57741172	48.30657127	48.80375638	48.98547523	1.436621039	1
2020_1735151	2020-10-06 16:30	-68.57647383	48.86950506	-68.98411862	-68.57596445	-68.15446438	48.52683974	48.86816494	49.1918187	1.473373336	1
2020_1735151	2020-10-07 04:30	-68.25528566	48.95958431	-68.50741832	-68.24239419	-68.1513504	48.76330202	48.90857244	49.21254455	1.494280893	1
2020_1735151	2020-10-07 16:30	-67.81399041	48.95970372	-67.91105646	-67.82286086	-67.72050272	48.94031154	48.96034053	48.97694862	1.558503656	2
2020_1735151	2020-10-08 04:30	-67.68355698	48.90471029	-67.74032119	-67.68170306	-67.63303645	48.88031008	48.9030235	48.93880483	1.428276767	1
2020_1735151	2020-10-08 16:30	-67.97430869	48.84103652	-68.04203616	-67.98960704	-67.78030082	48.81799947	48.84087502	48.86454405	1.067410463	1
2020_1735151	2020-10-09 04:30	-68.52095494	48.61397217	-68.76646556	-68.51927795	-68.27394836	48.49008547	48.61554988	48.73010815	1.011250703	1
2020_1735151	2020-10-09 16:30	-69.31988828	48.20960735	-69.39455255	-69.33744017	-69.18156092	48.195747	48.20948101	48.22394117	1.945059066	2
2020_1735151	2020-10-10 04:30	-69.4758911	48.12864119	-69.6495107	-69.47724471	-69.26496701	48.05737415	48.12166704	48.23883303	1.968685543	2
2020_1735151	2020-10-10 16:30	-69.48034593	48.19093232	-69.52077428	-69.4857172	-69.4259711	48.1729402	48.19070951	48.20978983	1.95471592	2
2020_1735151	2020-10-11 04:30	-69.57378064	48.15180311	-69.85995018	-69.58327972	-69.23856798	47.97676165	48.14734383	48.35014803	1.960716295	2
2020_1735151	2020-10-11 16:30	-69.52705058	48.162902	-69.90527161	-69.52911645	-69.138981	47.94152863	48.1607445	48.39264781	1.960716295	2
2020_1735151	2020-10-12 04:30	-69.47700555	48.17556671	-69.57908401	-69.47545895	-69.37006731	48.11087602	48.17045619	48.27392273	1.951997	2
2020_1735151	2020-10-12 16:30	-69.34648896	48.17224903	-69.39222483	-69.34844396	-69.28962283	48.13308129	48.16421415	48.24749139	1.951528221	2
2020_1735151	2020-10-13 04:30	-69.39616357	48.24763743	-69.60326558	-69.4133439	-69.12586924	48.117134	48.24874765	48.37757681	1.955090943	2
2020_1735151	2020-10-13 16:30	-69.35494784	48.21606008	-69.53929609	-69.37684781	-69.1550288	48.13932322	48.21648189	48.29608229	1.950965685	2
2020_1735151	2020-10-14 04:30	-69.43641966	48.21560592	-69.77132125	-69.43419341	-69.09835223	48.03273908	48.21591249	48.39398473	1.95584099	2
2020_1735151	2020-10-14 16:30	-69.41842078	48.20504492	-69.4876373	-69.41972408	-69.34136405	48.17450955	48.20500059	48.23484223	1.941871367	2
2020_1735151	2020-10-15 04:30	-69.46157024	48.18035969	-69.54418984	-69.46475895	-69.35413586	48.12400241	48.17933429	48.2445722	1.930151884	2
2020_1735151	2020-10-15 16:30	-69.36602494	48.21947513	-69.40071686	-69.36597656	-69.33159378	48.20384048	48.21936532	48.23542439	1.92255766	2
2020_1735151	2020-10-16 04:30	-69.32377072	48.19524737	-69.35098172	-69.32308541	-69.2995985	48.17301624	48.19509496	48.21618417	1.932027002	2
2020_1735151	2020-10-16 16:30	-69.34266684	48.17878138	-69.68154923	-69.34103153	-68.99452279	47.98217854	48.17929229	48.37841777	1.957903619	2
2020_1735151	2020-10-17 04:30	-69.36091621	48.16608281	-69.40731927	-69.35514869	-69.33877911	48.15939618	48.16568565	48.17462603	1.955184699	2
2020_1735151	2020-10-17 16:30	-69.3388145	48.18516198	-69.68143852	-69.3382797	-68.99524245	47.99282419	48.1843094	48.38193666	1.962122633	2
2020_1735151	2020-10-18 04:30	-69.31921912	48.20886903	-69.36162297	-69.33177161	-69.26583301	48.16000275	48.22494679	48.2460064	1.958091131	2
2020_1735151	2020-10-18 16:30	-69.3246116	48.2080763	-69.66924536	-69.32338067	-68.97706288	48.00638198	48.2085227	48.40678095	1.965966623	2
2020_1735151	2020-10-19 04:30	-69.32802812	48.20572327	-69.39708482	-69.35780053	-69.24539663	48.17869784	48.19936212	48.24082802	1.960247515	2
2020_1735151	2020-10-19 16:30	-69.36666564	48.19407592	-69.71271797	-69.36511028	-69.02286598	47.99715398	48.19460101	48.38911456	1.961935121	2
2020_1735151	2020-10-20 04:30	-69.40639244	48.18190156	-69.44981717	-69.40711917	-69.35685818	48.15743611	48.18199483	48.20646419	1.950215638	2
2020_1735151	2020-10-20 16:30	-69.43237253	48.15057875	-69.77110435	-69.43342958	-69.09316711	47.95630579	48.15032711	48.34297129	1.960060004	2
2020_1735151	2020-10-21 04:30	-69.45792345	48.12212556	-69.51210257	-69.458451	-69.40140121	48.08019042	48.12056549	48.17334202	1.950496906	2
2020_1735151	2020-10-21 16:30	-69.4958635	48.17288554	-69.61382602	-69.49370769	-69.38268298	48.09595925	48.17451106	48.24195925	1.939433715	2
2020_1735151	2020-10-22 04:30	-69.40796109	48.21100503	-69.58565887	-69.41209699	-69.20808809	48.10739698	48.20952989	48.32203977	1.942433902	2
2020_1735151	2020-10-22 16:30	-69.40088104	48.20475193	-69.75559383	-69.39983509	-69.0488063	48.00374386	48.20422292	48.40962832	1.95743484	2
2020_1735151	2020-10-23 04:30	-69.39389401	48.19848044	-69.45515242	-69.39630005	-69.31835576	48.16213315	48.20059828	48.21735636	1.954903431	2
2020_1735151	2020-10-23 16:30	-69.34455252	48.26487647	-69.39521607	-69.34523756	-69.29331618	48.20656728	48.25220137	48.33233453	1.955184699	2
2020_1735151	2020-10-24 04:30	-69.40991412	48.1826861	-69.45599878	-69.41024749	-69.36256309	48.16038331	48.18230497	48.20744289	1.954809676	2
2020_1735151	2020-10-24 16:30	-69.45674847	48.27064183	-69.51405437	-69.45727311	-69.39626259	48.20443684	48.2751936	48.30859507	1.959028689	2
2020_1735151	2020-10-25 04:30	-69.40274634	48.19333239	-69.44358463	-69.4041666	-69.35413269	48.15697506	48.1937774	48.22922526	1.953497094	2
2020_1735151	2020-10-25 16:30	-69.38434554	48.1997248	-69.72696325	-69.38552763	-69.03921125	48.00435649	48.19888428	48.39879655	1.965029064	2
2020_1735151	2020-10-26 04:30	-69.37071043	48.20715399	-69.44817937	-69.3705584	-69.2932673	48.16701949	48.20775267	48.24366134	1.958466154	2
2020_1735151	2020-10-26 16:30	-69.40513251	48.18346357	-69.75571368	-69.40520349	-69.0593504	47.98604089	48.18266879	48.38619763	1.965591599	2
2020_1735151	2020-10-27 04:30	-69.4345239	48.16185116	-69.45896208	-69.43756066	-69.38686117	48.14942209	48.16153166	48.17651557	1.960435027	2
2020_1735151	2020-10-27 16:30	-69.45736203	48.15799215	-69.79993403	-69.45597608	-69.12020132	47.95809366	48.1581134	48.35553803	1.964654041	2
2020_1735151	2020-10-28 04:30	-69.47799509	48.15588765	-69.57299675	-69.47079743	-69.40111761	48.12835589	48.15651715	48.18215442	1.952934558	2
2020_1735151	2020-10-28 16:30	-69.45350527	48.19107535	-69.79373712	-69.4548927	-69.10349295	47.98946705	48.1907493	48.39477978	1.960435027	2
2020_1735151	2020-10-29 04:30	-69.4367694	48.2233507	-69.49843619	-69.43360716	-69.3912973	48.10729484	48.2438121	48.2833834	1.945340334	2
2020_1735151	2020-10-29 16:30	-69.38829428	48.18552577	-69.42741405	-69.39467897	-69.3222505	48.1564402	48.18467661	48.21778652	1.926870429	2
2020_1735151	2020-10-30 04:30	-69.40924803	48.20538892	-69.47097368	-69.40984541	-69.34319522	48.17861556	48.20511575	48.23257891	1.912619539	2
2020_1735151	2020-10-30 16:30	-69.50818358	48.22650734	-69.57579299	-69.49949082	-69.44882383	48.2014796	48.22602463	48.25307519	1.919932496	2
2020_1735151	2020-10-31 04:30	-69.38628597	48.22593602	-69.41822658	-69.38568663	-69.36025051	48.19013107	48.22590913	48.26142555	1.92255766	2
2020_1735151	2020-10-31 16:30	-69.38563048	48.21735318	-69.71655922	-69.38437702	-69.05333711	48.01629056	48.21663499	48.41571427	1.939902494	2
2020_1735151	2020-11-01 04:30	-69.39312174	48.20768324	-69.41102251	-69.39378919	-69.37340043	48.19520596	48.2076536	48.22019206	1.92912057	2
2020_1735151	2020-11-01 16:30	-69.42852691	48.22286458	-69.48154585	-69.42974399	-69.36720858	48.195743	48.22245263	48.25176915	1.919369961	2
2020_1735151	2020-11-02 04:30	-69.36357227	48.17788697	-69.43091936	-69.3638527	-69.29526097	48.15160066	48.17762496	48.20563463	1.920870054	2
2020_1735151	2020-11-02 16:30	-69.37815312	48.19076238	-69.71642499	-69.37740643	-69.03480805	47.99491831	48.18999404	48.39106892	1.932027002	2
2020_1735151	2020-11-03 04:30	-69.39888629	48.20483493	-69.43416904	-69.39490579	-69.37067648	48.19359376	48.2049313	48.21558012	1.916932308	2
2020_1735151	2020-11-03 16:30	-69.45667396	48.20852261	-69.50839229	-69.44720018	-69.41952266	48.1972169	48.20855905	48.21938757	1.893868367	2
2020_1735151	2020-11-04 04:30	-69.47132028	48.19527781	-69.51218232	-69.4716333	-69.42509054	48.18210723	48.19524668	48.20897117	1.887586724	2
2020_1735151	2020-11-04 16:30	-69.39758722	48.22481611	-69.45662224	-69.39182073	-69.35985517	48.20042891	48.22551153	48.24584698	1.890868179	2
2020_1735151	2020-11-05 04:30	-69.38644937	48.20254255	-69.40628575	-69.38655166	-69.36815533	48.1906978	48.20257259	48.21390437	1.909525595	2
2020_1735151	2020-11-05 16:30	-69.38741392	48.18429288	-69.72814597	-69.38594673	-69.04755661	47.98950172	48.18354843	48.37967964	1.935589724	2
2020_1735151	2020-11-06 04:30	-69.39677145	48.16824216	-69.4512431	-69.3951917	-69.34305744	48.1414939	48.16889499	48.19336789	1.927432965	2
2020_1735151	2020-11-06 16:30	-69.49013435	48.19272057	-69.57460644	-69.47774578	-69.41259816	48.17342439	48.19304617	48.21072765	1.916276017	2
2020_1735151	2020-11-07 04:30	-69.41709808	48.21627462	-69.51480408	-69.41184476	-69.35909499	48.19042443	48.21641236	48.24167517	1.905681605	2
2020_1735151	2020-11-07 16:30	-69.37138856	48.14631765	-69.48759707	-69.35529714	-69.30525974	48.10257201	48.13866975	48.21594965	1.909619351	2
2020_1735151	2020-11-08 04:30	-69.39162197	48.09628739	-69.58253299	-69.39653298	-69.17471631	47.97200174	48.08621855	48.2639314	1.926307894	2
2020_1735151	2020-11-08 16:30	-69.31338316	48.18558031	-69.39713587	-69.31196155	-69.23733076	48.11987728	48.1866592	48.24549236	1.918901181	2
2020_1735151	2020-11-09 04:30	-69.3721534	48.20291351	-69.42270984	-69.37049463	-69.32913579	48.16835952	48.20245227	48.23999053	1.90624414	2
2020_1735151	2020-11-09 16:30	-69.39911162	48.18006223	-69.73509602	-69.3978044	-69.07092482	47.98626932	48.18053535	48.3803694	1.904556535	2
2020_1735151	2020-11-10 04:30	-69.41203053	48.17150708	-69.46845606	-69.4126262	-69.35199235	48.1299429	48.17044321	48.2175009	1.842115132	2
2020_1735151	2020-11-10 16:30	-69.33806694	48.32790268	-69.69287185	-69.34087146	-68.97063947	48.0459878	48.32958232	48.60930455	1.778173636	2
2020_1735151	2020-11-11 04:30	-69.23438785	48.50795119	-69.45409694	-69.25159613	-68.96536881	48.17597315	48.51703065	48.84383468	1.746202888	2
2020_1735151	2020-11-11 16:30	-69.01204661	48.67204577	-69.36171123	-69.01457099	-68.63909435	48.39398672	48.67377721	48.95517148	1.759422464	2
2020_1735151	2020-11-12 04:30	-68.79691773	48.82458901	-68.82052657	-68.80064446	-68.74288906	48.79073451	48.82697598	48.84939829	1.827489218	2
2020_1735151	2020-11-12 16:30	-68.68276868	48.88505083	-68.81712233	-68.684412	-68.53809733	48.81570573	48.88423123	48.95787219	1.794768423	2
2020_1735151	2020-11-13 04:30	-69.07846238	48.6205231	-69.35170421	-69.05919192	-68.87303418	48.49205626	48.62342411	48.73574037	1.502062629	2
2020_1735151	2020-11-13 16:30	-69.4298092	48.18560375	-69.45693286	-69.43068758	-69.39740222	48.16905188	48.18540891	48.20358944	1.990436902	2
2020_1735151	2020-11-14 04:30	-69.36785469	48.21587151	-69.59053548	-69.36554683	-69.15910299	48.06400765	48.22042186	48.34271065	1.96624789	2
2020_1735151	2020-11-14 16:30	-69.35391029	48.20940529	-69.71466097	-69.35176165	-68.99836685	47.99981472	48.20814536	48.41900094	1.960060004	2
2020_1735151	2020-11-15 04:30	-69.34083868	48.20428633	-69.43532872	-69.33804056	-69.26023676	48.14648127	48.20229217	48.27217519	1.932214513	2
2020_1735151	2020-11-15 16:30	-69.37741245	48.23982287	-69.43426509	-69.38661831	-69.26731108	48.20278921	48.24194347	48.26226277	1.89583724	2
2020_1735151	2020-11-16 04:30	-69.39314226	48.1955133	-69.41949961	-69.39546092	-69.35651391	48.17857716	48.19564896	48.21174108	1.868554285	2
2020_1735151	2020-11-16 16:30	-69.39093806	48.1893841	-69.51419845	-69.39215821	-69.26143115	48.10651772	48.18830731	48.27762107	1.844459029	2
2020_1735151	2020-11-17 04:30	-69.3620616	48.2363193	-69.41088925	-69.36163463	-69.32112441	48.22259283	48.23642764	48.24967393	1.807987999	2
2020_1735151	2020-11-17 16:30	-69.36690479	48.23478417	-69.42708821	-69.36712601	-69.30592418	48.18823814	48.23529531	48.27704136	1.765516595	2
2020_1735151	2020-11-18 04:30	-69.38593294	48.21341209	-69.58951767	-69.3882173	-69.17133553	48.08988907	48.2068127	48.37329866	1.727826739	2
2020_1735151	2020-11-18 16:30	-69.35740088	48.28648469	-69.67167294	-69.35698736	-69.03223419	48.10099587	48.28541337	48.47142289	1.62975811	2
2020_1735151	2020-11-19 04:30	-69.30043649	48.37241134	-69.34806455	-69.2976611	-69.28110673	48.31152441	48.37695774	48.38510216	1.410838177	1
2020_1735151	2020-11-19 16:30	-69.18933851	48.44779189	-69.30529871	-69.25142257	-68.88884719	48.37037807	48.42660498	48.60947566	1.101068817	1
2020_1735151	2020-11-20 04:30	-68.2657584	48.84683056	-68.48604106	-68.24082153	-68.18917616	48.70352146	48.84463724	49.00763264	1	1
2020_1735151	2020-11-20 16:30	-67.20248847	49.34571107	-67.24720964	-67.19974766	-67.1715358	49.32568655	49.3461335	49.36287479	1.994374648	2
2020_1735151	2020-11-21 04:30	-67.13121151	49.4081767	-67.25990281	-67.16121101	-66.71453162	49.32564123	49.3987215	49.50896358	1.934745922	2
2020_1735151	2020-11-21 16:30	-67.03046778	49.46302074	-67.37533859	-67.0305798	-66.67826623	49.26802921	49.46319487	49.66037812	1.886930433	2
2020_1735151	2020-11-22 04:30	-66.93994661	49.51731261	-67.01200895	-66.93788459	-66.87700198	49.47374127	49.51605061	49.56888203	1.782955185	2
2020_1735151	2020-11-22 16:30	-66.97481817	49.5523521	-67.02860521	-66.97739031	-66.91151389	49.53231052	49.55173926	49.57564486	1.588880555	2
2020_1735151	2020-11-23 04:30	-67.04768305	49.59937928	-67.10771406	-67.05338127	-66.95386885	49.57362725	49.60001519	49.62159911	1.378961185	1
2020_1735151	2020-11-23 16:30	-67.37224674	49.38544162	-67.72342733	-67.37760908	-66.97710438	49.19367142	49.38487244	49.5788	1.037314832	1
2020_1735151	2020-11-24 04:30	-67.86696371	49.02400344	-68.24498301	-67.86423783	-67.41500665	48.7856891	49.02565764	49.24093195	1.011719482	1
2020_1735151	2020-11-24 16:30	-68.42280277	48.62058381	-68.55672569	-68.42368164	-68.28185119	48.55713745	48.61879258	48.69411632	1.026907932	1
2020_1735151	2020-11-25 04:30	-68.98386293	48.31522179	-69.45087918	-68.94598264	-68.70368013	48.03962253	48.3364117	48.49259505	1.35983499	1
2020_1735151	2020-11-25 16:30	-69.43740535	48.13905425	-69.50938094	-69.43754947	-69.36793248	48.09113801	48.14295378	48.17087781	1.948715545	2
2020_1735151	2020-11-26 04:30	-69.40718309	48.1888319	-69.46525731	-69.41129047	-69.32103137	48.15859212	48.18969303	48.21314417	1.938589912	2
2020_1735151	2020-11-26 16:30	-69.42315695	48.19654665	-69.75824014	-69.42510696	-69.08046447	47.9988663	48.19788001	48.39176871	1.952934558	2
2020_1735151	2020-11-27 04:30	-69.43479318	48.20040775	-69.49840215	-69.43126862	-69.38745835	48.16508647	48.20041505	48.23499656	1.943746484	2
2020_1735151	2020-11-27 16:30	-69.35852259	48.20025516	-69.46090539	-69.35614634	-69.25742106	48.13715154	48.20207973	48.25207342	1.938589912	2
2020_1735151	2020-11-28 04:30	-69.43305851	48.18953736	-69.49520155	-69.43481606	-69.35944704	48.16252083	48.18971722	48.21668966	1.942808926	2
2020_1735151	2020-11-28 16:30	-69.43141793	48.19702773	-69.77021652	-69.43156431	-69.09237184	48.00044725	48.1972045	48.39549456	1.957153572	2
2020_1735151	2020-11-29 04:30	-69.42485078	48.20799374	-69.49290093	-69.43325117	-69.35697204	48.18144328	48.20874128	48.22853839	1.951715732	2
2020_1735151	2020-11-29 16:30	-69.42142309	48.19649805	-69.75513555	-69.42148531	-69.07320035	47.99970661	48.19643195	48.3914069	1.961185074	2
2020_1735151	2020-11-30 04:30	-69.41639193	48.18386205	-69.54643431	-69.40402939	-69.3539868	48.16384615	48.1840123	48.20269712	1.948621789	2
2020_1735151	2020-11-30 16:30	-69.41022721	48.18608722	-69.75421045	-69.40858213	-69.0730587	47.98429274	48.18533746	48.38462175	1.951059441	2
2020_1735151	2020-12-01 04:30	-69.40955811	48.18958244	-69.4800664	-69.40958843	-69.33875422	48.16097659	48.18938666	48.2195255	1.926589162	2
2020_1735151	2020-12-01 16:30	-69.40435008	48.2153326	-69.74323043	-69.40402026	-69.07047076	48.02583222	48.2156623	48.40797251	1.907744234	2
2020_1735151	2020-12-02 04:30	-69.39301315	48.23923541	-69.44832984	-69.39396172	-69.33148029	48.21225399	48.23904885	48.26725925	1.838364898	2
2020_1735151	2020-12-02 16:30	-69.2882532	48.23451438	-69.33055301	-69.28690101	-69.25628452	48.21889979	48.23466015	48.24962423	1.729608101	2
2020_1735151	2020-12-03 04:30	-69.4052257	48.23138197	-69.56069693	-69.3860392	-69.26451437	48.20309906	48.2311503	48.25883365	1.572567035	2
2020_1735151	2020-12-03 16:30	-69.37391751	48.36849368	-69.40608784	-69.37195692	-69.35066049	48.35388766	48.36887796	48.38112883	1.213200825	1
2020_1735151	2020-12-04 04:30	-68.63084945	48.57007263	-68.84106916	-68.63000684	-68.43166697	48.44812108	48.56941863	48.69892381	1	1
2020_1735151	2020-12-04 16:30	-67.55098764	48.95097617	-67.62146509	-67.55143984	-67.47954767	48.92143446	48.94587734	49.03631449	1	1
2020_1735151	2020-12-05 04:30	-66.48893399	49.62457014	-66.62625176	-66.52229584	-66.00099101	49.60772921	49.62506219	49.63746563	1.989968123	2
2020_1735151	2020-12-05 16:30	-66.32398545	49.69025497	-66.68595345	-66.33902814	-65.86171922	49.49897037	49.68936247	49.88529623	1.887492968	2
2020_1735151	2020-12-06 04:30	-66.2415326	49.71719564	-66.31595804	-66.26432507	-65.94812661	49.69020652	49.71703731	49.74354	1.61231952	2
2020_1735151	2020-12-06 16:30	-66.4195639	49.63281256	-66.53258241	-66.41184979	-66.36347101	49.59283356	49.63497174	49.6582165	1.010688168	1
2020_1735151	2020-12-07 04:30	-67.57410367	49.05347869	-67.81446752	-67.57201197	-67.34892747	48.92294836	49.05361756	49.18234637	1	1
2020_1735151	2020-12-07 16:30	-69.22110222	48.22988652	-69.23345208	-69.22131196	-69.2078124	48.20642837	48.23103309	48.24801206	2	2
2020_1735151	2020-12-08 04:30	-69.27403884	48.17334853	-69.60991488	-69.26499503	-69.00019588	48.0065911	48.17177626	48.3475323	1.740015001	2
2020_1735151	2020-12-08 16:30	-69.00014229	48.33541867	-69.426547	-68.97950574	-68.68470169	48.16542137	48.33423069	48.51251155	1.047159197	1
2020_1735151	2020-12-09 04:30	-68.319243	48.72334884	-68.9262425	-68.27691785	-68.23016836	48.47170684	48.73931136	48.78347823	1.000937559	1
2020_1735151	2020-12-09 16:30	-67.57154051	49.05153277	-68.09415805	-67.55644092	-67.22255712	48.86666122	49.05805714	49.1899747	1.001687605	1
2020_1735151	2020-12-10 04:30	-66.74500675	49.28853148	-67.10676218	-66.74759401	-66.35998229	49.16271353	49.29788221	49.34279838	1.007969248	1
2020_1735151	2020-12-10 16:30	-65.83826719	49.4014846	-65.91667303	-65.84114017	-65.74524443	49.34810054	49.3999586	49.46191459	1.000750047	1
2020_1735151	2020-12-11 04:30	-64.77133804	49.4369318	-64.96646734	-64.7662746	-64.59940428	49.30171795	49.4413906	49.54798383	1.000093756	1
2020_1735151	2020-12-11 16:30	-63.73718865	49.31495988	-64.06256418	-63.73689933	-63.4154907	48.9933764	49.3354308	49.49617485	1.000187512	1
2020_1735151	2020-12-12 04:30	-62.76913122	49.016374	-62.96616969	-62.73331718	-62.5587491	48.60570352	49.06866405	49.11204649	1	1
2020_1735151	2020-12-12 16:30	-61.91732184	48.51926297	-62.09325525	-61.91317599	-61.77813202	48.3041822	48.54027065	48.57837379	1.03600225	1
2020_1735151	2020-12-13 04:30	-61.4584914	48.04181777	-61.5233843	-61.47885137	-61.29410592	47.96585921	48.04724118	48.08574545	1.984624039	2
2020_1735151	2020-12-13 16:30	-61.59961218	48.04724021	-62.02736785	-61.59884772	-61.17730214	47.82745547	48.04884016	48.25873331	1.950871929	2
2020_1735151	2020-12-14 04:30	-61.78271021	48.06716324	-62.24354333	-61.75844306	-61.46316213	47.93395347	48.06476887	48.21465297	1.901650103	2
2020_1735151	2020-12-14 16:30	-62.30692017	48.09156576	-62.39997911	-62.3096749	-62.19717347	48.00448375	48.09568816	48.1586978	1.952465779	2
2020_1735151	2020-12-15 04:30	-62.52019066	47.90254491	-62.56137231	-62.52074172	-62.47418514	47.87769174	47.90264514	47.92765886	1.965216576	2
2020_1735151	2020-12-15 16:30	-62.5189106	47.92551289	-62.6519601	-62.51755321	-62.39601879	47.8501659	47.92399479	48.00602997	1.941496344	2
2020_1735151	2020-12-16 04:30	-62.51243803	47.90788656	-62.73270033	-62.51311751	-62.28407867	47.77244095	47.90990573	48.03287002	1.923120195	2
2020_1735151	2020-12-16 16:30	-62.44532178	47.82865313	-62.79562618	-62.44343539	-62.10596309	47.62319801	47.82632263	48.04482718	1.903431464	2
2020_1735151	2020-12-17 04:30	-62.41472012	47.78547775	-62.49700924	-62.41759702	-62.31286013	47.75252611	47.7842149	47.82651863	1.78192387	2
2020_1735151	2020-12-17 16:30	-62.62203051	48.0380199	-62.6625935	-62.62841217	-62.57028028	47.96649458	48.03984713	48.11006598	1.545377836	2
2020_1735151	2020-12-18 04:30	-63.61970831	48.16454525	-63.67387426	-63.63100513	-63.52239176	48.13235119	48.16622626	48.18622073	1.98528033	2
2020_1735151	2020-12-18 16:30	-63.82763519	48.03978148	-63.93457498	-63.88112605	-63.64171348	48.01600068	48.03970926	48.06421396	1.915432215	2
2020_1735151	2020-12-19 04:30	-63.9241438	47.81789407	-64.00641105	-63.92080767	-63.86463059	47.79141426	47.81760566	47.84487197	1.915900994	2
2020_1735151	2020-12-19 16:30	-63.93298341	47.83535584	-63.97326334	-63.93270141	-63.89583455	47.81820492	47.83558935	47.85081085	1.7943934	2
2020_1735151	2020-12-20 04:30	-63.8513679	47.78670072	-64.18514647	-63.85233151	-63.50950918	47.58030412	47.78901558	47.98709763	1.660228764	2
2020_1735151	2020-12-20 16:30	-63.59043676	47.89640925	-63.74684083	-63.59973893	-63.41240357	47.82991448	47.89332442	47.97429181	1.225857866	1
2020_1735151	2020-12-21 04:30	-63.03657837	48.31575193	-63.27520308	-62.99065584	-62.92231048	48.2091659	48.31337502	48.44188744	1.311644478	1
2020_1735151	2020-12-21 16:30	-62.8663499	48.616445	-62.94210169	-62.8934797	-62.67720962	48.56317004	48.60191581	48.74341063	1.311081943	1
2020_1735151	2020-12-22 04:30	-62.52715745	48.71258444	-62.97346727	-62.51467712	-62.19634663	48.48826978	48.72818771	48.85621027	1.142977686	1
2020_1735151	2020-12-22 16:30	-61.95269098	48.54400839	-62.5402362	-61.91801423	-61.53228266	48.27167625	48.54823049	48.79670307	1.006000375	1
2020_1735151	2020-12-23 04:30	-61.30053468	48.2674183	-61.79697016	-61.2476451	-61.02704293	48.05985117	48.2679329	48.50600192	1.038908682	1
2020_1735151	2020-12-23 16:30	-60.7676125	48.0391327	-60.78936511	-60.7657918	-60.74940193	48.03312044	48.03916216	48.04499211	1.037502344	1
2020_1735151	2020-12-24 04:30	-60.13596426	47.8954373	-60.4720305	-60.1862598	-59.5576878	47.67959431	47.90441498	48.04757009	1.323738984	1
2020_1735151	2020-12-24 16:30	-59.62079588	47.80331585	-59.63647511	-59.62079488	-59.60494583	47.79250734	47.80346314	47.81338917	1.937933621	2
2020_1735151	2020-12-25 04:30	-60.09213468	47.79557798	-60.1328317	-60.0969501	-60.01189368	47.78262835	47.79553289	47.80922735	1.3903994	1
2020_1735151	2020-12-25 16:30	-60.67353929	47.86943093	-61.08133612	-60.66757269	-60.29751187	47.69096742	47.8696621	48.05252784	1.480030002	1
2020_1735151	2020-12-26 04:30	-61.19575769	47.96308813	-61.29404876	-61.23440631	-60.80719651	47.78438335	47.98674038	48.02921132	1.889086818	2
2020_1735151	2020-12-26 16:30	-61.21669361	48.01808057	-61.23275911	-61.21549223	-61.20620644	48.01284217	48.01800859	48.02334516	1.894618414	2
2020_1735151	2020-12-27 04:30	-61.21309974	48.01760249	-61.29927752	-61.2126717	-61.12360206	47.97391672	48.01695126	48.06468162	1.896306019	2
2020_1735151	2020-12-27 16:30	-61.1354967	48.05112658	-61.25210088	-61.13123101	-61.04342576	47.97094626	48.0475922	48.15227195	1.903431464	2
2020_1735151	2020-12-28 04:30	-61.04624898	48.00136711	-61.19175105	-61.03610104	-60.97789797	47.94765666	48.00061448	48.06011809	1.919463716	2
2020_1735151	2020-12-28 16:30	-61.08668756	48.0109915	-61.27186403	-61.08284529	-60.91913564	47.87237028	48.00668218	48.16458929	1.936714795	2
2020_1735151	2020-12-29 04:30	-61.11251803	48.07132148	-61.42898223	-61.11387932	-60.77860834	47.86323134	48.07343701	48.26603281	1.953028314	2
2020_1735151	2020-12-29 16:30	-61.07224376	48.07360467	-61.30804637	-61.05112548	-60.91231182	47.98499209	48.0736688	48.16422391	1.955747234	2
2020_1735151	2020-12-30 04:30	-61.13450972	48.09236889	-61.47267503	-61.13817472	-60.78006596	47.90887826	48.09298671	48.27287223	1.961747609	2
2020_1735151	2020-12-30 16:30	-61.065876	48.12712387	-61.23791111	-61.06442887	-60.91098049	48.01352286	48.12969764	48.22732741	1.951997	2
2020_1735151	2020-12-31 04:30	-61.13255327	48.06325339	-61.27107976	-61.14547126	-60.93019238	47.96961694	48.06153468	48.16817415	1.941402588	2
2020_1735151	2020-12-31 16:30	-61.04010463	48.00462552	-61.17391881	-61.03973434	-60.89953323	47.91576598	48.0066537	48.08490881	1.932870804	2
2020_1735151	2021-01-01 04:30	-60.84529717	47.84019471	-60.97973133	-60.83789961	-60.77310541	47.79239969	47.82987186	47.95941748	1.981811363	2
2020_1735151	2021-01-01 16:30	-60.98284935	47.937307	-61.08037056	-60.97947599	-60.89718211	47.87370294	47.93616697	48.00251271	1.961091318	2
2020_1735151	2021-01-02 04:30	-61.0148007	47.93819836	-61.07691748	-61.01798258	-60.92857264	47.87952706	47.93969332	47.9856676	1.944871554	2
2020_1735151	2021-01-02 16:30	-60.98219045	47.9257392	-61.32520735	-60.98289715	-60.64176076	47.72620113	47.92517279	48.12117014	1.94927808	2
2020_1735151	2021-01-03 04:30	-60.95943748	47.91304581	-61.03159543	-60.95940655	-60.88547002	47.88375308	47.91302989	47.94186457	1.934933433	2
2020_1735151	2021-01-03 16:30	-61.03644989	47.94733309	-61.08359203	-61.0383116	-60.98904185	47.92569429	47.94718388	47.96983974	1.914307144	2
2020_1735151	2021-01-04 04:30	-60.96323393	47.94440109	-61.10542098	-60.95197308	-60.90356916	47.89889448	47.93963782	48.02223733	1.901368836	2
2020_1735151	2021-01-04 16:30	-61.0215975	47.98085815	-61.06816547	-61.02930369	-60.93063143	47.93670005	47.98265217	48.01476461	1.881492593	2
2020_1735151	2021-01-05 04:30	-60.99210931	47.98491024	-61.26488355	-60.98335056	-60.75895773	47.85280756	47.98338848	48.1234305	1.868085505	2
2020_1735151	2021-01-05 16:30	-61.28181512	48.04280345	-61.38970411	-61.27231213	-61.21513835	48.0116566	48.04165118	48.08275732	1.80639415	2
2020_1735151	2021-01-06 04:30	-61.62557579	48.16805851	-61.80359284	-61.62493072	-61.43254925	48.07970896	48.16963495	48.24339798	1.873429589	2
2020_1735151	2021-01-06 16:30	-61.67817561	48.20340871	-62.06707143	-61.67671353	-61.29524486	47.99119227	48.20399535	48.41869253	1.893399587	2
2020_1735151	2021-01-07 04:30	-61.70306617	48.2249532	-61.98221471	-61.69415559	-61.47111295	48.08812248	48.22016302	48.38173273	1.845021564	2
2020_1735151	2021-01-07 16:30	-61.72999349	48.2533918	-61.89450762	-61.73277737	-61.53677577	48.14699412	48.25703258	48.33590145	1.752297019	2
2020_1735151	2021-01-08 04:30	-61.47045364	48.13519074	-61.71114307	-61.47299441	-61.21530641	47.98091489	48.13507261	48.28534091	1.565910369	2
2020_1735151	2021-01-08 16:30	-61.09623597	48.02071575	-61.13981127	-61.09739074	-61.06094372	47.99026137	48.02101492	48.06024428	1.496531033	1
2020_1735151	2021-01-09 04:30	-60.86073737	47.95236504	-61.09193263	-60.86049909	-60.62124004	47.7946143	47.94966936	48.12051585	1.434839677	1
2020_1735151	2021-01-09 16:30	-60.68748829	47.82084173	-60.73771221	-60.68912956	-60.62263087	47.78641203	47.82197374	47.85439587	1.329364335	1
2020_1735151	2021-01-10 04:30	-60.4773638	47.7589906	-60.72465998	-60.47821414	-60.22461816	47.61062046	47.75627152	47.92652174	1.199699981	1
2020_1735151	2021-01-10 16:30	-60.25012828	47.59808103	-60.34767723	-60.25075676	-60.15132707	47.52322529	47.59460082	47.69645669	1.028970561	1
2020_1735151	2021-01-11 04:30	-60.03812972	47.23292992	-60.30043743	-60.03296045	-59.80433693	47.08345177	47.23367844	47.37397088	1.001031314	1
2020_1735151	2021-01-11 16:30	-59.97124259	46.69730627	-60.27258408	-59.956941	-59.75061787	46.51247074	46.70492832	46.8441061	1.000187512	1
2020_1735151	2021-01-12 04:30	-60.18673812	46.02609114	-60.48339976	-60.18322931	-59.91470578	45.85720698	46.02060416	46.24604929	1	1
2020_1735151	2021-01-12 16:30	-60.60035769	45.32055977	-60.7170161	-60.60189686	-60.47031159	45.19791229	45.30033244	45.63423988	1.001312582	1
2020_1735151	2021-01-13 04:30	-61.12325813	44.67880939	-61.54824902	-61.09822468	-60.79475262	44.31676663	44.69749624	45.06724655	1.496718545	1
2020_1735151	2021-01-13 16:30	-61.46007472	44.47065988	-61.53380348	-61.47219671	-61.31326461	44.40645927	44.46198227	44.63725221	1.595818489	2
2020_1735151	2021-01-14 04:30	-61.9411477	44.37145041	-62.07283517	-61.96121908	-61.69139897	44.33129075	44.36853609	44.42806802	1.74751547	2
2020_1735151	2021-01-14 16:30	-62.16366176	44.28569239	-62.18425067	-62.16243783	-62.14757757	44.27855985	44.28560582	44.29314597	1.833864617	2
2020_1735151	2021-01-15 04:30	-62.16293519	44.27997832	-62.51481877	-62.16347354	-61.81786132	44.0842121	44.27934307	44.4775954	1.874929683	2
2020_1735151	2021-01-15 16:30	-62.13066531	44.28541554	-62.27720841	-62.12967354	-61.98387009	44.22565844	44.2856411	44.34327598	1.825614101	2
2020_1735152	2021-01-17 15:19	-62.92056971	43.62361084	-62.99829476	-62.92837924	-62.7915853	43.56312499	43.62122361	43.69733297	1.726514157	2
2020_1735152	2021-01-18 03:19	-62.90550331	43.65229404	-63.23610205	-62.90473333	-62.5760564	43.45542309	43.65186046	43.85296672	1.768423026	2
2020_1735152	2021-01-18 15:19	-62.8922486	43.68997853	-63.03895765	-62.89124819	-62.74976343	43.5978438	43.68636048	43.80188817	1.734389649	2
2020_1735152	2021-01-19 03:19	-62.90044943	43.75426583	-63.19754738	-62.90003286	-62.60239692	43.54692242	43.75717437	43.94934243	1.675885993	2
2020_1735152	2021-01-19 15:19	-62.89747697	43.70591458	-62.96759094	-62.89904775	-62.81449973	43.66243287	43.70768685	43.73945261	1.34464654	1
2020_1735152	2021-01-20 03:19	-62.88446569	43.40135835	-63.16645644	-62.87831128	-62.64021406	43.19167442	43.38903866	43.65601964	1.073223326	1
2020_1735152	2021-01-20 15:19	-62.95214556	43.00756072	-63.2554909	-62.90609479	-62.83403106	42.81378275	42.97207278	43.35627892	1.046502906	1
2020_1735152	2021-01-21 03:19	-63.18973764	42.68694381	-63.45879208	-63.18518844	-62.95262356	42.50428769	42.68233096	42.89185225	1.015000938	1
2020_1735152	2021-01-21 15:19	-63.54241929	42.31377296	-63.74704141	-63.53652158	-63.4213019	42.20422888	42.32374081	42.38459957	1.001875117	1
2020_1735152	2021-01-22 03:19	-63.95545488	41.7750594	-64.22764632	-63.95780568	-63.67286484	41.46717263	41.77088276	42.10812892	1.00112507	1
2020_1735152	2021-01-22 15:19	-64.36944022	41.18060618	-64.59483299	-64.38383242	-64.07365134	40.7697874	41.21088253	41.70639145	1.34736546	1
2020_1735152	2021-01-23 03:19	-64.62934991	40.87810123	-64.99737932	-64.64593191	-64.19962385	40.35540891	40.88091635	41.24098153	1.307237952	1
2020_1735152	2021-01-23 15:19	-64.78537898	40.5844488	-64.97340127	-64.8962962	-64.30198773	40.14712061	40.65203118	40.70349041	1.163885243	1
2020_1735152	2021-01-24 03:19	-64.79951076	40.2033879	-65.24184187	-64.80533948	-64.3661658	39.79856194	40.23316175	40.44417751	1.172979561	1
2020_1735152	2021-01-24 15:19	-64.84498072	39.86694697	-65.40010532	-64.78283129	-64.58493387	39.49136145	39.8892443	40.11594822	1.305550347	1
2020_1735152	2021-01-25 03:19	-65.18880997	39.7063138	-65.68392801	-65.18231067	-64.7154912	39.34058853	39.70709384	40.07135569	1.277517345	1
2020_1735152	2021-01-25 15:19	-65.6681196	39.83123082	-65.98931329	-65.70960895	-65.16364425	39.60569746	39.80000684	40.18292036	1.012844553	1
2020_1735152	2021-01-26 03:19	-66.196833	40.25477518	-66.47357616	-66.20589487	-65.86803232	40.07647711	40.2452296	40.47741938	1	1
2020_1735152	2021-01-26 15:19	-66.68820035	40.84596554	-66.74793256	-66.68685739	-66.62823318	40.81382964	40.84598541	40.87997416	1.000093756	1
2020_1735152	2021-01-27 03:19	-67.0440585	41.47465761	-67.08701078	-67.0440266	-67.0019196	41.32154615	41.47693512	41.54307536	1.559159947	2
2020_1735152	2021-01-27 15:19	-67.03037266	41.72633341	-67.14224002	-67.03479995	-66.87825932	41.56775303	41.65133198	42.15972446	1.248078005	1
2020_1735152	2021-01-28 03:19	-66.7565275	42.08230034	-67.02980215	-66.76286256	-66.45301608	41.84838569	42.03767642	42.50700922	1.299643728	1
2020_1735152	2021-01-28 15:19	-66.42153474	42.41749583	-66.43771004	-66.42142016	-66.40565972	42.40518519	42.41751008	42.42946208	1.860022501	2
2020_1735152	2021-01-29 03:19	-66.46110338	42.47201963	-66.80556405	-66.46156619	-66.10543925	42.26145506	42.4681621	42.71710188	1.913463341	2
2020_1735152	2021-01-29 15:19	-66.54112032	42.48767468	-66.62975745	-66.55180195	-66.37768742	42.39264847	42.49206735	42.55386663	1.866960435	2
2020_1735161	2020-10-02 16:05	-69.47930192	48.44309071	-69.78904053	-69.55124238	-68.91568207	48.1810471	48.46692462	48.58468667	1.79823739	2
2020_1735161	2020-10-03 04:05	-69.20061519	48.29895614	-69.39463591	-69.18839732	-69.08720751	48.22257176	48.29805093	48.38256915	1.870523158	2
2020_1735161	2020-10-03 16:05	-69.33823652	48.20163456	-69.38505521	-69.3395889	-69.28235022	48.16569696	48.20108709	48.23958686	1.846427902	2
2020_1735161	2020-10-04 04:05	-69.43494966	48.16211393	-69.59248193	-69.42974189	-69.31321779	48.0687134	48.16450604	48.24634222	1.827770486	2
2020_1735161	2020-10-04 16:05	-69.42639608	48.20086323	-69.44537803	-69.4286744	-69.39504149	48.19179614	48.20046533	48.21205068	1.767485468	2
2020_1735161	2020-10-05 04:05	-69.20049711	48.43709979	-69.51556885	-69.20487622	-68.86291017	48.25323336	48.43393769	48.63578214	1.752578286	2
2020_1735161	2020-10-05 16:05	-68.95549187	48.6830564	-69.03948977	-68.95526089	-68.87175045	48.62043109	48.68411999	48.74006258	1.883086443	2
2020_1735161	2020-10-06 04:05	-68.76267588	48.70756341	-68.99119969	-68.7583792	-68.56642557	48.57434025	48.70557409	48.85469698	1.930339396	2
2020_1735161	2020-10-06 16:05	-68.76070477	48.77877423	-68.78076968	-68.76057134	-68.74112527	48.76450938	48.7786946	48.79371231	1.937652353	2
2020_1735161	2020-10-07 04:05	-68.81845802	48.77543331	-69.1552526	-68.81902029	-68.47182991	48.58215618	48.77529451	48.96951456	1.950684418	2
2020_1735161	2020-10-07 16:05	-68.81375816	48.77165728	-68.93495509	-68.81047256	-68.66102584	48.72734603	48.76935842	48.82323938	1.938589912	2
2020_1735161	2020-10-08 04:05	-68.85016035	48.78105619	-69.04531975	-68.82831625	-68.66379941	48.73832743	48.78269744	48.8109801	1.927714232	2
2020_1735161	2020-10-08 16:05	-68.77629465	48.75624268	-68.80313143	-68.7779062	-68.71809655	48.7352771	48.75226055	48.78360628	1.911869492	2
2020_1735161	2020-10-09 04:05	-68.80612901	48.71928668	-68.8890656	-68.80146295	-68.7433207	48.67207157	48.71735188	48.77983187	1.907369211	2
2020_1735161	2020-10-09 16:05	-68.86782202	48.75589015	-68.89837055	-68.86762812	-68.83403977	48.73848463	48.75397947	48.7781364	1.904462779	2
2020_1735161	2020-10-10 04:05	-68.93322587	48.67504758	-69.16461686	-68.91686879	-68.84957736	48.62067027	48.67650068	48.72194112	1.912713295	2
2020_1735161	2020-10-10 16:05	-68.8679367	48.74778651	-68.9142406	-68.86645905	-68.82856922	48.69524535	48.75091463	48.77898353	1.897149822	2
2020_1735161	2020-10-11 04:05	-68.62181585	48.93488801	-68.73286283	-68.67563475	-68.48104974	48.91795814	48.93508939	48.95059335	1.947215451	2
2020_1735161	2020-10-11 16:05	-68.47777508	48.98505599	-68.53614226	-68.47207548	-68.44524602	48.90175879	48.99381965	49.01568207	1.990061879	2
2020_1735161	2020-10-12 04:05	-68.98911232	48.29813992	-69.18786561	-68.95171673	-68.90819652	48.24219047	48.2861106	48.49646805	1.989218076	2
2020_1735161	2020-10-12 16:05	-69.30116654	48.2436827	-69.36096837	-69.30104962	-69.24404177	48.20693604	48.24445596	48.27688777	1.968029252	2
2020_1735161	2020-10-13 04:05	-69.42340545	48.20912078	-69.54024448	-69.43440634	-69.27662464	48.13925091	48.20321964	48.29799346	1.95584099	2
2020_1735161	2020-10-13 16:05	-69.46215806	48.25568371	-69.49966291	-69.46750695	-69.41059152	48.18453472	48.26237871	48.28461595	1.951528221	2
2020_1735161	2020-10-14 04:05	-69.33355951	48.22414659	-69.66447788	-69.33608971	-68.98996775	48.03032469	48.22413761	48.41544859	1.959403713	2
2020_1735161	2020-10-14 16:05	-69.37963451	48.17035014	-69.45402617	-69.38182093	-69.30137926	48.10801042	48.1728529	48.22961775	1.946465404	2
2020_1735161	2020-10-15 04:05	-69.37751607	48.19273835	-69.71956783	-69.37910475	-69.04509384	47.99625658	48.19174097	48.3898529	1.935777236	2
2020_1735161	2020-10-15 16:05	-69.34923136	48.20910349	-69.39887782	-69.34846117	-69.30513352	48.18856901	48.20898737	48.23008403	1.881773861	2
2020_1735171	2020-10-13 15:31	-69.40689256	48.21666734	-69.43047153	-69.40702861	-69.38261126	48.20771154	48.21671254	48.22562099	1.788861804	2
2020_1735171	2020-10-14 03:31	-69.40241558	48.12356729	-69.57489282	-69.40248502	-69.22481051	48.01429068	48.11324453	48.28429849	1.859647478	2
2020_1735171	2020-10-14 15:31	-69.35796303	48.19273459	-69.40236551	-69.35461139	-69.33265495	48.16870257	48.18919638	48.25257027	1.861241328	2
2020_1735171	2020-10-15 03:31	-69.36384726	48.18319636	-69.40927513	-69.36390369	-69.3184539	48.14983447	48.18277137	48.21841309	1.855053441	2
2020_1735171	2020-10-15 15:31	-69.33714184	48.17255594	-69.36868232	-69.33783789	-69.303281	48.14995938	48.17224103	48.19605722	1.862366398	2
2020_1735171	2020-10-16 03:31	-69.24946273	48.22176405	-69.35214764	-69.24360768	-69.18742843	48.1932484	48.22122966	48.25161375	1.877836115	2
2020_1735171	2020-10-16 15:31	-69.33622198	48.17020664	-69.36910521	-69.33167467	-69.31646417	48.15501598	48.16599332	48.20415694	1.867897994	2
2020_1735171	2020-10-17 03:31	-69.38884373	48.17701081	-69.45683686	-69.39312877	-69.31129012	48.13716593	48.1744417	48.23269264	1.865835365	2
2020_1735171	2020-10-17 15:31	-69.40583068	48.18719829	-69.42680408	-69.40718813	-69.37676555	48.17159527	48.18799075	48.19834974	1.87408588	2
2020_1735171	2020-10-18 03:31	-69.30686599	48.21234074	-69.43520756	-69.3013251	-69.25710109	48.18930769	48.21343703	48.22920953	1.890118132	2
2020_1735171	2020-10-18 15:31	-69.40562026	48.13302667	-69.43752252	-69.40730517	-69.36526183	48.11259778	48.13249004	48.15767628	1.886367898	2
2020_1735171	2020-10-19 03:31	-69.39842423	48.15166183	-69.42926363	-69.39747374	-69.37423075	48.12011191	48.1537259	48.16863685	1.876523533	2
2020_1735171	2020-10-19 15:31	-69.38460074	48.15566445	-69.40496581	-69.3841195	-69.36653754	48.14564324	48.15538709	48.16731972	1.882055128	2
2020_1735171	2020-10-20 03:31	-69.38039303	48.16048526	-69.4072592	-69.3744388	-69.3554786	48.15178266	48.1605536	48.16933776	1.90127508	2
2020_1735171	2020-10-20 15:31	-69.41080275	48.15444438	-69.75601391	-69.40990468	-69.07114346	47.95252356	48.15553844	48.35273333	1.940277517	2
2020_1735171	2020-10-21 03:31	-69.42917795	48.15150705	-69.58021987	-69.43226782	-69.24845749	48.0486336	48.15579555	48.22651641	1.938308644	2
2020_1735171	2020-10-21 15:31	-69.32431136	48.15870317	-69.68227793	-69.32343846	-68.9625859	47.95864434	48.15821135	48.35847703	1.940465029	2
2020_1735171	2020-10-22 03:31	-69.22848793	48.16209084	-69.41261096	-69.18504364	-69.16092744	48.13830227	48.1634095	48.177607	1.915432215	2
2020_1735171	2020-10-22 15:31	-69.36906588	48.15891307	-69.5136602	-69.37847295	-69.15148088	48.06044269	48.15909196	48.25902478	1.866772923	2
2020_17351811	2020-12-06 22:42	-65.70764266	26.30723969	-65.7448033	-65.71147132	-65.66980913	26.28630534	26.30741577	26.32625566	1.185261579	1
2020_17351811	2020-12-07 10:42	-65.71006359	26.8307728	-65.8328656	-65.70867173	-65.59105468	26.76676554	26.82700866	26.9165892	1	1
2020_17351811	2020-12-07 22:42	-65.81369026	27.95723627	-65.84282114	-65.81567784	-65.77611733	27.93849201	27.95775692	27.97400667	1	1
2020_17351811	2020-12-08 10:42	-65.94605813	29.27288728	-65.98382765	-65.94363572	-65.91865252	29.24760331	29.272849	29.29894444	2	2
2020_17351811	2020-12-08 22:42	-66.05029222	29.3393399	-66.44504639	-66.05028794	-65.65084114	29.11070707	29.33948008	29.56281625	1.940183761	2
2020_17351811	2020-12-09 10:42	-66.16917456	29.38678243	-66.55378464	-66.16609602	-65.80207094	29.17005299	29.3858465	29.60119774	1.840990062	2
2020_17351811	2020-12-09 22:42	-66.31038144	29.42210402	-66.33200656	-66.30962221	-66.28582599	29.41447613	29.42210149	29.42970877	1.682542659	2
2020_17351811	2020-12-10 10:42	-66.54736202	29.37608526	-66.82040772	-66.550764	-66.25104415	29.22370813	29.37598531	29.52427028	1.49071817	1
2020_17351811	2020-12-10 22:42	-66.79763072	29.4384136	-66.98073612	-66.83032591	-66.48182634	29.34090747	29.44022036	29.52559012	1.181511344	1
2020_17351811	2020-12-11 10:42	-66.99685162	29.75436606	-67.04229399	-66.99499726	-66.96060654	29.72758534	29.75239823	29.79449881	1.00112507	1
2020_17351811	2020-12-11 22:42	-67.60297551	30.46200497	-67.61731024	-67.60310024	-67.58785683	30.45421593	30.46219409	30.46846144	1.723701481	2
2020_17351811	2020-12-12 10:42	-67.83454082	30.70096619	-68.29926523	-67.80295846	-67.53052749	30.48831195	30.65453878	31.09949677	1.469154322	1
2020_17351811	2020-12-12 22:42	-68.04059325	30.83899044	-68.08630788	-68.03874109	-67.99207112	30.80130363	30.83534793	30.87868095	1.24432777	1
2020_17351811	2020-12-13 10:42	-68.453507	31.06312416	-68.71305896	-68.45047927	-68.21027051	30.91641189	31.06132712	31.21922339	1.162385149	1
2020_17351811	2020-12-13 22:42	-68.83420118	31.26146086	-68.84311222	-68.83436891	-68.82427376	31.25145296	31.26178847	31.26981017	1.17504219	1
2020_17351811	2020-12-14 10:42	-68.98289225	31.35961667	-69.27166532	-68.95615752	-68.80185555	31.26146854	31.33904397	31.60823414	1.059534971	1
2020_17351811	2020-12-14 22:42	-69.09531107	31.80116915	-69.49976968	-69.09203509	-68.70383211	31.60257093	31.7786165	32.20908414	1.000281268	1
2020_17351811	2020-12-15 10:42	-69.10016117	32.44537998	-69.47845294	-69.09826552	-68.71644878	32.25274834	32.41798167	32.95206524	1.055878492	1
2020_17351811	2020-12-15 22:42	-68.90217315	33.1209021	-68.95308174	-68.89962203	-68.86137849	33.04082637	33.12500339	33.14881069	1.236733546	1
2020_17351812	2020-12-19 21:57	-68.79955878	36.29926481	-68.87549341	-68.80025926	-68.72674725	36.2397935	36.30155496	36.34778418	1.207481718	1
2020_17351812	2020-12-20 09:57	-68.99119506	36.56087697	-69.1135406	-68.99313871	-68.85741534	36.47888649	36.55983217	36.64662122	1.026626664	1
2020_17351812	2020-12-20 21:57	-68.91119925	36.96308602	-68.92347971	-68.91028377	-68.90126385	36.95337901	36.96034523	36.97840403	1.000187512	1
2020_17351812	2020-12-21 09:57	-68.34098338	37.49877099	-68.56250194	-68.34108216	-68.11977847	37.37022692	37.49814122	37.62946404	1.000375023	1
2020_17351812	2020-12-21 21:57	-67.54017147	38.09393335	-67.57862206	-67.53763549	-67.51896056	38.0822306	38.09409124	38.10481276	1.999812488	2
2020_17351812	2020-12-22 09:57	-67.84785772	38.05011194	-67.99188025	-67.87878228	-67.53448458	37.95172584	38.03293993	38.21942374	1.978998687	2
2020_17351812	2020-12-22 21:57	-67.61671045	38.17426684	-67.97162408	-67.6265353	-67.21522854	37.96678996	38.1731548	38.39011849	1.843146447	2
2020_17351812	2020-12-23 09:57	-67.36870703	38.31187554	-67.65815179	-67.37819487	-66.96115758	38.1808184	38.30907089	38.45309373	1.747984249	2
2020_17351812	2020-12-23 21:57	-67.21226979	38.44042741	-67.56372261	-67.21262375	-66.85530078	38.25034093	38.43951443	38.63936548	1.6711982	2
2020_17351812	2020-12-24 09:57	-67.12616393	38.55558307	-67.18363275	-67.13137092	-67.00932369	38.43320637	38.56855033	38.5890834	1.507500469	2
2020_17351812	2020-12-24 21:57	-67.239365	38.61314126	-67.27019119	-67.23831733	-67.21381826	38.60025249	38.61305086	38.62713702	1.135570973	1
2020_17351812	2020-12-25 09:57	-67.5135045	38.98887514	-67.81188851	-67.52589028	-67.10732328	38.78194194	38.99369798	39.1610803	1.003750234	1
2020_17351812	2020-12-25 21:57	-67.65281172	39.58572459	-67.99369489	-67.69644799	-66.82278828	39.2162954	39.60465385	39.76827152	1.000281268	1
2020_17351812	2020-12-26 09:57	-67.51887361	40.25297156	-67.66286462	-67.61074066	-66.38562876	39.81035229	40.29161869	40.32339957	1.00112507	1
2020_17351812	2020-12-26 21:57	-66.97176754	40.83512576	-67.36711632	-67.03361672	-65.84214363	40.46057334	40.85328157	41.0449909	1.000187512	1
2020_17351812	2020-12-27 09:57	-66.23310559	41.36471255	-66.6419795	-66.27419208	-65.32228501	41.11943634	41.37012289	41.57069657	1.002343896	1
2020_17351812	2020-12-27 21:57	-65.5352005	41.87061811	-65.77817944	-65.57911468	-64.95717629	41.77034317	41.87496934	41.95095909	1.019969998	1
2020_17351812	2020-12-28 09:57	-65.11810611	42.38091093	-65.27491495	-65.14910739	-64.7649562	42.24964263	42.39133532	42.48649216	1.418151134	1
2020_17351812	2020-12-28 21:57	-64.93366292	42.65102139	-64.94378733	-64.93374735	-64.92242772	42.64301618	42.65072913	42.66148389	1.687792987	2
2020_17351812	2020-12-29 09:57	-64.73058575	42.6590712	-65.00695147	-64.73242673	-64.44841318	42.56360116	42.612825	42.88626369	1.705512845	2
2020_17351812	2020-12-29 21:57	-64.35026109	42.7777915	-64.73004466	-64.35210681	-63.96017537	42.56258539	42.77344373	43.01254451	1.781173823	2
2020_17351812	2020-12-30 09:57	-63.98996397	42.8883137	-64.04808341	-64.01263227	-63.92122261	42.87311792	42.88897309	42.90069473	1.918338646	2
2020_17351812	2020-12-30 21:57	-63.93534645	42.83546545	-63.94661908	-63.93524349	-63.92460527	42.82208128	42.83543104	42.84894244	1.929870617	2
2020_17351812	2020-12-31 09:57	-63.91714201	42.84419245	-64.3003021	-63.91817166	-63.52936857	42.62672682	42.84525057	43.06134059	1.954340896	2
2020_17351812	2020-12-31 21:57	-63.89119591	42.84317293	-64.28188441	-63.891642	-63.50163987	42.62362398	42.84214781	43.06311879	1.964935308	2
2020_17351812	2021-01-01 09:57	-63.87157121	42.83938139	-63.90492423	-63.87130734	-63.83903953	42.82438758	42.83933863	42.85383619	1.968591787	2
2020_17351812	2021-01-01 21:57	-64.03737763	42.88937004	-64.06812947	-64.0331319	-64.00818788	42.81710322	42.8992562	42.9153653	1.97215451	2
2020_17351812	2021-01-02 09:57	-63.62811386	43.0719879	-63.93240842	-63.59210805	-63.48498695	42.95549413	43.0778475	43.154804	1.971966998	2
2020_17351812	2021-01-02 21:57	-63.57594121	43.11435922	-63.64613474	-63.57798896	-63.49428752	43.05487947	43.11594892	43.1627666	1.953965873	2
2020_17351812	2021-01-03 09:57	-63.3434182	42.99155646	-63.35951032	-63.34487875	-63.32261097	42.97921717	42.99190549	43.00329908	1.94927808	2
2020_17351812	2021-01-03 21:57	-63.31740417	42.96828924	-63.67155398	-63.31463512	-62.97842065	42.76718269	42.968077	43.16444197	1.950215638	2
2020_17351812	2021-01-04 09:57	-63.31531175	42.95430717	-63.4416905	-63.30892184	-63.249645	42.91509297	42.95275414	43.0059106	1.918994937	2
2020_17351812	2021-01-04 21:57	-63.53354656	42.93309485	-63.92177189	-63.52971912	-63.16092344	42.73304652	42.93242833	43.13048769	1.896118507	2
2020_17351812	2021-01-05 09:57	-63.76702553	42.90968639	-64.00170425	-63.75883664	-63.52945338	42.83452305	42.9013737	42.99194647	1.864522783	2
2020_17351812	2021-01-05 21:57	-63.98406542	42.85276864	-64.00301255	-63.98453321	-63.96324664	42.8354629	42.85316012	42.86809244	1.842583911	2
2020_17351812	2021-01-06 09:57	-64.17678468	42.74902475	-64.19826923	-64.17668705	-64.15519679	42.73284782	42.74922631	42.76544894	1.851959497	2
2020_17351812	2021-01-06 21:57	-64.19706795	42.76012651	-64.21139227	-64.19858137	-64.16975455	42.75388548	42.76014258	42.76638377	1.825614101	2
2020_1735184	2020-10-23 16:18	-68.79725513	48.11929821	-69.41952475	-69.39664475	-60.95352578	48.10900604	48.11937265	48.12957029	1.773017064	2
2020_1735184	2020-10-24 04:18	-68.77823012	48.13447574	-69.6873621	-69.33899103	-61.30168538	47.94767145	48.13518858	48.32232306	1.838364898	2
2020_1735184	2020-10-24 16:18	-68.82981951	48.16966826	-69.39891344	-69.37261397	-62.00773046	48.15985278	48.1693139	48.18151757	1.848115507	2
2020_1735184	2020-10-25 04:18	-68.93100199	48.20163576	-69.73819349	-69.38334141	-62.97212475	48.00372074	48.20378769	48.39713125	1.867335458	2
2020_1735184	2020-10-25 16:18	-69.05212616	48.22963202	-69.56514166	-69.43547688	-63.98172024	48.14232822	48.2310219	48.30406247	1.86911682	2
2020_1735184	2020-10-26 04:18	-69.12090728	48.23075791	-69.83079543	-69.37779116	-65.18941997	47.9831128	48.23127725	48.47245994	1.881961373	2
2020_1735184	2020-10-26 16:18	-69.19258679	48.20963355	-69.84466528	-69.333986	-66.54416646	47.92187738	48.2108579	48.49346959	1.897337334	2
2020_1735184	2020-10-27 04:18	-69.25473417	48.18674658	-69.75430519	-69.30857679	-67.92223815	47.94182613	48.18686142	48.42971009	1.919369961	2
2020_1735184	2020-10-27 16:18	-69.29332826	48.16717424	-69.36513968	-69.29151176	-69.23473062	48.12769049	48.1645636	48.2089128	1.962497656	2
2020_1735184	2020-10-28 04:18	-69.42546865	48.15656958	-69.7777133	-69.42346616	-69.07868497	47.96655007	48.15657244	48.34853108	1.970185637	2
2020_1735184	2020-10-28 16:18	-69.36081641	48.22559435	-69.37992425	-69.36138595	-69.34457101	48.21486998	48.22544771	48.23562988	1.963060191	2
2020_1735184	2020-10-29 04:18	-69.42012072	48.21763806	-69.7642577	-69.41619383	-69.08563123	48.01780509	48.21723688	48.42087329	1.968029252	2
2020_1735184	2020-10-29 16:18	-69.47977457	48.20585469	-69.51893465	-69.48020264	-69.43291767	48.18221618	48.20545731	48.2312705	1.957809863	2
2020_1735184	2020-10-30 04:18	-69.4500399	48.20553267	-69.78642334	-69.44973037	-69.11671231	48.01300815	48.20525231	48.4005708	1.957528596	2
2020_1735184	2020-10-30 16:18	-69.41826674	48.20578455	-69.48212484	-69.42344038	-69.34937813	48.18526393	48.20539933	48.2292701	1.935777236	2
2020_1735184	2020-10-31 04:18	-69.36214607	48.23733761	-69.59399197	-69.35944067	-69.1350503	48.09008389	48.2423122	48.36234837	1.922276392	2
2020_1735184	2020-10-31 16:18	-69.36647599	48.20102557	-69.38648808	-69.36616028	-69.34860597	48.19064192	48.20024643	48.21681854	1.875304707	2
2020_1735184	2020-11-01 04:18	-69.3868756	48.20414703	-69.88079272	-69.38986092	-68.90101668	47.91519906	48.20401891	48.49234665	1.838271142	2
2020_1735185	2020-11-03 16:41	-69.50238918	48.20618459	-69.76879572	-69.5182437	-69.13075454	48.01403562	48.20650684	48.39751897	1.758203638	2
2020_1735185	2020-11-04 04:41	-69.44320197	48.20397095	-69.78999134	-69.44533084	-69.08833444	47.99657855	48.20539783	48.40615712	1.820832552	2
2020_1735185	2020-11-04 16:41	-69.39621345	48.19881607	-69.42798992	-69.39626949	-69.36419588	48.18213034	48.19872197	48.21607069	1.813707107	2
2020_1735185	2020-11-05 04:41	-69.49205919	48.14599993	-69.77813249	-69.48751901	-69.22882104	47.9777572	48.14814206	48.30819432	1.778173636	2
2020_1735185	2020-11-05 16:41	-69.63866752	48.07616583	-69.86066986	-69.64492646	-69.37884319	47.96917777	48.07812821	48.17367673	1.692855803	2
2020_1735185	2020-11-06 04:41	-69.53784127	48.13426534	-69.9564794	-69.53362749	-69.12421231	47.94177583	48.13714999	48.30842635	1.304612788	1
2020_1735185	2020-11-06 16:41	-68.99496915	48.38302241	-69.42309751	-68.99670192	-68.51847308	48.187832	48.3781972	48.60786637	1.000656291	1
2020_1735185	2020-11-07 04:41	-67.90778169	48.86153244	-68.244381	-67.90989525	-67.55718803	48.69114312	48.85936142	49.04337031	1	1
2020_1735185	2020-11-07 16:41	-66.6380393	49.31354703	-66.69040641	-66.63775069	-66.58651903	49.28430283	49.31263139	49.34513171	1.001406338	1
2020_1735185	2020-11-08 04:41	-65.55367506	49.47940149	-65.78908188	-65.5515761	-65.33254325	49.36981568	49.47922055	49.58730682	1.021938871	1
2020_1735185	2020-11-08 16:41	-64.69822693	49.35855061	-64.71671665	-64.69897174	-64.67585053	49.34469289	49.35871801	49.37153419	1	1
2020_1735185	2020-11-09 04:41	-63.9095758	48.93327977	-64.12766326	-63.90996018	-63.69406757	48.81441425	48.93337022	49.0525404	1.000093756	1
2020_1735185	2020-11-09 16:41	-63.02633897	48.52969803	-63.05322278	-63.0263578	-63.00204807	48.5113153	48.52967846	48.54851158	1.004969061	1
2020_1735185	2020-11-10 04:41	-61.89490963	48.47054986	-62.32234688	-61.86175548	-61.56621785	48.40824254	48.47335834	48.5142757	1.000281268	1
2020_1735185	2020-11-10 16:41	-60.74857309	48.19749512	-61.33126676	-60.60553927	-60.46530225	48.17811757	48.1972199	48.21981279	1.000656291	1
2020_1735185	2020-11-11 04:41	-59.89870195	47.84375055	-60.30843646	-59.87048636	-59.56670025	47.72139803	47.84394971	47.96413364	1.004969061	1
2020_1735185	2020-11-11 16:41	-59.33852235	47.38998314	-59.36879322	-59.33732915	-59.31290201	47.37423026	47.38976313	47.40679488	1.000468779	1
2020_1735185	2020-11-12 04:41	-59.06084156	46.80876613	-59.29602203	-59.06461541	-58.8072925	46.65894287	46.81084554	46.94929966	1.013875867	1
2020_1735185	2020-11-12 16:41	-58.94069835	46.18357811	-58.97627635	-58.93920479	-58.91367896	46.16288895	46.18413027	46.20191622	1.647384212	2
2020_1735185	2020-11-13 04:41	-58.87946628	45.94874022	-59.22386364	-58.88162455	-58.53085355	45.17588587	46.05834766	46.35251246	1.781173823	2
2020_1735185	2020-11-13 16:41	-58.85005335	45.80824436	-59.0225584	-58.84167734	-58.73562729	44.03487126	46.02745413	46.35157213	1.76223514	2
2020_1971951	2020-11-28 21:00	-69.41932367	48.17191891	-69.46350796	-69.41796582	-69.38147667	48.13945763	48.17215643	48.20518558	1.822988937	2
2020_1971951	2020-11-29 09:00	-69.48803369	48.25493103	-69.72393218	-69.49154498	-69.2310352	48.08025287	48.25420097	48.42715673	1.909713107	2
2020_1971951	2020-11-29 21:00	-69.36084107	48.21466877	-69.38729141	-69.36005924	-69.33674792	48.19921999	48.21464684	48.22989523	1.922088881	2
2020_1971951	2020-11-30 09:00	-69.32486962	48.22825089	-69.48750634	-69.3251017	-69.16115736	48.13798932	48.22851672	48.31791077	1.927057941	2
2020_1971951	2020-11-30 21:00	-69.39367102	48.19010954	-69.40520577	-69.39376701	-69.38182482	48.18053964	48.19057945	48.19725524	1.931276955	2
2020_1971951	2020-12-01 09:00	-69.39032258	48.18436778	-69.71542574	-69.39000634	-69.06889557	47.9948674	48.18414464	48.3781235	1.952372023	2
2020_1971951	2020-12-01 21:00	-69.35726004	48.19766263	-69.41845677	-69.35392089	-69.31015671	48.16227385	48.19795338	48.23102637	1.949465592	2
2020_1971951	2020-12-02 09:00	-69.35774968	48.18845119	-69.68765264	-69.36035351	-69.02416799	47.9984677	48.1885785	48.38538159	1.961747609	2
2020_1971951	2020-12-02 21:00	-69.40680383	48.14833073	-69.4298005	-69.40649626	-69.38501995	48.13116788	48.14814235	48.1659503	1.955278455	2
2020_1971951	2020-12-03 09:00	-69.46096862	48.10675889	-69.80166933	-69.46053073	-69.11743439	47.90503007	48.10631084	48.30343264	1.965310332	2
2020_1971951	2020-12-03 21:00	-69.51407668	48.06225607	-69.53360957	-69.51375564	-69.49587869	48.04782018	48.06202298	48.07806384	1.959403713	2
2020_1971951	2020-12-04 09:00	-69.52019138	48.03977545	-69.86087209	-69.51807202	-69.1811904	47.83855013	48.0392186	48.23780153	1.966622914	2
2020_1971951	2020-12-04 21:00	-69.52100255	48.02366918	-69.53153933	-69.5209778	-69.51084827	48.01753085	48.02366307	48.02986238	1.957903619	2
2020_1971951	2020-12-05 09:00	-69.43099405	48.12382417	-69.77143929	-69.42913804	-69.08882706	47.93013256	48.1226722	48.31963051	1.964279017	2
2020_1971951	2020-12-05 21:00	-69.34402253	48.22131371	-69.36544209	-69.34317944	-69.32797036	48.21146253	48.22166693	48.22898046	1.967935496	2
2020_1971951	2020-12-06 09:00	-69.45330202	48.18075637	-69.79225977	-69.45386079	-69.11172355	47.98378544	48.18309577	48.37375879	1.967091693	2
2020_1971951	2020-12-06 21:00	-69.56825968	48.13159722	-69.58424243	-69.56881606	-69.55011234	48.1154307	48.13258232	48.14299296	1.958091131	2
2020_1971951	2020-12-07 09:00	-69.48603424	48.06415683	-69.70965061	-69.48348657	-69.26981062	47.94730473	48.05854638	48.21300574	1.958372398	2
2020_1971951	2020-12-07 21:00	-69.43379836	48.19158772	-69.45357516	-69.43343419	-69.41651523	48.17833539	48.19160025	48.20492424	1.946652916	2
2020_1971951	2020-12-08 09:00	-69.43789573	48.19592129	-69.76178176	-69.43754235	-69.10625812	48.0009187	48.19576679	48.39272323	1.93615226	2
2020_1971951	2020-12-08 21:00	-69.44203594	48.19489601	-69.45909618	-69.44224581	-69.42360548	48.18330531	48.19536754	48.2041347	1.8903994	2
2020_1971951	2020-12-09 09:00	-69.37568289	48.18645748	-69.59153175	-69.37189697	-69.19162178	48.06098889	48.18394097	48.32365833	1.825239077	2
2020_1971951	2020-12-09 21:00	-69.37612467	48.20656498	-69.39566156	-69.3754853	-69.36057151	48.19854716	48.20624377	48.21639348	1.710950684	2
2020_1971951	2020-12-10 09:00	-69.48385817	48.20940986	-69.7644212	-69.47577127	-69.24472462	48.06217202	48.21093444	48.34800834	1.571629477	2
2020_1971951	2020-12-10 21:00	-69.159217	48.35537013	-69.22090247	-69.17431593	-69.09289865	48.32515654	48.35710465	48.37265184	1.012188262	1
2020_1971951	2020-12-11 09:00	-68.25902169	48.66740811	-68.47676812	-68.25844153	-68.04252783	48.54560274	48.66853551	48.78979864	1	1
2020_1971951	2020-12-11 21:00	-67.06466631	48.99186603	-67.1207916	-67.06333605	-67.01769856	48.97347111	48.99167137	49.01084743	1	1
2020_1971951	2020-12-12 09:00	-65.86842077	49.17647319	-66.08544945	-65.86791411	-65.65195897	49.09916497	49.17086183	49.28088245	1.000093756	1
2020_1971951	2020-12-12 21:00	-64.69630765	49.22701114	-64.72759166	-64.69713349	-64.65882447	49.2051408	49.22885203	49.23885939	1.000937559	1
2020_1971951	2020-12-13 09:00	-63.79624378	48.9144819	-64.01404806	-63.80022877	-63.54287222	48.82785351	48.91675647	48.98721956	1	1
2020_1971951	2020-12-13 21:00	-62.83883767	48.33754351	-62.87179141	-62.83706519	-62.81537128	48.32209208	48.33746487	48.35352502	1.106037877	1
2020_1971951	2020-12-14 09:00	-62.16319671	48.10657133	-62.32730104	-62.16762543	-61.97302808	47.91281932	48.10462367	48.29389704	1.001312582	1
2020_1971951	2020-12-14 21:00	-61.41580316	47.79643114	-61.59290723	-61.42570574	-61.19036205	47.63744287	47.79124984	47.98281863	1	1
2020_1971951	2020-12-15 09:00	-60.479429	47.45148971	-60.51197087	-60.48197454	-60.43440515	47.43259999	47.45121564	47.47154802	1	1
2020_1971951	2020-12-15 21:00	-59.64837691	46.72215279	-59.68128444	-59.65266953	-59.59767793	46.69229676	46.72343715	46.74528397	1	1
2020_1971951	2020-12-16 09:00	-59.27967093	45.41617967	-59.48564037	-59.2778988	-59.07974797	45.29967074	45.41594349	45.53181359	1	1
2020_1971951	2020-12-16 21:00	-59.30985388	44.06799708	-59.33492362	-59.30994387	-59.28505844	44.01151198	44.07963404	44.1117335	1.000187512	1
2020_1971951	2020-12-17 09:00	-59.47254535	43.15764756	-59.68024767	-59.47344344	-59.26939764	43.03199006	43.15828368	43.27913342	1.00112507	1
2020_1971951	2020-12-17 21:00	-59.68561687	42.40237397	-59.70165592	-59.68497944	-59.67323539	42.3872049	42.4029801	42.41398435	1	1
2020_1971951	2020-12-18 09:00	-59.80228285	41.53900439	-60.01042851	-59.8027336	-59.5905173	41.41136245	41.53693197	41.67469502	1	1
2020_1971951	2020-12-18 21:00	-59.79235556	40.52864572	-59.829738	-59.7949335	-59.74110036	40.46973153	40.51388627	40.69153124	1	1
2020_1971951	2020-12-19 09:00	-59.62603947	39.33368948	-59.7474199	-59.62006826	-59.53936305	39.19529509	39.3304082	39.49574793	1	1
2020_1971951	2020-12-19 21:00	-59.86603528	38.1063821	-59.88303798	-59.86669956	-59.84571796	38.06664056	38.11140368	38.1264755	1	1
2020_1971951	2020-12-20 09:00	-60.14055225	37.16011002	-60.36776394	-60.13874204	-59.91466993	36.72993428	37.17898037	37.33996042	1.047815488	1
2020_1971951	2020-12-20 21:00	-60.36448588	36.46316018	-60.4451977	-60.36200109	-60.26050818	36.30463876	36.49853292	36.59784662	1.002062629	1
2020_1971951	2020-12-21 09:00	-60.48441548	35.86743369	-60.69857324	-60.48504418	-60.26334209	35.67910885	35.87441659	36.03488991	1.013875867	1
2020_1971951	2020-12-21 21:00	-60.57631402	35.36183168	-60.59271317	-60.57603348	-60.56102022	35.32362758	35.36833166	35.39770149	1.004125258	1
2020_1971951	2020-12-22 09:00	-60.71680021	34.91779342	-60.8301302	-60.71314737	-60.6236549	34.78528938	34.91969793	35.03149698	1	1
2020_1971951	2020-12-22 21:00	-61.03280276	34.19663693	-61.06094014	-61.032103	-61.00656746	34.17703779	34.19735654	34.21093645	1	1
2020_1971951	2020-12-23 09:00	-61.11820471	33.34960521	-61.27650478	-61.12106744	-60.94620803	33.22418135	33.34955229	33.47529573	1	1
2020_1971951	2020-12-23 21:00	-61.11787964	32.42740772	-61.13843427	-61.11806055	-61.09558272	32.40485107	32.42802551	32.44659838	1	1
2020_1971951	2020-12-24 09:00	-61.32963099	31.65033142	-61.51692001	-61.32654491	-61.15141171	31.53866469	31.65139491	31.76293016	1.000468779	1
2020_1971951	2020-12-24 21:00	-61.95594247	30.99402344	-62.01085925	-61.95422516	-61.90616198	30.96405618	30.99377466	31.02525077	1	1
2020_1971951	2020-12-25 09:00	-62.92837384	30.46716722	-63.13153636	-62.92986447	-62.71946974	30.35040483	30.46806782	30.58608961	1.001406338	1
2020_1971951	2020-12-25 21:00	-63.9563951	30.1192215	-63.98892193	-63.95957156	-63.90451277	30.10112714	30.11868697	30.14053369	1.001781361	1
2020_1971951	2020-12-26 09:00	-64.81439992	30.0080625	-65.05903235	-64.81122489	-64.59144407	29.88096449	30.00902948	30.13166022	1.014344647	1
2020_1971951	2020-12-26 21:00	-65.52596602	29.85539075	-65.57297259	-65.53040202	-65.45830445	29.82664579	29.85517492	29.88536588	1.002812676	1
2020_1971951	2020-12-27 09:00	-66.1436411	29.37857105	-66.37195471	-66.1431878	-65.91203189	29.24734229	29.37874229	29.50976124	1.000093756	1
2020_1971951	2020-12-27 21:00	-66.69576931	28.76316174	-66.75663731	-66.69681514	-66.62921768	28.7273245	28.76239548	28.80448457	1.0135946	1
2020_1971951	2020-12-28 09:00	-67.20892228	28.20344788	-67.63491585	-67.20080715	-66.82033153	27.90853408	28.21413315	28.44643365	1.253797112	1
2020_1971951	2020-12-28 21:00	-67.56375978	27.8236901	-68.33220014	-67.55184105	-66.85450362	27.34195275	27.82564662	28.27460165	1.375304707	1
2021_158386	2021-07-03 21:50	-64.22244403	48.75070462	-64.23073871	-64.22246122	-64.21350698	48.74623026	48.75067335	48.75505822	1.713200825	2
2021_158386	2021-07-04 09:50	-64.1460749	48.70406997	-64.16380283	-64.14407641	-64.13491714	48.69860292	48.70350466	48.71047994	1.753609601	2
2021_158386	2021-07-04 21:50	-64.08539077	48.69473428	-64.12850506	-64.08641084	-64.03815081	48.67040309	48.69533988	48.71583775	1.78848678	2
2021_158386	2021-07-05 09:50	-64.1004465	48.70563573	-64.11166895	-64.1035845	-64.08157473	48.70260964	48.70571749	48.70818025	1.827957997	2
2021_158386	2021-07-05 21:50	-64.21248679	48.72745528	-64.22141665	-64.21307534	-64.19607205	48.70553799	48.71524389	48.74937806	1.877554847	2
2021_158386	2021-07-06 09:50	-64.01967312	48.65427657	-64.04748312	-64.01946367	-63.99274575	48.6358509	48.65400608	48.67363719	1.890961935	2
2021_158386	2021-07-06 21:50	-64.04825856	48.62697098	-64.06103728	-64.05229386	-64.01744652	48.59525281	48.63308367	48.63769779	1.885711607	2
2021_158386	2021-07-07 09:50	-64.005722	48.62806955	-64.01217081	-64.00567564	-63.99946078	48.60990516	48.63154439	48.63625369	1.892649541	2
2021_158386	2021-07-07 21:50	-64.00403231	48.64175607	-64.01252717	-64.00374878	-63.9965406	48.63794666	48.64184184	48.64526894	1.908869304	2
2021_158386	2021-07-08 09:50	-63.91960927	48.54497298	-63.98251104	-63.91686117	-63.86883513	48.51216694	48.54502202	48.57690258	1.94271517	2
2021_158386	2021-07-08 21:50	-64.09725956	48.59691372	-64.13501616	-64.09816772	-64.05525257	48.52984301	48.6001681	48.64641009	1.946465404	2
2021_158386	2021-07-09 09:50	-64.06381133	48.58651801	-64.14008632	-64.06243531	-63.99623332	48.54264674	48.58444284	48.64547056	1.946184137	2
2021_158386	2021-07-09 21:50	-64.02460432	48.76483772	-64.09760169	-64.01878078	-64.01038538	48.68554975	48.77437695	48.81176658	1.961935121	2
2021_158386	2021-07-10 09:50	-64.09612256	48.67844878	-64.10637062	-64.09608535	-64.08611388	48.67290856	48.67768134	48.6880478	1.939714982	2
2021_158386	2021-07-10 21:50	-64.01243942	48.68991705	-64.06792625	-64.01295916	-63.95721112	48.66699776	48.69002372	48.71210259	1.920213763	2
2021_158386	2021-07-11 09:50	-64.12004309	48.71749466	-64.12915134	-64.12046917	-64.10833094	48.71261816	48.71747525	48.72270921	1.902868929	2
2021_158386	2021-07-11 21:50	-64.08054628	48.6756736	-64.10272317	-64.07909306	-64.06654705	48.66626166	48.67609919	48.68262082	1.878304894	2
2021_158386	2021-07-12 09:50	-64.17832817	48.57597852	-64.21641599	-64.17812993	-64.14059441	48.54588581	48.57575777	48.60771409	1.875585974	2
2021_158386	2021-07-12 21:50	-64.22214197	48.52533948	-64.25880871	-64.22222683	-64.18615386	48.50078958	48.52549776	48.5486317	1.886930433	2
2021_158386	2021-07-13 09:50	-64.00281878	48.55226727	-64.07114645	-63.99901787	-63.96339516	48.53116864	48.55229088	48.573936	1.889930621	2
2021_158386	2021-07-13 21:50	-63.97785389	48.58994903	-64.05916564	-63.98524684	-63.78663701	48.54461072	48.60290308	48.6089316	1.884117757	2
2021_158386	2021-07-14 09:50	-63.9388674	48.52540027	-63.98366694	-63.93882208	-63.89329597	48.497138	48.52571311	48.5519104	1.875960998	2
2021_158386	2021-07-14 21:50	-64.02456554	48.53907208	-64.06247772	-64.04327629	-63.95605381	48.51164425	48.53970365	48.56250798	1.859459966	2
2021_158386	2021-07-15 09:50	-64.00711139	48.48696209	-64.17336568	-63.99745146	-63.90948795	48.41183143	48.48956579	48.54487304	1.837521095	2
2021_158386	2021-07-15 21:50	-64.53519964	48.31020934	-64.54585835	-64.53497772	-64.52616258	48.30191146	48.31071347	48.31481483	1.838458654	2
2021_158386	2021-07-16 09:50	-64.81464144	48.12298051	-64.83011488	-64.81363215	-64.80029787	48.12026508	48.12298579	48.12561626	1.947871742	2
2021_158386	2021-07-16 21:50	-64.73221751	48.16441481	-64.74597487	-64.73095708	-64.72341061	48.1448836	48.16789391	48.17743439	1.920213763	2
2021_158386	2021-07-17 09:50	-64.70886367	48.20572824	-64.7302483	-64.70892444	-64.68685072	48.17152257	48.21152801	48.21575995	1.913369586	2
2021_158386	2021-07-17 21:50	-64.7016687	48.19647816	-64.73067041	-64.70131899	-64.67492447	48.17781232	48.19632135	48.21630487	1.919369961	2
2021_158386	2021-07-18 09:50	-65.09246927	48.08777946	-65.12931037	-65.09357746	-65.05039101	48.06208871	48.08808714	48.11126955	1.947027939	2
2021_158386	2021-07-18 21:50	-65.16523498	48.04835841	-65.38403195	-65.15654927	-65.07484149	47.95881757	48.05798051	48.10184617	1.943558972	2
2021_158386	2021-07-19 09:50	-64.77117095	48.18852896	-65.10570369	-64.73613281	-64.72672099	48.18360962	48.18841545	48.19410353	1.914682168	2
2021_158386	2021-07-19 21:50	-64.60526619	48.29775534	-64.72102675	-64.60237145	-64.48795348	48.27587863	48.29769968	48.3201306	1.908306769	2
2021_158386	2021-07-20 09:50	-64.14384927	48.31310776	-64.22191759	-64.13574763	-64.12713262	48.2822365	48.3121336	48.34813753	1.977873617	2
2021_158386	2021-07-20 21:50	-64.30139303	48.19789299	-64.32341632	-64.3040466	-64.26664842	48.18034585	48.19666973	48.22197269	1.935964748	2
2021_158386	2021-07-21 09:50	-64.09959121	47.83757771	-64.26361543	-64.08418589	-64.07527229	47.83534566	47.83755152	47.83988314	1.989499344	2
2021_158386	2021-07-21 21:50	-64.29495213	47.73929329	-64.30724219	-64.29829544	-64.27773855	47.69171474	47.6968737	47.86200744	1.995405963	2
2021_158386	2021-07-22 09:50	-63.86015262	47.73356435	-63.97241085	-63.8554831	-63.76483023	47.62509931	47.73925543	47.83915789	1.99615601	2
2021_158386	2021-07-22 21:50	-64.08483265	47.75645721	-64.12504737	-64.08518594	-64.04237312	47.72390296	47.75707091	47.78546082	1.969060566	2
2021_158386	2021-07-23 09:50	-64.09587028	47.77519093	-64.1042024	-64.09581024	-64.08748049	47.76699043	47.77595252	47.78459137	1.942527658	2
2021_158386	2021-07-23 21:50	-64.16467183	47.75994162	-64.17515476	-64.1667282	-64.13661973	47.75515518	47.75969743	47.76619074	1.939808738	2
2021_158386	2021-07-24 09:50	-64.28942736	47.61031064	-64.31141661	-64.28943155	-64.26788391	47.5880671	47.60958511	47.63676749	1.973467092	2
2021_158386	2021-07-24 21:50	-64.22585267	47.68991764	-64.25080593	-64.24037797	-64.15959958	47.68534402	47.68963908	47.69653263	1.969060566	2
2021_158386	2021-07-25 09:50	-64.42650103	47.63727071	-64.4760177	-64.42815414	-64.36723444	47.60644281	47.63751344	47.6651467	1.972623289	2
2021_158386	2021-07-25 21:50	-64.30699581	47.71993224	-64.33952726	-64.30447349	-64.29648523	47.61023122	47.7357011	47.74022755	1.959872492	2
2021_158386	2021-07-26 09:50	-64.46065108	47.84068824	-64.52001917	-64.4621464	-64.39196245	47.79087433	47.84253893	47.87846883	1.968498031	2
2021_158386	2021-07-26 21:50	-64.22149943	47.77011024	-64.23119131	-64.22171689	-64.21051463	47.75833995	47.77115057	47.77594402	1.917588599	2
2021_158386	2021-07-27 09:50	-63.99338596	47.67102822	-64.02448529	-63.99361189	-63.96059171	47.64241962	47.6716123	47.69608136	1.94224639	2
2021_158386	2021-07-27 21:50	-64.06457147	47.70982999	-64.1162001	-64.06320369	-64.02114091	47.68159138	47.71001117	47.73660206	1.90511907	2
2021_158386	2021-07-28 09:50	-64.08254482	47.72257959	-64.11459974	-64.08500032	-64.03858924	47.69247904	47.72252645	47.75234042	1.880648791	2
2021_158386	2021-07-28 21:50	-64.02975866	47.67204968	-64.07096492	-64.02456399	-64.00752937	47.65620317	47.66964686	47.69909349	1.866679167	2
2021_158386	2021-07-29 09:50	-64.09384885	47.68464291	-64.15098598	-64.09384667	-64.03461379	47.64189873	47.6845768	47.72964975	1.843427714	2
2021_158386	2021-07-29 21:50	-64.06657028	47.74429949	-64.11348442	-64.06814854	-64.01111436	47.72248047	47.74437829	47.76560592	1.828333021	2
2021_158386	2021-07-30 09:50	-64.02897614	47.72634768	-64.06254834	-64.03541161	-63.93071845	47.70926325	47.72506855	47.7485698	1.800675042	2
2021_158389	2021-10-04 16:08	-69.45081334	48.2032215	-69.48682887	-69.44726058	-69.42726494	48.19446632	48.20324298	48.21091438	1.699324958	2
2021_158389	2021-10-05 04:08	-69.58678401	48.17194236	-69.59510454	-69.58693327	-69.57721069	48.16662115	48.17178492	48.17793326	1.737389837	2
2021_158389	2021-10-05 16:08	-69.56439792	48.16966921	-69.58041061	-69.56385651	-69.55083108	48.15690665	48.16924794	48.18493259	1.742546409	2
2021_158389	2021-10-06 04:08	-69.57173304	48.17450189	-69.58257919	-69.5716747	-69.56108087	48.16930632	48.17454588	48.17979535	1.752109507	2
2021_158389	2021-10-06 16:08	-69.57244642	48.15257679	-69.58327214	-69.57262833	-69.56021361	48.14751611	48.15245534	48.1584035	1.760360023	2
2021_158389	2021-10-07 04:08	-69.56269711	48.14147576	-69.5740488	-69.56367809	-69.544432	48.13768784	48.14113366	48.14735478	1.776861054	2
2021_158389	2021-10-07 16:08	-69.48745778	48.20709369	-69.5054306	-69.48747386	-69.46895705	48.19262721	48.20805961	48.21699227	1.79167448	2
2021_158389	2021-10-08 04:08	-69.53709942	48.17128074	-69.5513013	-69.53677273	-69.52450313	48.16358681	48.17136592	48.1781497	1.778548659	2
2021_158389	2021-10-08 16:08	-69.57750876	48.17745129	-69.59093763	-69.57719539	-69.56614875	48.17020721	48.17765319	48.18410063	1.763172698	2
2021_158389	2021-10-09 04:08	-69.5847354	48.13361624	-69.596147	-69.58536574	-69.56923297	48.12504741	48.13320594	48.14442051	1.744515282	2
2021_158389	2021-10-09 16:08	-69.56454671	48.1732164	-69.57666432	-69.56502175	-69.54961144	48.16827175	48.17308937	48.17880674	1.71807613	2
2021_158389	2021-10-10 04:08	-69.55438195	48.1475665	-69.57127369	-69.55434714	-69.53648095	48.14275983	48.14745688	48.15278687	1.679261204	2
2021_158389	2021-10-10 16:08	-69.40117326	48.14179408	-69.41100659	-69.40110172	-69.39192784	48.13573451	48.1411987	48.15024753	1.636414776	2
2021_158389	2021-10-11 04:08	-69.43587357	48.17996339	-69.44794072	-69.43536911	-69.42608548	48.17422481	48.1793166	48.18802389	1.540783799	2
2021_158389	2021-10-11 16:08	-69.56439811	48.13325079	-69.57952164	-69.56469198	-69.5480615	48.12675819	48.13265607	48.14290483	1.417776111	1
2021_158389	2021-10-12 04:08	-69.56344337	48.17704065	-69.57520383	-69.56343032	-69.55112529	48.16684704	48.17657064	48.1925556	1.206169136	1
2021_158389	2021-10-12 16:08	-69.33346078	48.40906916	-69.37677729	-69.33379871	-69.27469334	48.2926674	48.41274354	48.44994804	1.024189012	1
2021_158389	2021-10-13 04:08	-68.5028805	48.94777183	-68.52211715	-68.50389976	-68.48038035	48.91704864	48.94950181	48.98706941	1.992030752	2
2021_158389	2021-10-13 16:08	-68.22596011	48.98572026	-68.2887791	-68.21694857	-68.19779391	48.97645435	48.98556216	48.99547167	1.902306394	2
2021_158389	2021-10-14 04:08	-68.37126624	48.67456513	-68.43801394	-68.36507023	-68.33475759	48.62359402	48.67944345	48.71258089	1.396587287	1
2021_158389	2021-10-14 16:08	-69.21623969	48.31297891	-69.24563471	-69.21479776	-69.19686708	48.3035474	48.31255799	48.32481451	1.825801613	2
2021_158389	2021-10-15 04:08	-69.57121727	48.17695274	-69.59103489	-69.57887204	-69.48824494	48.1600126	48.1743009	48.2128387	1.908494281	2
2021_158389	2021-10-15 16:08	-69.56699791	48.18041702	-69.58377462	-69.56820405	-69.54315936	48.16111679	48.18044476	48.19665178	1.88496156	2
2021_158389	2021-10-16 04:08	-69.58620338	48.1483442	-69.60202321	-69.58663529	-69.56889078	48.13885928	48.14680698	48.16242712	1.874367148	2
2021_158389	2021-10-16 16:08	-69.53717984	48.1676531	-69.58526578	-69.53221724	-69.50372538	48.16077399	48.16744377	48.17497246	1.867991749	2
2021_158389	2021-10-17 04:08	-69.51054737	48.12197735	-69.53305838	-69.50898346	-69.49543826	48.1016096	48.12315673	48.15258184	1.873242078	2
2021_158389	2021-10-17 16:08	-69.60616895	48.16439603	-69.62198927	-69.60545015	-69.59382057	48.15730111	48.16469996	48.17015698	1.876054753	2
2021_158389	2021-10-18 04:08	-69.55714424	48.16611901	-69.56659736	-69.55743377	-69.546165	48.16254024	48.16606047	48.16982993	1.869866867	2
2021_158389	2021-10-18 16:08	-69.50759037	48.1819461	-69.52779776	-69.51118484	-69.46590582	48.16799957	48.1830905	48.18997317	1.882430152	2
2021_158389	2021-10-19 04:08	-69.57988582	48.14309359	-69.58920613	-69.58002205	-69.57009057	48.12111436	48.14109786	48.16648486	1.899306207	2
2021_158389	2021-10-19 16:08	-69.46554555	48.23358325	-69.4826645	-69.46633354	-69.44725496	48.22319564	48.23362632	48.24351182	1.901743859	2
2021_158389	2021-10-20 04:08	-69.5740472	48.16621224	-69.59291737	-69.57404809	-69.55356929	48.15765798	48.16620064	48.17550273	1.866960435	2
2021_158389	2021-10-20 16:08	-69.58040346	48.16871551	-69.59183773	-69.58185295	-69.55704686	48.15011929	48.17081291	48.18507647	1.828145509	2
2021_158389	2021-10-21 04:08	-69.56191404	48.17248484	-69.59094457	-69.56462862	-69.52924355	48.15202348	48.17290629	48.1867325	1.799737484	2
2021_158389	2021-10-21 16:08	-69.51851881	48.17039856	-69.57294097	-69.51534809	-69.48215708	48.15447151	48.17039098	48.18716136	1.776392275	2
2021_158389	2021-10-22 04:08	-69.55352039	48.16322595	-69.58898456	-69.55115277	-69.52857153	48.1550267	48.16270489	48.1740182	1.750328146	2
2021_158389	2021-10-22 16:08	-69.51984126	48.18451091	-69.55139714	-69.52377775	-69.4719518	48.16236076	48.18421946	48.20801567	1.722763923	2
2021_158389	2021-10-23 04:08	-69.51114063	48.15912289	-69.57459837	-69.51102795	-69.4484824	48.11554109	48.15907529	48.20264546	1.68432402	2
2021_158389	2021-10-23 16:08	-69.55539259	48.12381044	-69.57050257	-69.5554749	-69.54039384	48.11135205	48.12347642	48.13817651	1.633133321	2
2021_158389	2021-10-24 04:08	-69.53342971	48.17785764	-69.54630875	-69.53431397	-69.51347659	48.16571538	48.17606193	48.20039774	1.550440653	2
2021_158389	2021-10-24 16:08	-69.51383392	48.19655424	-69.56989228	-69.50964416	-69.47860066	48.16280831	48.1978834	48.22369326	1.447309207	1
2021_158389	2021-10-25 04:08	-69.57343055	48.17963864	-69.59684329	-69.57641533	-69.5095926	48.16997487	48.17970948	48.18924234	1.295330958	1
2021_158389	2021-10-25 16:08	-69.45807862	48.20936555	-69.51905396	-69.46922333	-69.35205803	48.17831019	48.20545365	48.25977345	1.056816051	1
2021_158389	2021-10-26 04:08	-68.6159604	48.64604321	-68.73865951	-68.6204567	-68.47273582	48.58621525	48.64715532	48.70090309	1	1
2021_158389	2021-10-26 16:08	-67.27751366	49.0487894	-67.39369502	-67.25794609	-67.23850836	49.01347872	49.05139777	49.06056635	1	1
2021_158389	2021-10-27 04:08	-66.0648248	49.36363406	-66.18705027	-66.07050902	-65.90636477	49.2847302	49.36506718	49.43342211	1	1
2021_158389	2021-10-27 16:08	-64.6557848	49.30076933	-65.03145086	-64.60393577	-64.46180409	49.15960211	49.29764588	49.45230825	1.065347834	1
2021_158389	2021-10-28 04:08	-63.8422441	49.02037735	-64.00924042	-63.83124493	-63.4997685	48.95141272	49.03864195	49.05352954	1	1
2021_158389	2021-10-28 16:08	-62.79427993	48.51855335	-62.86638129	-62.7931075	-62.72931211	48.46796219	48.51812808	48.57243045	1	1
2021_158389	2021-10-29 04:08	-62.06683178	48.03419048	-62.2200237	-62.06300759	-61.9398229	47.8865587	48.02971858	48.19406827	1.070598162	1
2021_158389	2021-10-29 16:08	-61.5634614	47.77781638	-61.73708551	-61.57252351	-61.3272407	47.70609051	47.77809373	47.84880379	1.000187512	1
2021_158389	2021-10-30 04:08	-60.60772433	47.32979055	-60.81589448	-60.62311193	-60.30503404	47.20554977	47.32791073	47.46760809	1	1
2021_158389	2021-10-30 16:08	-59.51877405	46.77708587	-59.63825128	-59.51857156	-59.40232916	46.67414803	46.76924606	46.91334556	1.965497844	2
2021_158389	2021-10-31 04:08	-59.51119985	46.59248911	-59.62871152	-59.51429778	-59.3736254	46.47737038	46.58875475	46.72760533	1.290830677	1
2021_158389	2021-10-31 16:08	-59.28856954	46.34743047	-59.39439809	-59.2914645	-59.17483462	46.29792442	46.3466169	46.400355	1.015094693	1
2021_158389	2021-11-01 04:08	-59.00959816	45.96814694	-59.19395025	-59.01847542	-58.79276217	45.82445275	45.96771252	46.11027965	1.001687605	1
2021_158389	2021-11-01 16:08	-59.0730521	45.45117456	-59.09426312	-59.07340197	-59.04922742	45.43197797	45.45110288	45.47138472	1.000281268	1
2021_158389	2021-11-02 04:08	-59.35904918	44.95459592	-59.48979872	-59.377243	-59.1350042	44.88533239	44.95293203	45.0321257	1.001968873	1
2021_158389	2021-11-02 16:08	-59.55675511	44.4901407	-59.71372809	-59.57869122	-59.29363875	44.41536126	44.4897337	44.56947338	1.252297019	1
2021_158389	2021-11-03 04:08	-59.19704182	44.22817057	-59.39016592	-59.19690378	-59.0107732	44.11044241	44.23132654	44.32182767	1.311550722	1
2021_158389	2021-11-03 16:08	-59.21696073	44.01087196	-59.36612044	-59.21336051	-59.0890772	43.92824209	44.00838987	44.10950646	1.193230827	1
2021_158389	2021-11-04 04:08	-59.72281387	43.59645864	-59.78326499	-59.72800504	-59.62669388	43.56720314	43.59514304	43.63331665	1.340896306	1
2021_197177	2021-10-04 18:09	-69.35454477	48.19692816	-69.3688827	-69.35456598	-69.34045352	48.16493548	48.2029804	48.21665348	1.731483218	2
2021_197177	2021-10-05 06:09	-69.4293621	48.12638079	-69.492887	-69.4236465	-69.40838799	48.09795394	48.12713731	48.14093545	1.778923683	2
2021_197177	2021-10-05 18:09	-69.48919805	48.15982982	-69.50103871	-69.48943627	-69.47583365	48.15419103	48.15973488	48.16616013	1.806581661	2
2021_197177	2021-10-06 06:09	-69.53049081	48.11421534	-69.54215701	-69.53038448	-69.51952691	48.08889164	48.10774719	48.14216318	1.831708232	2
2021_197177	2021-10-06 18:09	-69.57196306	48.11674427	-69.59531691	-69.5713219	-69.54988506	48.10473683	48.11401107	48.14440577	1.852709544	2
2021_197177	2021-10-07 06:09	-69.46226642	48.15729893	-69.50116833	-69.45790024	-69.4276556	48.14109257	48.15797159	48.1696209	1.877836115	2
2021_197177	2021-10-07 18:09	-69.57055863	48.11734429	-69.60029325	-69.56684427	-69.54734324	48.10176334	48.12002585	48.12903185	1.879148697	2
2021_197177	2021-10-08 06:09	-69.56618306	48.11296845	-69.58104464	-69.56590995	-69.553123	48.08794812	48.11392705	48.13258541	1.88927433	2
2021_197177	2021-10-08 18:09	-69.53886777	48.2002466	-69.56476495	-69.53957748	-69.50063923	48.14310816	48.20165281	48.23023363	1.912338271	2
2021_197177	2021-10-09 06:09	-69.59390456	48.07196763	-69.60903503	-69.59434735	-69.57666521	48.06215538	48.06989834	48.09811723	1.901931371	2
2021_197177	2021-10-09 18:09	-69.53178755	48.17568097	-69.57429878	-69.53018801	-69.49819906	48.15025391	48.1754288	48.20266477	1.807425464	2
2021_197177	2021-10-10 06:09	-69.35500699	48.22506149	-69.37497576	-69.35559639	-69.33098929	48.19952193	48.22694071	48.2365264	1.725107819	2
2021_197177	2021-10-10 18:09	-69.38806023	48.16648418	-69.41682643	-69.39539383	-69.28896963	48.15536323	48.16544411	48.18510623	1.554940934	2
2021_197177	2021-10-11 06:09	-69.10558403	48.4178178	-69.22196875	-69.10846071	-68.9771759	48.34208316	48.4140459	48.508597	1.00384399	1
2021_197177	2021-10-11 18:09	-68.36740495	48.85978909	-68.54626801	-68.39065971	-68.14434365	48.76682549	48.85981643	48.98916768	1.000562535	1
2021_197177	2021-10-12 06:09	-67.24044387	49.1001876	-67.48862791	-67.23992305	-67.01618649	49.08704833	49.10000508	49.11408458	1.195387212	1
2021_197177	2021-10-12 18:09	-66.71166654	49.21857725	-66.84890848	-66.71561823	-66.50680403	49.20496416	49.21715339	49.24526357	1.013500844	1
2021_197177	2021-10-13 06:09	-65.8588244	49.29638034	-66.04481165	-65.86148304	-65.65820178	49.20426305	49.29654972	49.38810803	1	1
2021_197177	2021-10-13 18:09	-64.80011973	49.22029678	-64.85544556	-64.79924441	-64.74960851	49.19325595	49.22039687	49.24722002	1.000093756	1
2021_197177	2021-10-14 06:09	-63.98710126	48.80860422	-64.00707363	-63.98714874	-63.96695737	48.79715536	48.80876965	48.81901444	1	1
2021_197177	2021-10-14 18:09	-63.2480505	48.04540771	-63.31085551	-63.24795789	-63.18536317	47.99680282	48.04421168	48.09990862	2	2
2021_197177	2021-10-15 06:09	-63.34949981	47.86152476	-63.41161309	-63.34961148	-63.28659831	47.80711384	47.86103994	47.91880158	1.947402963	2
2021_197177	2021-10-15 18:09	-63.34011582	47.75046809	-63.45523906	-63.34739414	-63.1781463	47.67961884	47.74997044	47.82314223	1.917682355	2
2021_197177	2021-10-16 06:09	-62.66653601	47.66565191	-63.29655358	-62.604683	-62.58707967	47.65369051	47.66607547	47.67530397	1.939152447	2
2021_197177	2021-10-16 18:09	-62.37686974	47.58132413	-62.45724978	-62.38196133	-62.27943148	47.54606759	47.58308843	47.60814101	1.959966248	2
2021_197177	2021-10-17 06:09	-62.45797009	47.64176748	-62.49759852	-62.45879424	-62.41352703	47.61308899	47.642833	47.66383613	1.896118507	2
2021_197178	2021-06-21 15:19	-64.08317452	48.73869894	-64.09672893	-64.0824663	-64.07279893	48.73468734	48.73878316	48.74219967	1.758578661	2
2021_197178	2021-06-22 03:19	-63.88420603	48.61130842	-63.91726273	-63.8827434	-63.84655812	48.60317567	48.61113581	48.62029816	1.826176636	2
2021_197178	2021-06-22 15:19	-64.13438375	48.83349346	-64.17088072	-64.13461066	-64.06541435	48.81976116	48.8319878	48.84993754	1.220888806	1
2021_197178	2021-06-23 03:19	-64.66466197	49.21925532	-64.68745809	-64.66381979	-64.64434275	49.20953438	49.21984204	49.2254106	1.703450216	2
2021_197178	2021-06-23 15:19	-64.46721653	49.60554668	-64.48045798	-64.46750406	-64.45192047	49.59796481	49.60567883	49.6119881	1.97712357	2
2021_197178	2021-06-24 03:19	-64.58196682	49.60978182	-64.68762303	-64.56511181	-64.53926106	49.59461927	49.61026548	49.6217401	1.937183574	2
2021_197178	2021-06-24 15:19	-64.61029309	49.61695334	-64.62201598	-64.6100794	-64.5999776	49.60712221	49.61495016	49.63202283	1.913932121	2
2021_197178	2021-06-25 03:19	-64.75650937	49.56000072	-64.7710715	-64.75746933	-64.73765667	49.5467325	49.55903411	49.57629275	1.914682168	2
2021_197178	2021-06-25 15:19	-64.7259297	49.69334657	-64.73995473	-64.72768844	-64.69079271	49.68101785	49.6943749	49.6996391	1.88336771	2
2021_197178	2021-06-26 03:19	-65.1044957	49.728126	-65.13766103	-65.1003927	-65.08187671	49.68039781	49.73241464	49.74265322	1.83967748	2
2021_197178	2021-06-26 15:19	-65.15425864	49.71512846	-65.19968203	-65.17048071	-65.09259232	49.69683673	49.71837187	49.73042082	1.669135571	2
2021_197178	2021-06-27 03:19	-65.2978529	49.62261425	-65.36095326	-65.31196973	-65.21803042	49.61301067	49.62205148	49.63649724	1.504125258	2
2021_197178	2021-06-27 15:19	-66.15702335	49.81640401	-66.26147472	-66.16076503	-66.03309135	49.74190045	49.81778329	49.88445075	1.418807425	1
2021_197178	2021-06-28 03:19	-66.7654228	49.85262404	-66.78836567	-66.76825214	-66.72687814	49.82080775	49.85517252	49.86426905	1.581942621	2
2021_197178	2021-06-28 15:19	-67.09472642	49.59403994	-67.11709885	-67.09555676	-67.06741539	49.58175041	49.59396527	49.60711301	1.599381211	2
2021_197178	2021-06-29 03:19	-67.32793686	49.4683063	-67.49712283	-67.33071991	-67.15316098	49.27480468	49.48865834	49.49956792	1.673542096	2
2021_197178	2021-06-29 15:19	-67.67136469	49.28341373	-67.68422851	-67.67113717	-67.65993353	49.27776105	49.28353542	49.2883137	1.825895368	2
2021_197178	2021-06-30 03:19	-67.76705307	49.27335183	-67.80215869	-67.76226165	-67.73262829	49.26582872	49.27164332	49.28578439	1.835645978	2
2021_197178	2021-06-30 15:19	-67.6544868	49.27283029	-67.66949818	-67.654615	-67.63842794	49.26392482	49.27278856	49.28116873	1.829551847	2
2021_197178	2021-07-01 03:19	-67.65014876	49.2815845	-67.67824231	-67.65195464	-67.61977588	49.27541745	49.28163558	49.28761631	1.822988937	2
2021_197178	2021-07-01 15:19	-67.60428374	49.28893272	-67.63305543	-67.60206118	-67.58866333	49.28441826	49.28897362	49.29323011	1.821957622	2
2021_197178	2021-07-02 03:19	-67.72868638	49.29138547	-67.74151953	-67.7290126	-67.71399177	49.28643563	49.29155645	49.29545322	1.816707294	2
2021_197178	2021-07-02 15:19	-67.79434442	49.26040399	-67.80886525	-67.79445778	-67.77875355	49.24096012	49.25986959	49.27982544	1.823176449	2
2021_197178	2021-07-03 03:19	-67.72541536	49.28247939	-67.73587905	-67.72533711	-67.71574024	49.27965817	49.28244775	49.28553019	1.822895181	2
2021_197178	2021-07-03 15:19	-67.84674273	49.260695	-67.86329394	-67.84844675	-67.81210936	49.24622965	49.25930868	49.2763484	1.815113445	2
2021_197178	2021-07-04 03:19	-68.01526418	49.157229	-68.02472426	-68.01542059	-68.00461904	49.14062864	49.15529668	49.173428	1.841458841	2
2021_197178	2021-07-04 15:19	-68.09064626	49.08995287	-68.16786919	-68.09218589	-68.00611428	49.03816133	49.08973248	49.14280996	1.882617664	2
2021_197178	2021-07-05 03:19	-68.02456325	49.20569298	-68.0337936	-68.02456742	-68.0151681	49.20090113	49.20567485	49.21057678	1.88496156	2
2021_197178	2021-07-05 15:19	-68.01812027	49.21592326	-68.04308599	-68.01852365	-67.99172906	49.2057514	49.21582901	49.22676886	1.883180199	2
2021_197178	2021-07-06 03:19	-67.99504365	49.25928183	-68.01427368	-67.99432042	-67.97873561	49.24534063	49.25940942	49.2715202	1.887305457	2
2021_197178	2021-07-06 15:19	-67.78073559	49.24594682	-67.82615872	-67.78127362	-67.73251955	49.19837408	49.24759466	49.28379534	1.912994562	2
2021_197178	2021-07-07 03:19	-67.75260426	49.26076749	-67.76580966	-67.75300841	-67.73728859	49.25208137	49.26041951	49.2705893	1.932214513	2
2021_197178	2021-07-07 15:19	-67.5036629	49.28403753	-67.51740731	-67.50363061	-67.49047921	49.27735581	49.28404732	49.29071095	1.975342209	2
2021_197178	2021-07-08 03:19	-67.79627716	49.24198288	-67.8298514	-67.79549367	-67.77069752	49.22951201	49.24253708	49.25137409	1.962028877	2
2021_197178	2021-07-08 15:19	-67.88691071	49.17640669	-67.89871537	-67.88746882	-67.87175237	49.14180773	49.18081242	49.19056036	1.971591974	2
2021_197178	2021-07-09 03:19	-67.4800897	49.23296457	-67.73940782	-67.45475978	-67.31079379	49.17260288	49.23261348	49.29723934	1.972248266	2
2021_197178	2021-07-09 15:19	-67.44170062	49.31579473	-67.4641013	-67.44235451	-67.41576952	49.30041363	49.31646262	49.32737539	1.961653853	2
2021_197178	2021-07-10 03:19	-67.75097919	49.34162435	-67.76300491	-67.75106696	-67.73847911	49.30059491	49.31502244	49.41095071	1.962216389	2
2021_197178	2021-07-10 15:19	-67.74144692	49.24589019	-67.81176002	-67.7418832	-67.67008129	49.19400875	49.24624915	49.29698038	1.935027189	2
2021_197178	2021-07-11 03:19	-68.01288738	49.13143703	-68.0386597	-68.0125495	-67.98970305	49.11806546	49.13156289	49.14456688	1.937839865	2
2021_197178	2021-07-11 15:19	-67.95822085	49.28954042	-68.01211232	-67.99076336	-67.74242804	49.27689902	49.28864019	49.30923021	1.789236827	2
2021_197178	2021-07-12 03:19	-67.39569841	49.41566543	-67.44679553	-67.39048088	-67.36395982	49.32229339	49.42350117	49.43440088	1.720513782	2
2021_197178	2021-07-12 15:19	-66.97090163	49.45540176	-67.00105535	-66.96959168	-66.94807709	49.4440756	49.45469038	49.47210153	1.781267579	2
2021_197178	2021-07-13 03:19	-66.67412682	49.85414666	-66.69521062	-66.67492115	-66.65006581	49.83795656	49.84799932	49.91483664	1.99728108	2
2021_197178	2021-07-13 15:19	-66.85300299	49.80902996	-66.88089025	-66.85213787	-66.83046846	49.79746422	49.80899411	49.82148785	1.954434652	2
2021_197178	2021-07-14 03:19	-66.98444255	49.76984669	-67.00822047	-66.98526098	-66.9545766	49.75561554	49.77018958	49.78130371	1.945621601	2
2021_197178	2021-07-14 15:19	-66.81690463	49.46424066	-66.82736329	-66.81671473	-66.80786642	49.45806252	49.46380733	49.47395542	1.961935121	2
2021_197178	2021-07-15 03:19	-66.54491041	49.38906486	-66.56774489	-66.5451993	-66.51907128	49.37065301	49.39001258	49.40075516	1.979373711	2
2021_197178	2021-07-15 15:19	-67.01796528	49.05131688	-67.04209341	-67.0175919	-66.99391577	49.0371109	49.05279515	49.06407921	1.965779111	2
2021_197178	2021-07-16 03:19	-67.21408985	48.88698622	-67.33502342	-67.21436554	-67.09625643	48.81499599	48.8820837	48.98368341	1.972060754	2
2021_197178	2021-07-16 15:19	-67.97432376	49.09106579	-67.98732049	-67.97419405	-67.96203185	49.07898544	49.09091587	49.10186935	1.999624977	2
2021_197178	2021-07-17 03:19	-68.00807839	48.98716409	-68.01758631	-68.00814052	-67.99851209	48.97887006	48.98711233	48.99597409	1.976654791	2
2021_197178	2021-07-17 15:19	-67.90085286	48.90730976	-67.98150249	-67.90055373	-67.82184275	48.84384338	48.90671457	48.97346187	1.989030564	2
2021_197178	2021-07-18 03:19	-68.01145677	49.09703001	-68.03352772	-68.01067694	-67.99021501	49.0852741	49.09602793	49.10975967	1.997187324	2
2021_197178	2021-07-18 15:19	-67.75760713	48.91693335	-67.79754766	-67.76719798	-67.67250743	48.90976589	48.91692521	48.92437343	1.985561598	2
2021_197178	2021-07-19 03:19	-67.69627151	48.98155654	-67.75050595	-67.71702268	-67.62906466	48.91549841	48.95718598	49.02922391	1.924620289	2
2021_197178	2021-07-19 15:19	-67.92620125	48.84651305	-67.95265094	-67.92538221	-67.90432566	48.8109113	48.82294514	48.95276913	1.798331146	2
2021_197178	2021-07-20 03:19	-68.55429761	48.8882625	-68.6583569	-68.55875368	-68.41996225	48.65060114	48.88408031	49.16248234	1.829833115	2
2021_197178	2021-07-20 15:19	-68.98176954	48.63468309	-69.00452617	-68.98267118	-68.95325551	48.62142851	48.63442002	48.65009759	1.948809301	2
2021_197178	2021-07-21 03:19	-68.96177296	48.64600557	-68.97465918	-68.96179944	-68.94843547	48.63146304	48.64766084	48.65877975	1.903994	2
2021_197178	2021-07-21 15:19	-68.92943221	48.65159281	-68.95128842	-68.9281082	-68.91627215	48.64588447	48.65165189	48.65684678	1.878304894	2
2021_197178	2021-07-22 03:19	-68.95023101	48.61981296	-68.98053233	-68.94785228	-68.93371982	48.61313964	48.61936936	48.62819742	1.867241703	2
2021_197178	2021-07-22 15:19	-68.98339298	48.6286739	-68.99617777	-68.98314785	-68.97172283	48.62168625	48.62866959	48.63549476	1.865179074	2
2021_197178	2021-07-23 03:19	-68.92608458	48.6295157	-69.01287747	-68.91926117	-68.87219816	48.5921792	48.62873177	48.67147341	1.874273392	2
2021_197178	2021-07-23 15:19	-69.0188536	48.64538411	-69.09671192	-69.01911824	-68.9382785	48.59553159	48.64519686	48.69586253	1.879711232	2
2021_197178	2021-07-24 03:19	-68.92135965	48.69468945	-68.94667319	-68.92056925	-68.90087531	48.68340223	48.69452874	48.70740455	1.875960998	2
2021_197178	2021-07-24 15:19	-68.93322542	48.66028062	-68.95840328	-68.93547211	-68.89887542	48.64844754	48.65820991	48.69892842	1.878023626	2
2021_197178	2021-07-25 03:19	-68.97326793	48.63652175	-69.00250962	-68.98578512	-68.92162491	48.60367687	48.62010865	48.66893561	1.890868179	2
2021_197178	2021-07-25 15:19	-69.48575907	48.2327687	-69.52698631	-69.48835957	-69.43131789	48.15931436	48.22620444	48.34478947	1.993812113	2
2021_197178	2021-07-26 03:19	-69.57570822	48.19331176	-69.66111729	-69.5769095	-69.49124532	48.16132152	48.1945431	48.21996381	1.986686668	2
2021_197178	2021-07-26 15:19	-69.44022473	48.38908803	-69.4817827	-69.4472333	-69.36825245	48.33130752	48.39411499	48.42372726	1.986780424	2
2021_197178	2021-07-27 03:19	-69.47661303	48.28489431	-69.57545713	-69.48250932	-69.34289095	48.20412705	48.28138996	48.38423776	1.959497469	2
2021_197178	2021-07-27 15:19	-69.38631628	48.33762775	-69.41184164	-69.38577281	-69.36385773	48.32139186	48.33823458	48.34997584	1.916838552	2
2021_197178	2021-07-28 03:19	-69.40448215	48.32490419	-69.52430103	-69.39890136	-69.31337806	48.21153729	48.33972621	48.39062952	1.877086068	2
2021_197178	2021-07-28 15:19	-69.50975751	48.23879198	-69.79016943	-69.52198196	-69.15570981	48.06134158	48.22703262	48.47410447	1.840708794	2
2021_197179	2021-06-21 18:37	-64.23692915	48.98651545	-64.24858978	-64.2371405	-64.22345691	48.97426468	48.98287775	49.0071475	1.736077255	2
2021_197179	2021-06-22 06:37	-64.27921905	49.0147147	-64.31852536	-64.27925854	-64.23921774	48.98564503	49.01410738	49.0477931	1.787080443	2
2021_197179	2021-06-22 18:37	-64.20014153	49.02278934	-64.23944921	-64.19843062	-64.18275766	49.01322268	49.01870964	49.04210412	1.823082693	2
2021_197179	2021-06-23 06:37	-64.13632653	49.03352771	-64.25346128	-64.13525013	-64.03161676	48.97788223	49.03370098	49.08680453	1.867710482	2
2021_197179	2021-06-23 18:37	-64.34635976	49.05082995	-64.36128031	-64.34567492	-64.33498653	49.02780565	49.05265374	49.05742982	1.889836865	2
2021_197179	2021-06-24 06:37	-64.39300463	48.9824218	-64.48093141	-64.39093324	-64.31376576	48.93801738	48.98273931	49.02401528	1.91055691	2
2021_197179	2021-06-24 18:37	-64.22061018	48.99915497	-64.27308954	-64.22241502	-64.16202821	48.9431072	49.00644674	49.02532474	1.914963435	2
2021_197179	2021-06-25 06:37	-63.97647138	48.99103553	-64.03479101	-63.97753692	-63.91129192	48.95192177	48.99045077	49.0320866	1.970748172	2
2021_197179	2021-06-25 18:37	-64.31196245	49.01825713	-64.32514712	-64.31173578	-64.2971514	49.00940759	49.01838856	49.02629027	1.958278642	2
2021_197179	2021-06-26 06:37	-64.28868488	49.08994191	-64.33272128	-64.28886902	-64.2447632	49.05921562	49.09021007	49.11804768	1.923401463	2
2021_197179	2021-06-26 18:37	-64.296241	49.11110444	-64.41689728	-64.28957435	-64.20524882	49.04593749	49.11293834	49.16484998	1.908681793	2
2021_197179	2021-06-27 06:37	-64.43884805	49.09691218	-64.54258654	-64.44637117	-64.29106339	49.04310908	49.09720891	49.15035129	1.89583724	2
2021_197179	2021-06-27 18:37	-64.41746428	49.11125689	-64.53722762	-64.41225779	-64.3364977	49.04851944	49.11488741	49.15588773	1.872773298	2
2021_197179	2021-06-28 06:37	-64.37119603	49.02863081	-64.46991768	-64.36918362	-64.28252198	48.96501219	49.02941843	49.0903703	1.842958935	2
2021_197179	2021-06-28 18:37	-64.40961422	49.06862366	-64.50875094	-64.40806683	-64.30745673	48.99379575	49.06911899	49.14668728	1.773017064	2
2021_197179	2021-06-29 06:37	-64.59751492	49.19206437	-64.75757766	-64.61071045	-64.41271052	49.14300448	49.1934643	49.23508879	1.726889181	2
2021_197179	2021-06-29 18:37	-64.93394087	49.29565827	-64.98314814	-64.93431255	-64.88450767	49.26582077	49.29619916	49.32233664	1.769454341	2
2021_197179	2021-06-30 06:37	-64.84661731	49.31092021	-64.93151617	-64.84336136	-64.77924759	49.26801147	49.31094878	49.3546474	1.632289518	2
2021_197179	2021-06-30 18:37	-65.84868156	49.51935022	-66.04736683	-65.75747073	-65.68135608	49.47917791	49.522913	49.54251008	1.000281268	1
2021_197179	2021-07-01 06:37	-67.66673098	48.94172379	-67.7063125	-67.68421874	-67.59892317	48.93478398	48.94122032	48.95126317	1.935964748	2
2021_197179	2021-07-01 18:37	-68.16669093	48.64510859	-68.2679264	-68.16626205	-68.05705694	48.56764367	48.64982619	48.6922672	1.000656291	1
2021_197179	2021-07-02 06:37	-69.05973778	48.18183056	-69.55689865	-69.02794966	-68.87095803	47.95064208	48.19593752	48.29048338	1.102381399	1
2021_197179	2021-07-02 18:37	-69.82251486	47.80715579	-69.92544062	-69.83933396	-69.55847531	47.74767699	47.7998072	47.93132087	1.995030939	2
2021_197179	2021-07-03 06:37	-69.68769024	47.86944685	-69.87751382	-69.68342411	-69.5210389	47.73247037	47.86232283	48.05088662	1.825989124	2
2021_197179	2021-07-03 18:37	-69.58582545	47.98783787	-69.96379486	-69.58148239	-69.2240364	47.62155526	47.97329	48.37472714	1.751265704	2
2021_197179	2021-07-04 06:37	-69.48202398	48.1269301	-69.92691965	-69.46964997	-69.12115233	47.55443093	48.06672393	48.84387067	1.748359272	2
2021_197181	2021-09-29 14:31	-69.24891567	48.39928797	-69.30384235	-69.24367394	-69.2309582	48.39610369	48.39927586	48.40248773	1.812207013	2
2021_197181	2021-09-30 02:31	-69.57059278	48.21779106	-69.60922149	-69.56639749	-69.53465765	48.1441334	48.22503565	48.23060208	1.899493718	2
2021_197181	2021-09-30 14:31	-69.55832743	48.15506556	-69.57658038	-69.55685711	-69.54846561	48.14926637	48.15473244	48.16375949	1.904837802	2
2021_197181	2021-10-01 02:31	-69.62378846	48.21858145	-69.64561839	-69.62745657	-69.58584398	48.18702358	48.22144954	48.23712781	1.898649916	2
2021_197181	2021-10-01 14:31	-69.59011597	48.17029951	-69.60133956	-69.59048929	-69.57679583	48.16499617	48.16956442	48.18116096	1.882805175	2
2021_197181	2021-10-02 02:31	-69.52763487	48.14053748	-69.6194223	-69.53087241	-69.43762319	48.10392128	48.13880007	48.18851668	1.888055503	2
2021_197181	2021-10-02 14:31	-69.55792905	48.13557741	-69.63217438	-69.54881288	-69.53860979	48.12525402	48.13538583	48.14700572	1.89471217	2
2021_197181	2021-10-03 02:31	-69.43128918	48.16296642	-69.50456395	-69.42788434	-69.38224374	48.13818055	48.16354004	48.18446733	1.915432215	2
2021_197181	2021-10-03 14:31	-69.62045441	48.17251586	-69.68158883	-69.62439253	-69.53908377	48.1225951	48.17468391	48.21185947	1.916182261	2
2021_197181	2021-10-04 02:31	-69.83115467	48.15582342	-70.14894016	-69.84054674	-69.43432929	48.03197546	48.15078904	48.30157771	1.962497656	2
2021_197181	2021-10-04 14:31	-69.61727581	48.23487006	-69.75190432	-69.61572633	-69.4783139	48.15993795	48.23729815	48.29367223	1.948528033	2
2021_197181	2021-10-05 02:31	-69.31988036	48.17179254	-69.38159662	-69.31812865	-69.26749194	48.13072666	48.16890476	48.22854212	1.960716295	2
2021_197181	2021-10-05 14:31	-69.41809315	48.16397158	-69.46052576	-69.41800348	-69.37614725	48.12111345	48.16524212	48.19925317	1.921713857	2
2021_197181	2021-10-06 02:31	-69.56287076	48.16670893	-69.64912123	-69.57448553	-69.40741402	48.11893712	48.16660215	48.21376422	1.908306769	2
2021_197181	2021-10-06 14:31	-69.53469088	48.16832091	-69.59239243	-69.53520699	-69.47526431	48.13066969	48.16846497	48.20420806	1.888055503	2
2021_197181	2021-10-07 02:31	-69.65952256	48.16639234	-69.70617106	-69.65668802	-69.62960224	48.1430568	48.1648264	48.19958865	1.876336021	2
2021_197181	2021-10-07 14:31	-69.55543761	48.16217398	-69.61232959	-69.54830493	-69.52630871	48.13059574	48.1631014	48.19341799	1.846802925	2
2021_197181	2021-10-08 02:31	-69.56828548	48.08360776	-69.6075504	-69.56811239	-69.53153466	48.05726601	48.07826676	48.13101152	1.82336396	2
2021_197181	2021-10-08 14:31	-69.58091338	48.16045103	-69.67599101	-69.57015787	-69.53866241	48.13611367	48.16008113	48.18763366	1.747890493	2
2021_197181	2021-10-09 02:31	-69.62914963	48.18323262	-69.97101567	-69.63455284	-69.26726665	47.93710986	48.18339533	48.42971121	1.669698106	2
2021_197181	2021-10-09 14:31	-69.62079179	48.30601666	-69.82411556	-69.65065527	-69.29112071	48.13945346	48.29136743	48.5514445	1.383461466	1
2021_197181	2021-10-10 02:31	-69.46033539	48.66598299	-69.55424468	-69.46278539	-69.35776154	48.60459396	48.66870785	48.71262573	1.307612976	1
2021_197181	2021-10-10 14:31	-69.19723477	49.0060679	-69.79589918	-69.21767471	-68.39219708	48.68954578	49.05777496	49.19242724	1.755765985	2
2021_197181	2021-10-11 02:31	-69.04163805	48.98688068	-69.98202009	-69.12437201	-67.03773384	48.77120032	48.918284	49.63469998	1.751828239	2
2021_197182	2021-09-29 15:35	-69.22979017	48.43829461	-69.24725245	-69.23016095	-69.21068853	48.42572201	48.43574232	48.4646274	1.188074255	1
2021_197182	2021-09-30 03:35	-68.70561965	48.75144786	-68.81334485	-68.68072701	-68.63457442	48.73238708	48.74847711	48.77653859	1	1
2021_197182	2021-09-30 15:35	-67.69917534	49.1067523	-67.748906	-67.70237048	-67.64174104	49.07803486	49.09708785	49.14910485	1.004781549	1
2021_197182	2021-10-01 03:35	-67.18783149	49.46013369	-67.27260908	-67.18161295	-67.10398071	49.44618354	49.46031236	49.47258763	1.02240765	1
2021_197182	2021-10-01 15:35	-66.81873713	49.76382095	-66.87030656	-66.81625348	-66.7863774	49.70793654	49.76796843	49.79596047	1.264579036	1
2021_197182	2021-10-02 03:35	-66.76215746	49.87103224	-66.77938873	-66.76296129	-66.74085392	49.86620859	49.871038	49.87580633	1.241890118	1
2021_197182	2021-10-02 15:35	-66.4544291	50.07536763	-66.47552446	-66.45391652	-66.43454813	50.04774361	50.08000633	50.08848548	1.289893118	1
2021_197182	2021-10-03 03:35	-65.50792685	49.97919089	-65.74233574	-65.4972644	-65.27613592	49.96983461	49.97799638	49.99505928	1.753422089	2
2021_197182	2021-10-03 15:35	-65.37814152	50.04974119	-65.73906962	-65.22323483	-65.15350729	50.02482134	50.04045177	50.10839644	1.789705607	2
2021_197182	2021-10-04 03:35	-64.71376306	49.86707276	-64.73666238	-64.71315697	-64.69465528	49.85329601	49.8653881	49.88686763	1.959216201	2
2021_197182	2021-10-04 15:35	-64.72235915	49.86149957	-64.73878472	-64.72212921	-64.70677135	49.85374597	49.86154727	49.86890703	1.915057191	2
2021_197182	2021-10-05 03:35	-64.69693777	49.8049044	-64.73915821	-64.69509251	-64.66180827	49.77936983	49.80597476	49.83123925	1.885711607	2
2021_197182	2021-10-05 15:35	-64.58172216	49.34810947	-64.61589184	-64.58209331	-64.55251113	49.33530289	49.34803204	49.36140271	1.997468592	2
2021_197182	2021-10-06 03:35	-64.61644899	49.33040843	-64.65254571	-64.61507869	-64.58143671	49.32065574	49.33008476	49.34190135	1.98528033	2
2021_197182	2021-10-06 15:35	-64.24308937	49.68591459	-64.25263561	-64.24318149	-64.23321546	49.67618077	49.68584248	49.69570995	1.993530846	2
2021_197182	2021-10-07 03:35	-64.23376696	49.66342195	-64.35250654	-64.22013275	-64.18196619	49.64970649	49.66381113	49.67421758	1.78895556	2
2021_197182	2021-10-07 15:35	-64.6295118	49.73087498	-64.67303455	-64.62855755	-64.59186386	49.71159122	49.72924403	49.76168902	1.503375211	2
2021_197182	2021-10-08 03:35	-65.21476642	50.06905902	-65.24503837	-65.21482462	-65.18198931	50.02688746	50.07034668	50.10722215	1.995874742	2
2021_197182	2021-10-08 15:35	-65.2541208	49.89420922	-65.46823921	-65.30148743	-64.99042243	49.77398904	49.92983453	49.97521669	1.969248078	2
2021_197182	2021-10-09 03:35	-65.42865268	49.81672986	-65.44863594	-65.43294671	-65.38158368	49.80654981	49.81703916	49.82521573	1.926214138	2
2021_197182	2021-10-09 15:35	-65.53084436	49.78439582	-65.55558474	-65.52948428	-65.51189123	49.75801004	49.78522906	49.80421298	1.876523533	2
2021_197182	2021-10-10 03:35	-65.63812724	49.7501105	-65.65952927	-65.63744564	-65.61934772	49.73935389	49.74971653	49.76319838	1.858803675	2
2021_197182	2021-10-10 15:35	-65.38518134	49.73459861	-65.40393445	-65.38494585	-65.36815072	49.72033779	49.73471374	49.74789234	1.797581099	2
2021_197182	2021-10-11 03:35	-65.37700181	49.81762139	-65.38852439	-65.37723522	-65.36419312	49.80449982	49.81780956	49.8296574	1.647290456	2
2021_197182	2021-10-11 15:35	-64.84270834	49.82141451	-64.85744623	-64.84508153	-64.80860501	49.81529104	49.82104007	49.82935154	1.441027564	1
2021_197182	2021-10-12 03:35	-64.32928746	49.70878395	-64.3486134	-64.32935291	-64.30988844	49.69951341	49.70803755	49.72134827	1.551096944	2
2021_197182	2021-10-12 15:35	-64.17954746	49.61161372	-64.21427378	-64.17772539	-64.15299477	49.59471277	49.61153138	49.62912383	1.550346897	2
2021_197182	2021-10-13 03:35	-63.96547269	49.54549329	-64.02498192	-63.96376926	-63.90836529	49.50440548	49.54607499	49.58734239	1.596849803	2
2021_197182	2021-10-13 15:35	-63.86057127	49.52052138	-63.98626587	-63.8451705	-63.78746203	49.45397076	49.5245005	49.57244037	1.618507407	2
2021_197182	2021-10-14 03:35	-64.15978649	49.46343232	-64.17443845	-64.15965122	-64.14562674	49.45830063	49.4635138	49.46821394	1.53600225	2
2021_197182	2021-10-14 15:35	-64.88402374	49.41693115	-64.94854667	-64.88929695	-64.78650185	49.34292677	49.39884402	49.50168722	1.983780236	2
2021_197182	2021-10-15 03:35	-64.89575154	49.33052194	-64.91336858	-64.89613828	-64.8763869	49.32286234	49.33064866	49.33717091	1.9895931	2
2021_197182	2021-10-15 15:35	-65.76099476	49.9330079	-65.77089	-65.76107145	-65.75046542	49.92885373	49.933016	49.93718312	2	2
2021_197182	2021-10-16 03:35	-66.0203856	50.01441055	-66.09659936	-66.02364603	-65.92920796	49.93412146	50.02529346	50.03845137	1.858334896	2
2021_197182	2021-10-16 15:35	-66.92443953	49.8396097	-66.96054335	-66.92322961	-66.89571543	49.82204677	49.83850579	49.85938536	1.998593662	2
2021_197182	2021-10-17 03:35	-66.71775475	49.67566852	-66.96349583	-66.70534728	-66.43154166	49.50725394	49.69372909	49.77364661	1.773673355	2
2021_197182	2021-10-17 15:35	-66.26951568	49.30241853	-66.28671871	-66.26934956	-66.25363465	49.24647103	49.31293782	49.32956557	1.99184324	2
2021_197182	2021-10-18 03:35	-66.13319131	49.40438013	-66.21395369	-66.11835651	-66.09154952	49.38756221	49.40565339	49.41723449	1.907650478	2
2021_197182	2021-10-18 15:35	-66.05067717	49.38588067	-66.06558606	-66.05041946	-66.03695115	49.37487498	49.38653444	49.39324297	1.791955747	2
2021_197182	2021-10-19 03:35	-65.7127085	49.43883733	-65.74405463	-65.71821534	-65.64857842	49.42769533	49.43915165	49.44855904	1.721263829	2
2021_197182	2021-10-19 15:35	-65.53321933	49.42776766	-65.61357441	-65.53215946	-65.44897086	49.39213202	49.42741979	49.46473101	1.659291206	2
2021_197182	2021-10-20 03:35	-65.00738533	49.33481938	-65.23773315	-64.98441591	-64.88345741	49.32089557	49.33347727	49.35908766	1.756984812	2
2021_197182	2021-10-20 15:35	-64.72204121	49.41160929	-64.99115308	-64.72448981	-64.43153326	49.26197341	49.41051839	49.56932637	1.821582599	2
2021_197182	2021-10-21 03:35	-64.67397732	49.67230758	-64.71434191	-64.67171068	-64.63527738	49.63245269	49.67686499	49.71212988	1.83583349	2
2021_197182	2021-10-21 15:35	-64.27839541	49.48912732	-64.40844572	-64.27233626	-64.179185	49.42664602	49.48683847	49.5659946	1.066191637	1
2021_197182	2021-10-22 03:35	-63.80465606	49.17429169	-63.91553035	-63.80490679	-63.69423798	49.09590373	49.17476713	49.25384298	1.076598537	1
2021_197182	2021-10-22 15:35	-63.60692754	48.86076091	-63.81190187	-63.6094384	-63.38867414	48.69439312	48.86393122	49.00529643	1.275829739	1
2021_197182	2021-10-23 03:35	-63.69571187	48.55049712	-63.7486542	-63.69467122	-63.64266655	48.52082769	48.5501775	48.58227613	1.68432402	2
2021_197182	2021-10-23 15:35	-63.65725094	48.50785588	-63.68062977	-63.65651505	-63.63759386	48.49570647	48.5071202	48.52375258	1.677573598	2
2021_197182	2021-10-24 03:35	-63.50277836	48.49235295	-63.5230659	-63.50449728	-63.47244081	48.42696526	48.50024538	48.51208779	1.671948247	2
2021_197182	2021-10-24 15:35	-63.28860967	48.56858253	-63.3241526	-63.28888834	-63.25437171	48.54709381	48.56902309	48.5879922	1.697731108	2
2021_197182	2021-10-25 03:35	-63.19553388	48.58913317	-63.23236281	-63.19543608	-63.15816084	48.5741326	48.58871722	48.60712076	1.711981999	2
2021_197194	2021-10-21 21:19	-69.59729053	48.1754971	-69.61110024	-69.5985574	-69.57614713	48.1510317	48.17686866	48.19081497	1.812769548	2
2021_197194	2021-10-22 09:19	-69.57792158	48.17341677	-69.90674598	-69.57771552	-69.24172798	47.98483507	48.17267945	48.36628191	1.888711794	2
2021_197194	2021-10-22 21:19	-69.56127585	48.17276247	-69.59724481	-69.56033276	-69.53050546	48.15151947	48.17234167	48.19505661	1.902493906	2
2021_197194	2021-10-23 09:19	-69.55982874	48.14909574	-69.89239467	-69.55913278	-69.22121578	47.95490311	48.14996788	48.3442847	1.924339021	2
2021_197194	2021-10-23 21:19	-69.55166332	48.12557387	-69.56193291	-69.55131721	-69.54349792	48.12007145	48.12585045	48.1294335	1.90511907	2
2021_197194	2021-10-24 09:19	-69.57577868	48.14023947	-69.86816826	-69.5742942	-69.28873262	47.96311133	48.14048009	48.3151844	1.878304894	2
2021_197194	2021-10-24 21:19	-69.62324494	48.11488334	-69.64690323	-69.622555	-69.59864639	48.09585118	48.11510756	48.13234757	1.792330771	2
2021_197194	2021-10-25 09:19	-69.69204205	48.0404162	-70.00397847	-69.69368187	-69.36065162	47.8630919	48.04120175	48.22089117	1.694918432	2
2021_197194	2021-10-25 21:19	-69.55695053	48.15999614	-69.58507195	-69.55483199	-69.54516864	48.15226302	48.16035814	48.16564524	1.135008438	1
2021_197194	2021-10-26 09:19	-68.96840036	48.48833427	-69.18083414	-68.96852977	-68.75798105	48.36350992	48.48939544	48.60910541	1.000093756	1
2021_197194	2021-10-26 21:19	-68.11319375	48.86021278	-68.16177931	-68.10664951	-68.09432441	48.83852071	48.86186449	48.87220745	1	1
2021_197194	2021-10-27 09:19	-67.18028669	49.10187316	-67.40426882	-67.17972911	-66.95760207	49.04113264	49.09404448	49.20372331	1.000093756	1
2021_197194	2021-10-27 21:19	-66.02052502	49.29610174	-66.0810718	-66.02437851	-65.8490752	49.27092764	49.29658098	49.31670351	1	1
2021_197194	2021-10-28 09:19	-64.71790094	49.20004229	-64.93533792	-64.71769034	-64.49963425	49.0795707	49.19951236	49.32195228	1.000375023	1
2021_197194	2021-10-28 21:19	-63.55697509	48.98662897	-63.61453616	-63.54921293	-63.52827224	48.97142177	48.98478648	49.01291127	1.015938496	1
2021_197194	2021-10-29 09:19	-62.8234504	48.83086983	-63.09693567	-62.81925804	-62.58279569	48.63358025	48.85367685	48.89676458	1.005906619	1
2021_197194	2021-10-29 21:19	-62.19828463	48.21312557	-62.22758814	-62.19805467	-62.17148343	48.19929222	48.21315427	48.22669303	1.092818301	1
2021_197194	2021-10-30 09:19	-61.48385152	48.02772032	-61.71038013	-61.48517987	-61.25037091	47.89654082	48.02943766	48.15787711	1.018188637	1
2021_197194	2021-10-30 21:19	-60.81837406	47.88286631	-60.83017424	-60.81828459	-60.80690194	47.87511565	47.88284185	47.8907869	1.015375961	1
2021_197194	2021-10-31 09:19	-60.51926028	47.53198403	-60.61618938	-60.52406476	-60.39114472	47.38132584	47.53686755	47.65202122	1.000375023	1
2021_197194	2021-10-31 21:19	-60.30629353	47.02461295	-60.329417	-60.30700385	-60.27812507	46.97514252	47.0323452	47.06225712	1.000093756	1
2021_197194	2021-11-01 09:19	-59.57013034	46.56879777	-59.7782297	-59.5718453	-59.36057433	46.4430005	46.56845006	46.69501738	1	1
2021_197194	2021-11-01 21:19	-58.86900142	46.0476518	-58.90646938	-58.87244924	-58.83338211	46.03926809	46.04765977	46.05621941	1.000093756	1
2021_197194	2021-11-02 09:19	-58.76327932	45.34353939	-58.96909649	-58.76028489	-58.57215395	45.20995074	45.34147113	45.48827027	1.000468779	1
2021_197194	2021-11-02 21:19	-59.04210293	44.64360152	-59.06574806	-59.04256497	-59.01243708	44.62722813	44.64301719	44.66214688	1.253984624	1
2021_197194	2021-11-03 09:19	-59.23723778	44.35321227	-59.38412962	-59.23024609	-59.1289406	44.26573649	44.35257773	44.44678799	1.049315582	1
2021_197194	2021-11-03 21:19	-59.74975018	44.13814817	-59.76773909	-59.75049938	-59.72576447	44.12682938	44.13786179	44.15050152	1.019407463	1
2021_197194	2021-11-04 09:19	-60.31056064	43.9415756	-60.69841752	-60.29357068	-60.04450573	43.74318837	43.94869482	44.09178045	1.163791487	1
2021_197194	2021-11-04 21:19	-60.79309517	43.79272846	-60.90536729	-60.80036773	-60.64827343	43.71822897	43.79009697	43.88768204	1.311644478	1
2021_197196	2021-10-22 22:13	-69.55889696	48.12876188	-69.59062122	-69.55538957	-69.5200878	48.12302819	48.1289032	48.13374017	1.506937934	2
2021_197196	2021-10-23 10:13	-69.48715146	48.17783527	-69.58277192	-69.47973804	-69.42884005	48.07865198	48.15649218	48.36737563	1.472529533	1
2021_197196	2021-10-23 22:13	-69.44454525	48.16751581	-69.45792125	-69.44395754	-69.43464729	48.16133895	48.16758782	48.17328371	1.371554472	1
2021_197196	2021-10-24 10:13	-69.1741885	48.38391271	-69.3162836	-69.17044306	-69.05311129	48.29754391	48.38124713	48.47925366	1.203637727	1
2021_197196	2021-10-24 22:13	-68.92749053	48.5100859	-68.9767023	-68.92226288	-68.91312907	48.5056313	48.50987627	48.51619428	1.049784362	1
2021_197196	2021-10-25 10:13	-68.42943852	48.68980695	-68.55057317	-68.43243766	-68.29261337	48.55376874	48.69044879	48.82305608	1.011063191	1
2021_197196	2021-10-25 22:13	-67.77164056	49.00987671	-67.81052809	-67.77229804	-67.72924943	48.99518313	49.00960846	49.02589749	1.114288393	1
2021_197196	2021-10-26 10:13	-67.48085861	49.12805272	-67.59767338	-67.51790854	-67.12529675	49.03899381	49.12828138	49.21870499	1.013782111	1
2021_197196	2021-10-26 22:13	-66.78827093	49.31153853	-66.96040879	-66.89138137	-66.30947801	49.28492382	49.3111511	49.34054004	1.000187512	1
2021_197196	2021-10-27 10:13	-65.75430184	49.37786283	-65.97749886	-65.84453529	-65.20674598	49.22681576	49.39109607	49.47047217	1.000375023	1
2021_197196	2021-10-27 22:13	-64.15563574	49.37454874	-64.19986823	-64.14857682	-64.13922323	49.36468821	49.373994	49.38755001	1.996906057	2
2021_197196	2021-10-28 10:13	-63.86824094	49.55944631	-64.04970802	-63.83223235	-63.80196488	49.47293011	49.57469036	49.59932787	1.987061691	2
2021_197196	2021-10-28 22:13	-63.64970847	49.5111097	-63.73143883	-63.64583953	-63.59291487	49.4821852	49.51253343	49.53956381	1.97984249	2
2021_197196	2021-10-29 10:13	-63.88352223	49.12334035	-64.08641311	-63.87509307	-63.77360782	49.05180851	49.1180232	49.2199202	1.999343709	2
2021_197196	2021-10-29 22:13	-64.08859719	49.30964354	-64.12513725	-64.10022783	-63.99104826	49.27753156	49.3089018	49.34868772	1.978436152	2
2021_197196	2021-10-30 10:13	-63.82946488	49.29215869	-63.91052439	-63.83611901	-63.69916029	49.23249076	49.29083787	49.36314188	1.858616164	2
2021_197196	2021-10-30 22:13	-64.06512974	49.4564566	-64.08761	-64.06640088	-64.04422951	49.40843672	49.4581491	49.49992865	1.090193137	1
2021_197196	2021-10-31 10:13	-65.23185903	49.76054056	-65.40209634	-65.36212105	-64.70572036	49.74344826	49.75988175	49.78042552	1.784830302	2
2021_197196	2021-10-31 22:13	-65.31968481	49.85458701	-65.34388922	-65.31767694	-65.30428542	49.84568225	49.85471117	49.86252307	1.765797862	2
2021_197196	2021-11-01 10:13	-65.82706324	50.06728265	-65.87341505	-65.82580627	-65.79275154	50.02640508	50.07216129	50.08948149	1.952278267	2
2021_197196	2021-11-01 22:13	-65.78018699	50.06183852	-65.83802902	-65.77829939	-65.71622171	50.0476026	50.06103849	50.07731633	1.79279955	2
2021_197196	2021-11-02 10:13	-65.51110867	49.88827066	-65.56455446	-65.51193862	-65.45023138	49.81869269	49.90144138	49.95190421	1.663697731	2
2021_197196	2021-11-02 22:13	-65.03062145	49.73388678	-65.04124446	-65.03079987	-65.01882908	49.71509913	49.73410599	49.75093605	1.836677292	2
2021_197196	2021-11-03 10:13	-64.9594935	49.72184956	-65.03819281	-64.95867739	-64.8880541	49.66897051	49.72020297	49.78502333	1.780048753	2
2021_197196	2021-11-03 22:13	-64.85834721	49.74851427	-64.87799846	-64.85638276	-64.84340579	49.74089234	49.74841298	49.75666856	1.728108007	2
2021_197196	2021-11-04 10:13	-64.82194406	49.67033228	-65.18873489	-64.82909639	-64.41668595	49.49072511	49.67128149	49.84786521	1.655072192	2
2021_197196	2021-11-04 22:13	-64.55784795	49.56593936	-64.62794231	-64.55768055	-64.49056769	49.52265949	49.561689	49.63549193	1.409806863	1
2021_197196	2021-11-05 10:13	-63.65284996	49.44875129	-64.17076667	-63.51809875	-63.4284561	49.37229858	49.47631166	49.51268873	1.959216201	2
2021_197196	2021-11-05 22:13	-63.89367528	49.313226	-63.92352402	-63.89332137	-63.8645462	49.2928733	49.31296806	49.3349349	1.937746109	2
2021_197196	2021-11-06 10:13	-63.97053963	49.28599663	-64.00887894	-63.97469694	-63.90694101	49.25727466	49.28661446	49.30980273	1.886274142	2
2021_197198	2021-10-21 22:48	-69.52773197	48.18026554	-69.53656393	-69.52970708	-69.51181031	48.16708574	48.17771015	48.19866201	1.731670729	2
2021_197198	2021-10-22 10:48	-69.56773391	48.13754687	-69.64889536	-69.56228101	-69.5033608	48.05830824	48.14806883	48.18551376	1.791111944	2
2021_197198	2021-10-22 22:48	-69.55839154	48.1296683	-69.66790974	-69.55451647	-69.49521322	48.08775003	48.13184493	48.15529144	1.827301706	2
2021_197198	2021-10-23 10:48	-69.57007867	48.1274535	-69.60515489	-69.56986004	-69.53681997	48.09668554	48.12752758	48.15829693	1.864335271	2
2021_197198	2021-10-23 22:48	-69.60752774	48.11677297	-69.63157671	-69.61369175	-69.56284596	48.10337742	48.11638691	48.13196626	1.914588412	2
2021_197198	2021-10-24 10:48	-69.54728477	48.31517796	-69.64685962	-69.54494299	-69.45599508	48.15587532	48.32819451	48.39838328	1.971216951	2
2021_197198	2021-10-24 22:48	-69.51645259	48.12908061	-69.56203103	-69.50955369	-69.49175763	48.10214836	48.13002353	48.15195475	1.960528783	2
2021_197198	2021-10-25 10:48	-69.48460117	48.15933445	-69.53255403	-69.47981485	-69.46406781	48.12560051	48.16148427	48.17702882	1.906806675	2
2021_197198	2021-10-25 22:48	-69.59231194	48.10808476	-69.59848641	-69.59336175	-69.5776775	48.10389927	48.10800363	48.11272774	1.867147947	2
2021_197202	2021-11-19 21:42	-69.22598999	48.37738225	-69.25674134	-69.22506807	-69.20249422	48.36702934	48.37736535	48.38816707	1.240015001	1
2021_197202	2021-11-20 09:42	-69.09070601	48.51006468	-69.29415733	-69.09127027	-68.88543753	48.38829283	48.50991106	48.63218551	1.091880743	1
2021_197202	2021-11-20 21:42	-68.6132043	48.7038953	-68.64020173	-68.61392311	-68.58253727	48.68316834	48.70314107	48.72920526	1.000656291	1
2021_197202	2021-11-21 09:42	-67.69926653	48.9417326	-67.93129151	-67.68585933	-67.53429427	48.85752422	48.94147363	49.02655713	1.000656291	1
2021_197202	2021-11-21 21:42	-66.93458608	49.24746703	-66.95082647	-66.93385039	-66.92140467	49.23493894	49.24781586	49.25803849	1.000375023	1
2021_197202	2021-11-22 09:42	-66.38635778	49.68686253	-66.61774881	-66.39374529	-66.12070521	49.55560954	49.68234672	49.85429276	1.027095443	1
2021_197202	2021-11-22 21:42	-65.85903673	50.04020221	-65.89175799	-65.85726097	-65.81967567	50.02568653	50.04021922	50.05434065	1.010594412	1
2021_197202	2021-11-23 09:42	-65.04069335	50.19237694	-65.25994078	-65.0413239	-64.81849234	50.06838391	50.19224054	50.31584527	1.000562535	1
2021_197202	2021-11-23 21:42	-63.9511349	50.03747082	-64.02581232	-63.96866412	-63.84852171	50.02393733	50.03794651	50.04905504	1	1
2021_197202	2021-11-24 09:42	-62.60775858	49.46034803	-62.85277288	-62.60684912	-62.36613599	49.32959592	49.46000909	49.59366515	1	1
2021_197202	2021-11-24 21:42	-61.15645909	48.68003689	-61.20307941	-61.15104495	-61.11116017	48.64740677	48.67939963	48.71625502	1.99456216	2
2021_197202	2021-11-25 09:42	-61.03299894	48.35306818	-61.07690194	-61.03359227	-60.98575369	48.32311973	48.34903502	48.40838339	1.996062254	2
2021_197202	2021-11-25 21:42	-60.84572635	48.36754523	-60.90441554	-60.84394195	-60.80065831	48.34687676	48.36783412	48.38664231	1.965872867	2
2021_197202	2021-11-26 09:42	-60.73716715	48.37176155	-61.06467263	-60.73655929	-60.4216528	48.17889828	48.37294513	48.56135783	1.963528971	2
2021_197202	2021-11-26 21:42	-60.76989411	48.40338536	-60.81134104	-60.76894162	-60.73474567	48.35964485	48.40636042	48.43034003	1.947871742	2
2021_197202	2021-11-27 09:42	-60.78901595	48.32619184	-61.12826507	-60.79270172	-60.44183279	48.12353467	48.3273577	48.52079654	1.940090006	2
2021_197202	2021-11-27 21:42	-60.79456224	48.24182608	-60.8067306	-60.79480696	-60.7803397	48.23329465	48.24211213	48.24875965	1.905494093	2
2021_197202	2021-11-28 09:42	-60.59883094	48.02361904	-60.91407711	-60.58802565	-60.33520501	47.86276368	48.02134361	48.1966408	1.956309769	2
2021_197202	2021-11-28 21:42	-60.62137537	47.98722822	-60.67384647	-60.62147744	-60.56735323	47.94429656	47.98701544	48.0307969	1.943746484	2
2021_197202	2021-11-29 09:42	-60.57554173	47.93105313	-60.85518886	-60.57387038	-60.30465146	47.7554515	47.92981884	48.11498431	1.95584099	2
2021_197202	2021-11-29 21:42	-60.53207452	47.9508552	-60.55950618	-60.5319367	-60.5043275	47.93282483	47.95160244	47.96480607	1.946840428	2
2021_197202	2021-11-30 09:42	-60.48223912	47.94592105	-60.70594789	-60.48125548	-60.26359783	47.8270708	47.94147492	48.08155308	1.951528221	2
2021_197202	2021-11-30 21:42	-60.51106301	48.11381092	-60.53854973	-60.51075823	-60.48627152	48.10364927	48.11379761	48.12381912	1.950965685	2
2021_197202	2021-12-01 09:42	-60.55090551	48.12238017	-60.78986259	-60.53724529	-60.40273948	48.02621982	48.11520492	48.25952253	1.945152822	2
2021_197202	2021-12-01 21:42	-60.8601421	48.22563801	-60.89166327	-60.86149613	-60.82139739	48.1956874	48.22006884	48.27925055	1.961372586	2
2021_197202	2021-12-02 09:42	-60.74787813	48.23947483	-61.08749676	-60.74707051	-60.40809291	48.03871847	48.23880494	48.43703237	1.92912057	2
2021_197202	2021-12-02 21:42	-60.63572247	48.25910664	-60.65375363	-60.63681471	-60.61262325	48.24532364	48.25888361	48.27387918	1.851490718	2
2021_197202	2021-12-03 09:42	-60.71128785	48.35585557	-60.9225135	-60.70544069	-60.53305848	48.24041381	48.3507718	48.49440585	1.729608101	2
2021_197202	2021-12-03 21:42	-60.65203933	48.37966539	-60.66639134	-60.65193653	-60.63905244	48.37022985	48.37929128	48.39088627	1.390024377	1
2021_197202	2021-12-04 09:42	-59.8664788	47.90236172	-60.07691592	-59.86590182	-59.64982839	47.78158129	47.9020856	48.0259246	1	1
2021_197202	2021-12-04 21:42	-58.778403	47.11913617	-58.86984856	-58.77836649	-58.69638837	47.10625421	47.11809048	47.1350366	1	1
2021_197202	2021-12-05 09:42	-57.92985509	46.34454764	-58.14336667	-57.92917248	-57.71435861	46.2206683	46.34443328	46.46672761	1	1
2021_197202	2021-12-05 21:42	-57.20952695	45.61065294	-57.25516831	-57.21881887	-57.15870567	45.56194306	45.61572275	45.64566492	1	1
2021_197202	2021-12-06 09:42	-56.49645375	44.94815128	-56.69492327	-56.49928336	-56.2860552	44.82008102	44.94951057	45.072307	1	1
2021_197202	2021-12-06 21:42	-55.8200477	44.26157313	-55.89466083	-55.81026096	-55.78385228	44.20017278	44.26615204	44.28485037	1	1
2021_197202	2021-12-07 09:42	-55.3981634	43.55901637	-55.62458806	-55.40068734	-55.1579793	43.46155189	43.55755948	43.66294239	1	1
2021_197202	2021-12-07 21:42	-54.99156943	42.88309141	-55.06429432	-54.99297321	-54.90902989	42.8232277	42.87452804	42.98267219	1.000093756	1
2021_197202	2021-12-08 09:42	-54.8380796	42.26768192	-55.06141171	-54.83663792	-54.61681915	42.12737195	42.26812317	42.40493211	1	1
2021_197202	2021-12-08 21:42	-54.45345445	41.60807767	-54.53787056	-54.45139369	-54.3858315	41.55214668	41.60891961	41.65750433	1	1
2021_197202	2021-12-09 09:42	-53.87666605	40.75452046	-54.09929689	-53.86983008	-53.69376085	40.57717169	40.73940073	41.00761245	1	1
2021_197202	2021-12-09 21:42	-53.12097513	39.88268313	-53.4828589	-53.1187576	-52.76046877	39.58917304	39.87088972	40.22521504	1	1
2021_197202	2021-12-10 09:42	-52.29107191	39.02055324	-52.65120822	-52.2870949	-51.95332543	38.7562575	39.01603621	39.31510763	1.001218826	1
2021_197202	2021-12-10 21:42	-51.50776048	38.20041586	-51.69740945	-51.4800647	-51.44580908	38.1301044	38.18846719	38.34223249	1.001406338	1
2021_197202	2021-12-11 09:42	-50.88672294	37.45099584	-51.23760938	-50.90199943	-50.46774261	37.12855083	37.41441626	37.77753081	1.636696044	2
2021_197202	2021-12-11 21:42	-50.74675128	37.2329264	-50.78135369	-50.75264952	-50.66363401	37.18842377	37.23593381	37.25967503	1.660228764	2
